# Supplementary material for: First-Principles Study of AlPO4-H3, a Hydrated Aluminophosphate Zeotype Containing Two Different Types of Adsorbed Water Molecules
Source: Molecules. 2019 Mar 6;24(5):922. doi: 10.3390/molecules24050922 (PMC6429327; doi:10.3390/molecules24050922)
Supplement: Supplementary file 1 [file molecules-24-00922-s001.zip]

Archive with 5 entries (5 files):
- APC_AlPO4-C_PBE-TS.cif
- APC_AlPO4-C_PBE-TS.phonon
- APC_AlPO4-H3_PBE-TS.cif
- APC_AlPO4-H3_PBE-TS.phonon
- Fischer_Molecules_2019_SupportingInformation.pdf
