# Supplementary material for: First-Principles Study of AlPO4-H3, a Hydrated Aluminophosphate Zeotype Containing Two Different Types of Adsorbed Water Molecules
Source: Molecules. 2019 Mar 6;24(5):922. doi: 10.3390/molecules24050922 (PMC6429327; doi:10.3390/molecules24050922)
Supplement: Supplementary file 1 [file molecules-24-00922-s001.zip › APC_AlPO4-C_PBE-TS.cif]

#
# CIF written by cell_write_cif: Keith Refson, Apr 2010
#
data_APC_AlPO4-C
_audit_creation_method 'Generated by CASTEP 17.200'
 
_symmetry_Int_Tables_number          61
_symmetry_space_group_name_Hall    '-P 2ac 2ab'
_symmetry_space_group_name_H_M     'Pbca'
loop_
_symmetry_equiv_pos_as_xyz
 x,y,z
 -x,-y,-z
 -x,y+1/2,-z+1/2
 x,-y+1/2,z+1/2
 -x+1/2,-y,z+1/2
 x+1/2,y,-z+1/2
 x+1/2,-y+1/2,-z
 -x+1/2,y+1/2,z
 
_cell_length_a           20.392232847044518
_cell_length_b            9.647804838816915
_cell_length_c            8.825428746266033
_cell_angle_alpha        90.000000000000000
_cell_angle_beta         90.000000000000000
_cell_angle_gamma        90.000000000000000
 
loop_
_atom_site_label
_atom_site_type_symbol
_atom_site_fract_x
_atom_site_fract_y
_atom_site_fract_z
_atom_site_occupancy
O1    O     0.379935218566381  0.501865864372185  0.209965869815542  1.0000
O2    O     0.466668621115065  0.136694721128460  0.571432616525914  1.0000
O3    O     0.497364442537274  0.569487747541662  0.234020050176248  1.0000
O4    O     0.459528322824163  0.347934722011602  0.352710196395757  1.0000
O5    O     0.277179779704716  0.120194315651135  0.531100338583185  1.0000
O6    O     0.368576621013878  0.119528719780834  0.336246568770288  1.0000
O7    O     0.287376134971763  0.317435055906588  0.350643489844730  1.0000
O8    O     0.247000613376355  0.585413134330962  0.253467586671908  1.0000
Al1   Al    0.449655505632113  0.168322841170197  0.380008345382709  1.0000
Al2   Al    0.297761930690642  0.445651636942927  0.210442076870837  1.0000
P1    P     0.450627786571801  0.445937532265021  0.216560260349762  1.0000
P2    P     0.296703009971207  0.160007433502574  0.368807874034777  1.0000
