# Supplementary material for: First-Principles Study of AlPO4-H3, a Hydrated Aluminophosphate Zeotype Containing Two Different Types of Adsorbed Water Molecules
Source: Molecules. 2019 Mar 6;24(5):922. doi: 10.3390/molecules24050922 (PMC6429327; doi:10.3390/molecules24050922)
Supplement: Supplementary file 1 [file molecules-24-00922-s001.zip › APC_AlPO4-C_PBE-TS.phonon]

 BEGIN header
 Number of ions         96
 Number of branches     288
 Number of wavevectors  1
 Frequencies in         cm-1
 IR intensities in      (D/A)**2/amu
 Raman activities in    A**4 amu**(-1)
 Unit cell vectors (A)
   20.392233    0.000000    0.000000
    0.000000    9.647805    0.000000
   -0.000000    0.000000    8.825429
 Fractional Co-ordinates
     1     0.379935    0.501866    0.209966   O        15.999000
     2     0.466669    0.136695    0.571433   O        15.999000
     3     0.497364    0.569488    0.234020   O        15.999000
     4     0.459528    0.347935    0.352710   O        15.999000
     5     0.277180    0.120194    0.531100   O        15.999000
     6     0.368577    0.119529    0.336247   O        15.999000
     7     0.287376    0.317435    0.350643   O        15.999000
     8     0.247001    0.585413    0.253468   O        15.999000
     9     0.120065    0.498134    0.709966   O        15.999000
    10     0.033331    0.863305    0.071433   O        15.999000
    11     0.002636    0.430512    0.734020   O        15.999000
    12     0.040472    0.652065    0.852710   O        15.999000
    13     0.222820    0.879806    0.031100   O        15.999000
    14     0.131423    0.880471    0.836247   O        15.999000
    15     0.212624    0.682565    0.850643   O        15.999000
    16     0.252999    0.414587    0.753468   O        15.999000
    17     0.620065    0.001866    0.290034   O        15.999000
    18     0.533331    0.636695    0.928567   O        15.999000
    19     0.502636    0.069488    0.265980   O        15.999000
    20     0.540472    0.847935    0.147290   O        15.999000
    21     0.722820    0.620194    0.968900   O        15.999000
    22     0.631423    0.619529    0.163753   O        15.999000
    23     0.712624    0.817435    0.149357   O        15.999000
    24     0.752999    0.085413    0.246532   O        15.999000
    25     0.879935    0.998134    0.790034   O        15.999000
    26     0.966669    0.363305    0.428567   O        15.999000
    27     0.997364    0.930512    0.765980   O        15.999000
    28     0.959528    0.152065    0.647290   O        15.999000
    29     0.777180    0.379806    0.468900   O        15.999000
    30     0.868577    0.380471    0.663753   O        15.999000
    31     0.787376    0.182565    0.649357   O        15.999000
    32     0.747001    0.914587    0.746532   O        15.999000
    33     0.620065    0.498134    0.790034   O        15.999000
    34     0.533331    0.863305    0.428567   O        15.999000
    35     0.502636    0.430512    0.765980   O        15.999000
    36     0.540472    0.652065    0.647290   O        15.999000
    37     0.722820    0.879806    0.468900   O        15.999000
    38     0.631423    0.880471    0.663753   O        15.999000
    39     0.712624    0.682565    0.649357   O        15.999000
    40     0.752999    0.414587    0.746532   O        15.999000
    41     0.879935    0.501866    0.290034   O        15.999000
    42     0.966669    0.136695    0.928567   O        15.999000
    43     0.997364    0.569488    0.265980   O        15.999000
    44     0.959528    0.347935    0.147290   O        15.999000
    45     0.777180    0.120194    0.968900   O        15.999000
    46     0.868577    0.119529    0.163753   O        15.999000
    47     0.787376    0.317435    0.149357   O        15.999000
    48     0.747001    0.585413    0.246532   O        15.999000
    49     0.379935    0.998134    0.709966   O        15.999000
    50     0.466669    0.363305    0.071433   O        15.999000
    51     0.497364    0.930512    0.734020   O        15.999000
    52     0.459528    0.152065    0.852710   O        15.999000
    53     0.277180    0.379806    0.031100   O        15.999000
    54     0.368577    0.380471    0.836247   O        15.999000
    55     0.287376    0.182565    0.850643   O        15.999000
    56     0.247001    0.914587    0.753468   O        15.999000
    57     0.120065    0.001866    0.209966   O        15.999000
    58     0.033331    0.636695    0.571433   O        15.999000
    59     0.002636    0.069488    0.234020   O        15.999000
    60     0.040472    0.847935    0.352710   O        15.999000
    61     0.222820    0.620194    0.531100   O        15.999000
    62     0.131423    0.619529    0.336247   O        15.999000
    63     0.212624    0.817435    0.350643   O        15.999000
    64     0.252999    0.085413    0.253468   O        15.999000
    65     0.449656    0.168323    0.380008   Al       26.982000
    66     0.297762    0.445652    0.210442   Al       26.982000
    67     0.050344    0.831677    0.880008   Al       26.982000
    68     0.202238    0.554348    0.710442   Al       26.982000
    69     0.550344    0.668323    0.119992   Al       26.982000
    70     0.702238    0.945652    0.289558   Al       26.982000
    71     0.949656    0.331677    0.619992   Al       26.982000
    72     0.797762    0.054348    0.789558   Al       26.982000
    73     0.550344    0.831677    0.619992   Al       26.982000
    74     0.702238    0.554348    0.789558   Al       26.982000
    75     0.949656    0.168323    0.119992   Al       26.982000
    76     0.797762    0.445652    0.289558   Al       26.982000
    77     0.449656    0.331677    0.880008   Al       26.982000
    78     0.297762    0.054348    0.710442   Al       26.982000
    79     0.050344    0.668323    0.380008   Al       26.982000
    80     0.202238    0.945652    0.210442   Al       26.982000
    81     0.450628    0.445938    0.216560   P        30.974001
    82     0.296703    0.160007    0.368808   P        30.974001
    83     0.049372    0.554062    0.716560   P        30.974001
    84     0.203297    0.839993    0.868808   P        30.974001
    85     0.549372    0.945938    0.283440   P        30.974001
    86     0.703297    0.660007    0.131192   P        30.974001
    87     0.950628    0.054062    0.783440   P        30.974001
    88     0.796703    0.339993    0.631192   P        30.974001
    89     0.549372    0.554062    0.783440   P        30.974001
    90     0.703297    0.839993    0.631192   P        30.974001
    91     0.950628    0.445938    0.283440   P        30.974001
    92     0.796703    0.160007    0.131192   P        30.974001
    93     0.450628    0.054062    0.716560   P        30.974001
    94     0.296703    0.339993    0.868808   P        30.974001
    95     0.049372    0.945938    0.216560   P        30.974001
    96     0.203297    0.660007    0.368808   P        30.974001
 END header
     q-pt=    1    0.000000  0.000000  0.000000      1.0000000000
       1      -0.038432              0.0000000               0.0000000          
       2      -0.031411              0.0000000               0.0000000          
       3      -0.022199              0.0000000               0.0000000          
       4      27.645246              0.0076878               0.0000000          
       5      31.288305              0.0000000               0.1102592          
       6      50.784271              0.0003615               0.0000000          
       7      51.121704              0.0000000               0.0513278          
       8      52.446529              0.0000000               0.0855073          
       9      58.911480              0.0000000               0.0000000          
      10      61.391665              0.0133872               0.0000000          
      11      64.975194              0.0000000               1.9226547          
      12      65.404098              0.0000000               0.3915469          
      13      69.247115              0.0235346               0.0000000          
      14      69.576623              0.0000000               0.3257233          
      15      70.772972              0.0000000               0.0038944          
      16      71.390909              0.0981708               0.0000000          
      17      72.050999              0.0000000               0.0000000          
      18      76.151236              0.0024122               0.0000000          
      19      77.186903              0.0043204               0.0000000          
      20      78.349925              0.0000000               0.0047098          
      21      86.012836              0.0574032               0.0000000          
      22      87.573172              0.0000000               0.0000000          
      23      91.255180              0.0000000               0.2584955          
      24      92.990087              0.0000000               1.2819132          
      25      93.522152              0.0238426               0.0000000          
      26      94.655959              0.0000000               0.0031519          
      27      98.050201              0.0000000               3.4805666          
      28     100.505768              0.0000000               0.0355782          
      29     110.289000              0.0841271               0.0000000          
      30     110.388684              0.0000000               0.0000000          
      31     111.854475              0.0000000               0.0200438          
      32     114.915574              0.0000000               0.0000000          
      33     115.100036              0.0000000               0.0220406          
      34     120.001250              0.1021152               0.0000000          
      35     120.359602              0.1352526               0.0000000          
      36     121.936273              0.0000000               0.7027459          
      37     123.100218              0.0000000               0.2199006          
      38     123.896245              0.0000000               0.8113347          
      39     124.927587              0.0000000               0.2463241          
      40     126.977569              0.0654484               0.0000000          
      41     129.957349              0.0000000               0.0985636          
      42     132.749745              0.0000000               0.0036692          
      43     137.350448              0.0000000               0.0000000          
      44     140.407091              0.0000000               0.1286528          
      45     142.460061              0.0000000               0.1999099          
      46     143.337068              0.0000000               0.0125518          
      47     145.829033              0.0000000               0.7940825          
      48     149.743283              0.5162637               0.0000000          
      49     150.602929              0.0013497               0.0000000          
      50     154.760243              0.0000000               0.0000000          
      51     157.478450              0.0000000               0.0769437          
      52     157.848899              0.0000000               4.0145637          
      53     162.172302              0.5152646               0.0000000          
      54     164.668709              0.0000000               0.0959544          
      55     175.688472              0.0116271               0.0000000          
      56     177.193200              0.0042169               0.0000000          
      57     179.125163              0.0000000               0.0000000          
      58     180.570884              0.0000000               0.4681849          
      59     181.491717              0.0000000              18.1653301          
      60     184.790918              0.0876911               0.0000000          
      61     187.213887              0.4852862               0.0000000          
      62     192.037853              0.0000000               0.0192303          
      63     193.701116              0.0000000               0.0000000          
      64     194.944183              0.0000000               0.0111638          
      65     197.691000              0.0000000               0.0439716          
      66     198.096530              0.7790529               0.0000000          
      67     200.192875              0.0000000               0.6794506          
      68     205.961200              0.0000000               0.6694170          
      69     210.649764              0.9027314               0.0000000          
      70     212.216441              5.9195735               0.0000000          
      71     212.973031              0.0000000               0.0235911          
      72     217.293894              0.0000000               0.0000000          
      73     218.295008              0.9756120               0.0000000          
      74     221.763113              0.0000000               0.8313996          
      75     223.622754              0.0000000               5.4168400          
      76     227.442916              7.2635875               0.0000000          
      77     230.064879              3.2636433               0.0000000          
      78     233.985026              0.4293695               0.0000000          
      79     235.608423              0.0000000              14.1554827          
      80     236.035189              6.0381796               0.0000000          
      81     236.126212              0.0000000               0.1269873          
      82     240.651070              0.0000000               0.3323110          
      83     241.673815              0.5043438               0.0000000          
      84     241.682652              0.0000000               0.1768082          
      85     242.709486              0.0357158               0.0000000          
      86     245.589391              0.0000000               0.0000000          
      87     256.385350              0.0000000               2.6462341          
      88     266.461562              0.0000000               0.0876663          
      89     266.615251              0.0000000               0.3336266          
      90     281.895946              0.0000000               0.0875829          
      91     284.120734              0.0000000               0.4886093          
      92     292.982785              0.2154454               0.0000000          
      93     296.399327              0.0000000               0.0000000          
      94     298.094338              3.9205790               0.0000000          
      95     313.524589              0.0000000               0.3940718          
      96     314.308537              0.0634513               0.0000000          
      97     333.135184              0.0000000               0.2481241          
      98     335.295341              0.0000000               0.2325187          
      99     335.748843              2.6626917               0.0000000          
     100     337.515234              9.0747837               0.0000000          
     101     338.044007              4.0363275               0.0000000          
     102     344.677918              1.0887333               0.0000000          
     103     345.325121              0.0000000               0.0685862          
     104     345.589576              0.0000000              14.4697942          
     105     347.093508              0.0000000               0.0000000          
     106     348.896931              0.0000000               3.5079216          
     107     349.345118              0.0000000               2.2569828          
     108     355.312903              0.0000000               0.0024762          
     109     356.266975             13.4513195               0.0000000          
     110     359.333319              1.7577600               0.0000000          
     111     359.445390              0.0000000               0.1999857          
     112     362.458589              0.0000000               0.0000000          
     113     369.349571              0.0000000               0.0000000          
     114     372.320085              0.0000000               0.2045226          
     115     372.847938              0.0000000               0.7109643          
     116     373.873585              2.5541167               0.0000000          
     117     374.977303              0.0000000               7.9209884          
     118     376.068320              0.0000000               0.0677033          
     119     379.546721              0.6101129               0.0000000          
     120     386.601392              0.8838871               0.0000000          
     121     389.966028              0.0000000               0.0000000          
     122     393.314892              0.0000000               1.2834359          
     123     395.706138              0.0000000              56.1050885          
     124     396.013262              4.3543137               0.0000000          
     125     396.429171              4.4221823               0.0000000          
     126     398.890715              0.7436213               0.0000000          
     127     402.537535              0.0000000               0.1187307          
     128     403.465627              5.0866422               0.0000000          
     129     405.792625              0.0000000               3.0524346          
     130     406.084019              0.0000000               0.1756521          
     131     407.471901             26.0853844               0.0000000          
     132     409.522957              0.0000000               0.0000000          
     133     409.744772              0.0000000              24.0090372          
     134     411.290758              0.0000000              20.0071269          
     135     414.758186              0.0000000               0.2175630          
     136     418.810140              0.0000000               0.6787814          
     137     421.113162              0.0000000               1.8299076          
     138     424.946356              9.5437321               0.0000000          
     139     428.750760             11.2780528               0.0000000          
     140     429.390902             12.7898768               0.0000000          
     141     429.409077              0.0000000               0.0000000          
     142     436.677868             16.9757745               0.0000000          
     143     443.809790              0.0000000               1.9403016          
     144     447.117697              0.0000000               0.0636520          
     145     452.044348              0.0000000               0.0000000          
     146     454.237123             11.9856643               0.0000000          
     147     455.648285              0.0000000               1.1050716          
     148     456.945905             21.0893003               0.0000000          
     149     457.910874             10.7320468               0.0000000          
     150     458.282913              0.0000000              23.3002906          
     151     459.909038              0.0000000               2.8161240          
     152     465.293975             51.0610230               0.0000000          
     153     468.292372              6.9040631               0.0000000          
     154     469.166672              0.0000000               0.2495947          
     155     471.231430              0.0000000              90.5305346          
     156     473.399411              0.0000000               4.7905016          
     157     476.517465              0.0000000               3.4376559          
     158     476.806085              0.0000000               3.1591117          
     159     485.947252              0.0000000               0.0000000          
     160     486.176582             26.1927008               0.0000000          
     161     495.241658              0.7148575               0.0000000          
     162     501.583464              0.0000000               0.6213347          
     163     501.815723              0.0000000              49.8470191          
     164     502.922369              0.0041829               0.0000000          
     165     514.045212              0.0000000               0.0249321          
     166     514.842320              1.0905780               0.0000000          
     167     517.922000              0.0000000               0.0000000          
     168     522.059777              0.0000000               0.1645727          
     169     536.546504              0.0000000               3.7345337          
     170     538.977327              0.0000000               0.1551609          
     171     544.545393              0.0000000               0.0000000          
     172     548.204132              0.0000000               0.0125879          
     173     552.836999              8.4452859               0.0000000          
     174     553.215397             35.5028683               0.0000000          
     175     558.366458              3.4606208               0.0000000          
     176     560.100745              0.0000000               2.3128017          
     177     564.443779              0.0000000               0.0190667          
     178     601.881764              1.3611008               0.0000000          
     179     602.081925              0.0000000               0.0000000          
     180     606.096798              0.0000000               0.0852610          
     181     610.834558             11.3982673               0.0000000          
     182     613.698590              0.0000000               0.0554347          
     183     617.712238              4.1294654               0.0000000          
     184     619.382912              0.0000000               0.0219707          
     185     625.572672              0.0000000               0.0690200          
     186     628.100703              0.0000000               0.0222697          
     187     632.989234              1.3918320               0.0000000          
     188     643.170436              0.0000000               0.0000000          
     189     644.957155              0.2335272               0.0000000          
     190     659.123010              7.8267626               0.0000000          
     191     667.787916              0.0000000               0.0373110          
     192     667.960739              0.0000000               0.8061491          
     193     668.364601             10.1518808               0.0000000          
     194     678.568246              3.8174991               0.0000000          
     195     681.772017              0.0000000               0.1164289          
     196     683.313667             27.4594849               0.0000000          
     197     683.378803              0.0000000               0.0000000          
     198     690.469910              0.0000000               0.0137404          
     199     690.942895              5.6024218               0.0000000          
     200     694.046866              0.0000000               0.0015414          
     201     695.775967              0.0000000               7.4094111          
     202     696.295957             12.1069295               0.0000000          
     203     696.885037              0.0000000               0.1912676          
     204     698.592845              0.0000000               0.0000000          
     205     704.927916              0.0000000               2.4330893          
     206     705.520276              0.0000000               0.4602638          
     207     707.650340              0.0000000               0.0068820          
     208     710.101080              0.1040835               0.0000000          
     209     710.152133              0.2088661               0.0000000          
     210     715.709136              0.0000000               0.0000000          
     211     720.536879              0.0000000               1.5669136          
     212     721.931391              7.6095212               0.0000000          
     213     722.757222              3.6506380               0.0000000          
     214     725.450335              0.0000000               0.0026102          
     215     727.313174              3.8696135               0.0000000          
     216     732.024797              0.0000000              29.5126662          
     217     732.089276              0.0000000               0.0245995          
     218     735.886342              0.0000000               0.0722138          
     219     735.927093              0.0006735               0.0000000          
     220     737.564394              0.0000000               2.2578027          
     221     742.893102              0.0000000               0.0000000          
     222     744.447165              0.6274642               0.0000000          
     223     757.137061              0.0000000               0.7724091          
     224     758.254004              0.0000000               0.8761616          
     225    1058.638522            149.5456457               0.0000000          
     226    1058.743720              2.3111375               0.0000000          
     227    1062.090960              0.0000000             111.6339629          
     228    1063.544516              0.0000000               1.2682000          
     229    1064.418302              0.0000000               0.1153134          
     230    1066.744184              0.0501192               0.0000000          
     231    1066.964480              0.0000000               2.4776323          
     232    1066.992932              0.0000000               0.0000000          
     233    1067.564487              0.0000000              45.2515190          
     234    1068.173008             22.7426242               0.0000000          
     235    1070.038688            324.6866423               0.0000000          
     236    1071.946433              0.0000000              55.7104761          
     237    1072.113390              0.0000000               1.7452096          
     238    1072.677999             16.4165515               0.0000000          
     239    1073.415770              0.0000000               0.0000000          
     240    1073.955409              0.0000000               1.2531725          
     241    1074.064264              0.0000000               1.5014042          
     242    1074.104408             11.8240743               0.0000000          
     243    1079.457334            149.5297407               0.0000000          
     244    1079.520518              0.0000000               0.0000000          
     245    1080.459863             27.8281104               0.0000000          
     246    1082.064587              0.0000000               0.2275814          
     247    1084.937900              0.0000000             127.8352948          
     248    1085.416729             30.2376505               0.0000000          
     249    1085.775854            151.3649095               0.0000000          
     250    1085.802515              0.0000000               3.0321686          
     251    1087.888635              0.0000000               1.7613465          
     252    1089.743900              0.0000000              44.9636114          
     253    1090.122638              0.0000000               0.1608557          
     254    1092.109076              0.0000000              14.2660629          
     255    1092.706663              0.0000000               2.4760422          
     256    1094.050856             89.3652018               0.0000000          
     257    1095.929334              0.0000000               9.3582411          
     258    1097.922246              0.0000000               0.0000000          
     259    1098.582145              0.0000000               2.9220365          
     260    1099.265620              2.6696635               0.0000000          
     261    1099.333866              0.0000000               0.2434737          
     262    1100.583517              0.8796863               0.0000000          
     263    1101.268651             91.2705707               0.0000000          
     264    1104.749989              0.0000000               0.0000000          
     265    1104.922719              0.0000000               0.8455007          
     266    1110.902982              0.0000000               0.0000000          
     267    1111.700453              0.0000000               1.3606258          
     268    1115.670169             16.7124907               0.0000000          
     269    1115.727061              0.0000000              74.1993925          
     270    1116.287229              0.0000000               0.2826708          
     271    1117.569816             14.1246184               0.0000000          
     272    1121.624272              0.0000000               0.2403133          
     273    1122.310463             26.7504138               0.0000000          
     274    1170.742793             20.4111346               0.0000000          
     275    1171.521823              0.0000000               0.0000000          
     276    1176.137950              0.0000000               5.8017499          
     277    1180.781091              0.0000000              30.2503576          
     278    1191.105658              0.0000000               1.6039067          
     279    1191.952085              0.7764472               0.0000000          
     280    1193.517107              0.0000000               0.0756646          
     281    1198.594415              0.0574570               0.0000000          
     282    1202.507243              0.0000000              20.7158827          
     283    1207.255359              0.5747879               0.0000000          
     284    1208.547935              0.0000000               0.0000000          
     285    1208.655467              0.0000000               9.6484939          
     286    1208.980330              1.9394355               0.0000000          
     287    1210.745404              0.0000000              34.4668683          
     288    1210.999704              0.4216112               0.0000000          
                        Phonon Eigenvectors
Mode Ion                X                                   Y                                   Z
   1   1 -0.090465359177  0.000000000000     -0.006867316510  0.000000000000      0.009096490112  0.000000000000
   1   2 -0.089649225873  0.000000000000     -0.005252109181  0.000000000000     -0.004559062124  0.000000000000
   1   3 -0.092542888349  0.000000000000      0.004392814053  0.000000000000     -0.003465944264  0.000000000000
   1   4 -0.075942974684  0.000000000000     -0.001340021201  0.000000000000     -0.003680963785  0.000000000000
   1   5 -0.083223325433  0.000000000000     -0.001835130713  0.000000000000      0.000001788584  0.000000000000
   1   6 -0.091253365403  0.000000000000      0.012831486494  0.000000000000     -0.007854279891  0.000000000000
   1   7 -0.105774982650  0.000000000000      0.000788805947  0.000000000000      0.000852654288  0.000000000000
   1   8 -0.090843255551  0.000000000000      0.003691331265  0.000000000000     -0.001808545790  0.000000000000
   1   9 -0.090465359105  0.000000000000     -0.006867315928  0.000000000000     -0.009096483125  0.000000000000
   1  10 -0.089649226542  0.000000000000     -0.005252109504  0.000000000000      0.004559069625  0.000000000000
   1  11 -0.092542887912  0.000000000000      0.004392813882  0.000000000000      0.003465951335  0.000000000000
   1  12 -0.075942974758  0.000000000000     -0.001340021170  0.000000000000      0.003680971133  0.000000000000
   1  13 -0.083223324736  0.000000000000     -0.001835131136  0.000000000000     -0.000001780013  0.000000000000
   1  14 -0.091253365144  0.000000000000      0.012831486599  0.000000000000      0.007854288897  0.000000000000
   1  15 -0.105774982667  0.000000000000      0.000788805803  0.000000000000     -0.000852645892  0.000000000000
   1  16 -0.090843255769  0.000000000000      0.003691331124  0.000000000000      0.001808554368  0.000000000000
   1  17 -0.090465359048  0.000000000000      0.006867315972  0.000000000000      0.009096490084  0.000000000000
   1  18 -0.089649225935  0.000000000000      0.005252108813  0.000000000000     -0.004559062166  0.000000000000
   1  19 -0.092542888171  0.000000000000     -0.004392814394  0.000000000000     -0.003465944226  0.000000000000
   1  20 -0.075942974707  0.000000000000      0.001340020782  0.000000000000     -0.003680963751  0.000000000000
   1  21 -0.083223325512  0.000000000000      0.001835130098  0.000000000000      0.000001788575  0.000000000000
   1  22 -0.091253365523  0.000000000000     -0.012831486999  0.000000000000     -0.007854279932  0.000000000000
   1  23 -0.105774982623  0.000000000000     -0.000788806578  0.000000000000      0.000852654292  0.000000000000
   1  24 -0.090843255377  0.000000000000     -0.003691331953  0.000000000000     -0.001808545785  0.000000000000
   1  25 -0.090465358975  0.000000000000      0.006867315390  0.000000000000     -0.009096483097  0.000000000000
   1  26 -0.089649226604  0.000000000000      0.005252109136  0.000000000000      0.004559069667  0.000000000000
   1  27 -0.092542887734  0.000000000000     -0.004392814223  0.000000000000      0.003465951297  0.000000000000
   1  28 -0.075942974780  0.000000000000      0.001340020751  0.000000000000      0.003680971100  0.000000000000
   1  29 -0.083223324815  0.000000000000      0.001835130521  0.000000000000     -0.000001780004  0.000000000000
   1  30 -0.091253365264  0.000000000000     -0.012831487104  0.000000000000      0.007854288939  0.000000000000
   1  31 -0.105774982640  0.000000000000     -0.000788806434  0.000000000000     -0.000852645896  0.000000000000
   1  32 -0.090843255595  0.000000000000     -0.003691331812  0.000000000000      0.001808554362  0.000000000000
   1  33 -0.090465359177  0.000000000000     -0.006867316510  0.000000000000      0.009096490112  0.000000000000
   1  34 -0.089649225873  0.000000000000     -0.005252109181  0.000000000000     -0.004559062124  0.000000000000
   1  35 -0.092542888349  0.000000000000      0.004392814053  0.000000000000     -0.003465944264  0.000000000000
   1  36 -0.075942974684  0.000000000000     -0.001340021201  0.000000000000     -0.003680963785  0.000000000000
   1  37 -0.083223325433  0.000000000000     -0.001835130713  0.000000000000      0.000001788584  0.000000000000
   1  38 -0.091253365403  0.000000000000      0.012831486494  0.000000000000     -0.007854279891  0.000000000000
   1  39 -0.105774982650  0.000000000000      0.000788805947  0.000000000000      0.000852654288  0.000000000000
   1  40 -0.090843255551  0.000000000000      0.003691331265  0.000000000000     -0.001808545790  0.000000000000
   1  41 -0.090465359105  0.000000000000     -0.006867315928  0.000000000000     -0.009096483125  0.000000000000
   1  42 -0.089649226542  0.000000000000     -0.005252109504  0.000000000000      0.004559069625  0.000000000000
   1  43 -0.092542887912  0.000000000000      0.004392813882  0.000000000000      0.003465951335  0.000000000000
   1  44 -0.075942974758  0.000000000000     -0.001340021170  0.000000000000      0.003680971133  0.000000000000
   1  45 -0.083223324736  0.000000000000     -0.001835131136  0.000000000000     -0.000001780013  0.000000000000
   1  46 -0.091253365144  0.000000000000      0.012831486599  0.000000000000      0.007854288897  0.000000000000
   1  47 -0.105774982667  0.000000000000      0.000788805803  0.000000000000     -0.000852645892  0.000000000000
   1  48 -0.090843255769  0.000000000000      0.003691331124  0.000000000000      0.001808554368  0.000000000000
   1  49 -0.090465359048  0.000000000000      0.006867315972  0.000000000000      0.009096490084  0.000000000000
   1  50 -0.089649225935  0.000000000000      0.005252108813  0.000000000000     -0.004559062166  0.000000000000
   1  51 -0.092542888171  0.000000000000     -0.004392814394  0.000000000000     -0.003465944226  0.000000000000
   1  52 -0.075942974707  0.000000000000      0.001340020782  0.000000000000     -0.003680963751  0.000000000000
   1  53 -0.083223325512  0.000000000000      0.001835130098  0.000000000000      0.000001788575  0.000000000000
   1  54 -0.091253365523  0.000000000000     -0.012831486999  0.000000000000     -0.007854279932  0.000000000000
   1  55 -0.105774982623  0.000000000000     -0.000788806578  0.000000000000      0.000852654292  0.000000000000
   1  56 -0.090843255377  0.000000000000     -0.003691331953  0.000000000000     -0.001808545785  0.000000000000
   1  57 -0.090465358975  0.000000000000      0.006867315390  0.000000000000     -0.009096483097  0.000000000000
   1  58 -0.089649226604  0.000000000000      0.005252109136  0.000000000000      0.004559069667  0.000000000000
   1  59 -0.092542887734  0.000000000000     -0.004392814223  0.000000000000      0.003465951297  0.000000000000
   1  60 -0.075942974780  0.000000000000      0.001340020751  0.000000000000      0.003680971100  0.000000000000
   1  61 -0.083223324815  0.000000000000      0.001835130521  0.000000000000     -0.000001780004  0.000000000000
   1  62 -0.091253365264  0.000000000000     -0.012831487104  0.000000000000      0.007854288939  0.000000000000
   1  63 -0.105774982640  0.000000000000     -0.000788806434  0.000000000000     -0.000852645896  0.000000000000
   1  64 -0.090843255595  0.000000000000     -0.003691331812  0.000000000000      0.001808554362  0.000000000000
   1  65 -0.115240045218  0.000000000000      0.000195245673  0.000000000000     -0.004657795858  0.000000000000
   1  66 -0.120170845140  0.000000000000      0.000527294527  0.000000000000      0.003181910474  0.000000000000
   1  67 -0.115240045275  0.000000000000      0.000195245679  0.000000000000      0.004657805677  0.000000000000
   1  68 -0.120170844913  0.000000000000      0.000527294599  0.000000000000     -0.003181899796  0.000000000000
   1  69 -0.115240045344  0.000000000000     -0.000195246214  0.000000000000     -0.004657795889  0.000000000000
   1  70 -0.120170845013  0.000000000000     -0.000527295337  0.000000000000      0.003181910477  0.000000000000
   1  71 -0.115240045400  0.000000000000     -0.000195246220  0.000000000000      0.004657805709  0.000000000000
   1  72 -0.120170844787  0.000000000000     -0.000527295409  0.000000000000     -0.003181899799  0.000000000000
   1  73 -0.115240045218  0.000000000000      0.000195245673  0.000000000000     -0.004657795858  0.000000000000
   1  74 -0.120170845140  0.000000000000      0.000527294527  0.000000000000      0.003181910474  0.000000000000
   1  75 -0.115240045275  0.000000000000      0.000195245679  0.000000000000      0.004657805677  0.000000000000
   1  76 -0.120170844913  0.000000000000      0.000527294599  0.000000000000     -0.003181899796  0.000000000000
   1  77 -0.115240045344  0.000000000000     -0.000195246214  0.000000000000     -0.004657795889  0.000000000000
   1  78 -0.120170845013  0.000000000000     -0.000527295337  0.000000000000      0.003181910477  0.000000000000
   1  79 -0.115240045400  0.000000000000     -0.000195246220  0.000000000000      0.004657805709  0.000000000000
   1  80 -0.120170844787  0.000000000000     -0.000527295409  0.000000000000     -0.003181899799  0.000000000000
   1  81 -0.121890536356  0.000000000000      0.000129104095  0.000000000000     -0.001080624645  0.000000000000
   1  82 -0.129065097347  0.000000000000      0.002926733088  0.000000000000     -0.001483769987  0.000000000000
   1  83 -0.121890536412  0.000000000000      0.000129104359  0.000000000000      0.001080634715  0.000000000000
   1  84 -0.129065096981  0.000000000000      0.002926732886  0.000000000000      0.001483781976  0.000000000000
   1  85 -0.121890536237  0.000000000000     -0.000129104679  0.000000000000     -0.001080624621  0.000000000000
   1  86 -0.129065097469  0.000000000000     -0.002926733940  0.000000000000     -0.001483770005  0.000000000000
   1  87 -0.121890536293  0.000000000000     -0.000129104943  0.000000000000      0.001080634691  0.000000000000
   1  88 -0.129065097103  0.000000000000     -0.002926733738  0.000000000000      0.001483781994  0.000000000000
   1  89 -0.121890536356  0.000000000000      0.000129104095  0.000000000000     -0.001080624645  0.000000000000
   1  90 -0.129065097347  0.000000000000      0.002926733088  0.000000000000     -0.001483769987  0.000000000000
   1  91 -0.121890536412  0.000000000000      0.000129104359  0.000000000000      0.001080634715  0.000000000000
   1  92 -0.129065096981  0.000000000000      0.002926732886  0.000000000000      0.001483781976  0.000000000000
   1  93 -0.121890536237  0.000000000000     -0.000129104679  0.000000000000     -0.001080624621  0.000000000000
   1  94 -0.129065097469  0.000000000000     -0.002926733940  0.000000000000     -0.001483770005  0.000000000000
   1  95 -0.121890536293  0.000000000000     -0.000129104943  0.000000000000      0.001080634691  0.000000000000
   1  96 -0.129065097103  0.000000000000     -0.002926733738  0.000000000000      0.001483781994  0.000000000000
   2   1 -0.021755609029  0.000000000000     -0.090550040921  0.000000000000      0.004696273455  0.000000000000
   2   2  0.010345552056  0.000000000000     -0.061967831344  0.000000000000      0.007023974049  0.000000000000
   2   3 -0.030012360853  0.000000000000     -0.057433278821  0.000000000000     -0.006423013696  0.000000000000
   2   4  0.003826614857  0.000000000000     -0.070553859473  0.000000000000     -0.005694946564  0.000000000000
   2   5  0.013253956464  0.000000000000     -0.103535029387  0.000000000000      0.001589093287  0.000000000000
   2   6  0.020260134157  0.000000000000     -0.085125704958  0.000000000000      0.007046279940  0.000000000000
   2   7 -0.004473316500  0.000000000000     -0.106152894640  0.000000000000     -0.000717242343  0.000000000000
   2   8 -0.029295750052  0.000000000000     -0.115849861867  0.000000000000     -0.000908329023  0.000000000000
   2   9 -0.021755609311  0.000000000000     -0.090550043193  0.000000000000     -0.004696300691  0.000000000000
   2  10  0.010345554665  0.000000000000     -0.061967830085  0.000000000000     -0.007024003289  0.000000000000
   2  11 -0.030012362558  0.000000000000     -0.057433278154  0.000000000000      0.006422986134  0.000000000000
   2  12  0.003826615143  0.000000000000     -0.070553859596  0.000000000000      0.005694917920  0.000000000000
   2  13  0.013253953749  0.000000000000     -0.103535027739  0.000000000000     -0.001589126698  0.000000000000
   2  14  0.020260133148  0.000000000000     -0.085125705368  0.000000000000     -0.007046315048  0.000000000000
   2  15 -0.004473316433  0.000000000000     -0.106152894078  0.000000000000      0.000717209612  0.000000000000
   2  16 -0.029295749200  0.000000000000     -0.115849861318  0.000000000000      0.000908295587  0.000000000000
   2  17  0.021755609848  0.000000000000     -0.090550043234  0.000000000000     -0.004696300745  0.000000000000
   2  18 -0.010345554132  0.000000000000     -0.061967830116  0.000000000000     -0.007024003262  0.000000000000
   2  19  0.030012363108  0.000000000000     -0.057433278127  0.000000000000      0.006422986155  0.000000000000
   2  20 -0.003826614692  0.000000000000     -0.070553859604  0.000000000000      0.005694917942  0.000000000000
   2  21 -0.013253953255  0.000000000000     -0.103535027750  0.000000000000     -0.001589126698  0.000000000000
   2  22 -0.020260132606  0.000000000000     -0.085125705291  0.000000000000     -0.007046315002  0.000000000000
   2  23  0.004473317062  0.000000000000     -0.106152894073  0.000000000000      0.000717209607  0.000000000000
   2  24  0.029295749740  0.000000000000     -0.115849861296  0.000000000000      0.000908295597  0.000000000000
   2  25  0.021755609566  0.000000000000     -0.090550040962  0.000000000000      0.004696273509  0.000000000000
   2  26 -0.010345551523  0.000000000000     -0.061967831375  0.000000000000      0.007023974022  0.000000000000
   2  27  0.030012361403  0.000000000000     -0.057433278795  0.000000000000     -0.006423013717  0.000000000000
   2  28 -0.003826614406  0.000000000000     -0.070553859481  0.000000000000     -0.005694946586  0.000000000000
   2  29 -0.013253955970  0.000000000000     -0.103535029398  0.000000000000      0.001589093287  0.000000000000
   2  30 -0.020260133615  0.000000000000     -0.085125704882  0.000000000000      0.007046279894  0.000000000000
   2  31  0.004473317129  0.000000000000     -0.106152894636  0.000000000000     -0.000717242338  0.000000000000
   2  32  0.029295750592  0.000000000000     -0.115849861845  0.000000000000     -0.000908329033  0.000000000000
   2  33 -0.021755609029  0.000000000000     -0.090550040921  0.000000000000      0.004696273455  0.000000000000
   2  34  0.010345552056  0.000000000000     -0.061967831344  0.000000000000      0.007023974049  0.000000000000
   2  35 -0.030012360853  0.000000000000     -0.057433278821  0.000000000000     -0.006423013696  0.000000000000
   2  36  0.003826614857  0.000000000000     -0.070553859473  0.000000000000     -0.005694946564  0.000000000000
   2  37  0.013253956464  0.000000000000     -0.103535029387  0.000000000000      0.001589093287  0.000000000000
   2  38  0.020260134157  0.000000000000     -0.085125704958  0.000000000000      0.007046279940  0.000000000000
   2  39 -0.004473316500  0.000000000000     -0.106152894640  0.000000000000     -0.000717242343  0.000000000000
   2  40 -0.029295750052  0.000000000000     -0.115849861867  0.000000000000     -0.000908329023  0.000000000000
   2  41 -0.021755609311  0.000000000000     -0.090550043193  0.000000000000     -0.004696300691  0.000000000000
   2  42  0.010345554665  0.000000000000     -0.061967830085  0.000000000000     -0.007024003289  0.000000000000
   2  43 -0.030012362558  0.000000000000     -0.057433278154  0.000000000000      0.006422986134  0.000000000000
   2  44  0.003826615143  0.000000000000     -0.070553859596  0.000000000000      0.005694917920  0.000000000000
   2  45  0.013253953749  0.000000000000     -0.103535027739  0.000000000000     -0.001589126698  0.000000000000
   2  46  0.020260133148  0.000000000000     -0.085125705368  0.000000000000     -0.007046315048  0.000000000000
   2  47 -0.004473316433  0.000000000000     -0.106152894078  0.000000000000      0.000717209612  0.000000000000
   2  48 -0.029295749200  0.000000000000     -0.115849861318  0.000000000000      0.000908295587  0.000000000000
   2  49  0.021755609848  0.000000000000     -0.090550043234  0.000000000000     -0.004696300745  0.000000000000
   2  50 -0.010345554132  0.000000000000     -0.061967830116  0.000000000000     -0.007024003262  0.000000000000
   2  51  0.030012363108  0.000000000000     -0.057433278127  0.000000000000      0.006422986155  0.000000000000
   2  52 -0.003826614692  0.000000000000     -0.070553859604  0.000000000000      0.005694917942  0.000000000000
   2  53 -0.013253953255  0.000000000000     -0.103535027750  0.000000000000     -0.001589126698  0.000000000000
   2  54 -0.020260132606  0.000000000000     -0.085125705291  0.000000000000     -0.007046315002  0.000000000000
   2  55  0.004473317062  0.000000000000     -0.106152894073  0.000000000000      0.000717209607  0.000000000000
   2  56  0.029295749740  0.000000000000     -0.115849861296  0.000000000000      0.000908295597  0.000000000000
   2  57  0.021755609566  0.000000000000     -0.090550040962  0.000000000000      0.004696273509  0.000000000000
   2  58 -0.010345551523  0.000000000000     -0.061967831375  0.000000000000      0.007023974022  0.000000000000
   2  59  0.030012361403  0.000000000000     -0.057433278795  0.000000000000     -0.006423013717  0.000000000000
   2  60 -0.003826614406  0.000000000000     -0.070553859481  0.000000000000     -0.005694946586  0.000000000000
   2  61 -0.013253955970  0.000000000000     -0.103535029398  0.000000000000      0.001589093287  0.000000000000
   2  62 -0.020260133615  0.000000000000     -0.085125704882  0.000000000000      0.007046279894  0.000000000000
   2  63  0.004473317129  0.000000000000     -0.106152894636  0.000000000000     -0.000717242338  0.000000000000
   2  64  0.029295750592  0.000000000000     -0.115849861845  0.000000000000     -0.000908329033  0.000000000000
   2  65  0.021175674519  0.000000000000     -0.091002143780  0.000000000000      0.005333862367  0.000000000000
   2  66 -0.021315732046  0.000000000000     -0.136265673962  0.000000000000     -0.000514497904  0.000000000000
   2  67  0.021175674738  0.000000000000     -0.091002143804  0.000000000000     -0.005333900644  0.000000000000
   2  68 -0.021315732929  0.000000000000     -0.136265674242  0.000000000000      0.000514456282  0.000000000000
   2  69 -0.021175674054  0.000000000000     -0.091002143803  0.000000000000     -0.005333900616  0.000000000000
   2  70  0.021315733643  0.000000000000     -0.136265674239  0.000000000000      0.000514456263  0.000000000000
   2  71 -0.021175673834  0.000000000000     -0.091002143779  0.000000000000      0.005333862339  0.000000000000
   2  72  0.021315732760  0.000000000000     -0.136265673958  0.000000000000     -0.000514497886  0.000000000000
   2  73  0.021175674519  0.000000000000     -0.091002143780  0.000000000000      0.005333862367  0.000000000000
   2  74 -0.021315732046  0.000000000000     -0.136265673962  0.000000000000     -0.000514497904  0.000000000000
   2  75  0.021175674738  0.000000000000     -0.091002143804  0.000000000000     -0.005333900644  0.000000000000
   2  76 -0.021315732929  0.000000000000     -0.136265674242  0.000000000000      0.000514456282  0.000000000000
   2  77 -0.021175674054  0.000000000000     -0.091002143803  0.000000000000     -0.005333900616  0.000000000000
   2  78  0.021315733643  0.000000000000     -0.136265674239  0.000000000000      0.000514456263  0.000000000000
   2  79 -0.021175673834  0.000000000000     -0.091002143779  0.000000000000      0.005333862339  0.000000000000
   2  80  0.021315732760  0.000000000000     -0.136265673958  0.000000000000     -0.000514497886  0.000000000000
   2  81 -0.020067171495  0.000000000000     -0.098338712444  0.000000000000     -0.004138064924  0.000000000000
   2  82  0.020578573943  0.000000000000     -0.143409148796  0.000000000000      0.002973036294  0.000000000000
   2  83 -0.020067171274  0.000000000000     -0.098338713475  0.000000000000      0.004138025670  0.000000000000
   2  84  0.020578572517  0.000000000000     -0.143409148012  0.000000000000     -0.002973083028  0.000000000000
   2  85  0.020067171998  0.000000000000     -0.098338713474  0.000000000000      0.004138025676  0.000000000000
   2  86 -0.020578571750  0.000000000000     -0.143409147994  0.000000000000     -0.002973083019  0.000000000000
   2  87  0.020067172219  0.000000000000     -0.098338712444  0.000000000000     -0.004138064931  0.000000000000
   2  88 -0.020578573176  0.000000000000     -0.143409148778  0.000000000000      0.002973036285  0.000000000000
   2  89 -0.020067171495  0.000000000000     -0.098338712444  0.000000000000     -0.004138064924  0.000000000000
   2  90  0.020578573943  0.000000000000     -0.143409148796  0.000000000000      0.002973036294  0.000000000000
   2  91 -0.020067171274  0.000000000000     -0.098338713475  0.000000000000      0.004138025670  0.000000000000
   2  92  0.020578572517  0.000000000000     -0.143409148012  0.000000000000     -0.002973083028  0.000000000000
   2  93  0.020067171998  0.000000000000     -0.098338713474  0.000000000000      0.004138025676  0.000000000000
   2  94 -0.020578571750  0.000000000000     -0.143409147994  0.000000000000     -0.002973083019  0.000000000000
   2  95  0.020067172219  0.000000000000     -0.098338712444  0.000000000000     -0.004138064931  0.000000000000
   2  96 -0.020578573176  0.000000000000     -0.143409148778  0.000000000000      0.002973036285  0.000000000000
   3   1 -0.000822300009  0.000000000000     -0.006632188959  0.000000000000      0.079496081720  0.000000000000
   3   2  0.007614284139  0.000000000000      0.003674541984  0.000000000000      0.085348782298  0.000000000000
   3   3 -0.004977686803  0.000000000000      0.001947807615  0.000000000000      0.080449684258  0.000000000000
   3   4  0.000835913302  0.000000000000     -0.000358991617  0.000000000000      0.083606303591  0.000000000000
   3   5 -0.007924793836  0.000000000000      0.004811358684  0.000000000000      0.097519912446  0.000000000000
   3   6 -0.002944508190  0.000000000000     -0.001194772012  0.000000000000      0.102473965250  0.000000000000
   3   7  0.000195347436  0.000000000000      0.001640710971  0.000000000000      0.095535753921  0.000000000000
   3   8  0.002487870442  0.000000000000      0.001602736173  0.000000000000      0.097594075186  0.000000000000
   3   9  0.000822300506  0.000000000000      0.006632158540  0.000000000000      0.079496080911  0.000000000000
   3  10 -0.007614272715  0.000000000000     -0.003674562752  0.000000000000      0.085348779491  0.000000000000
   3  11  0.004977684655  0.000000000000     -0.001947827678  0.000000000000      0.080449686153  0.000000000000
   3  12 -0.000835905316  0.000000000000      0.000358967563  0.000000000000      0.083606305219  0.000000000000
   3  13  0.007924805691  0.000000000000     -0.004811393994  0.000000000000      0.097519911902  0.000000000000
   3  14  0.002944523151  0.000000000000      0.001194741720  0.000000000000      0.102473962146  0.000000000000
   3  15 -0.000195339672  0.000000000000     -0.001640747408  0.000000000000      0.095535754242  0.000000000000
   3  16 -0.002487872495  0.000000000000     -0.001602776188  0.000000000000      0.097594075338  0.000000000000
   3  17 -0.000822292555  0.000000000000      0.006632157937  0.000000000000      0.079496080111  0.000000000000
   3  18  0.007614280594  0.000000000000     -0.003674563214  0.000000000000      0.085348779892  0.000000000000
   3  19 -0.004977676521  0.000000000000     -0.001947827292  0.000000000000      0.080449686458  0.000000000000
   3  20  0.000835911991  0.000000000000      0.000358967445  0.000000000000      0.083606305542  0.000000000000
   3  21 -0.007924798377  0.000000000000     -0.004811394156  0.000000000000      0.097519911902  0.000000000000
   3  22 -0.002944515131  0.000000000000      0.001194742847  0.000000000000      0.102473962836  0.000000000000
   3  23  0.000195348968  0.000000000000     -0.001640747339  0.000000000000      0.095535754167  0.000000000000
   3  24  0.002487880479  0.000000000000     -0.001602775864  0.000000000000      0.097594075497  0.000000000000
   3  25  0.000822307960  0.000000000000     -0.006632189563  0.000000000000      0.079496082520  0.000000000000
   3  26 -0.007614276259  0.000000000000      0.003674541522  0.000000000000      0.085348781897  0.000000000000
   3  27  0.004977694937  0.000000000000      0.001947808001  0.000000000000      0.080449683953  0.000000000000
   3  28 -0.000835906627  0.000000000000     -0.000358991734  0.000000000000      0.083606303268  0.000000000000
   3  29  0.007924801151  0.000000000000      0.004811358523  0.000000000000      0.097519912446  0.000000000000
   3  30  0.002944516210  0.000000000000     -0.001194770884  0.000000000000      0.102473964560  0.000000000000
   3  31 -0.000195338139  0.000000000000      0.001640711040  0.000000000000      0.095535753996  0.000000000000
   3  32 -0.002487862458  0.000000000000      0.001602736498  0.000000000000      0.097594075027  0.000000000000
   3  33 -0.000822300009  0.000000000000     -0.006632188959  0.000000000000      0.079496081720  0.000000000000
   3  34  0.007614284139  0.000000000000      0.003674541984  0.000000000000      0.085348782298  0.000000000000
   3  35 -0.004977686803  0.000000000000      0.001947807615  0.000000000000      0.080449684257  0.000000000000
   3  36  0.000835913302  0.000000000000     -0.000358991617  0.000000000000      0.083606303591  0.000000000000
   3  37 -0.007924793836  0.000000000000      0.004811358684  0.000000000000      0.097519912446  0.000000000000
   3  38 -0.002944508190  0.000000000000     -0.001194772012  0.000000000000      0.102473965250  0.000000000000
   3  39  0.000195347436  0.000000000000      0.001640710971  0.000000000000      0.095535753921  0.000000000000
   3  40  0.002487870442  0.000000000000      0.001602736173  0.000000000000      0.097594075186  0.000000000000
   3  41  0.000822300506  0.000000000000      0.006632158540  0.000000000000      0.079496080911  0.000000000000
   3  42 -0.007614272715  0.000000000000     -0.003674562752  0.000000000000      0.085348779491  0.000000000000
   3  43  0.004977684655  0.000000000000     -0.001947827678  0.000000000000      0.080449686153  0.000000000000
   3  44 -0.000835905316  0.000000000000      0.000358967563  0.000000000000      0.083606305219  0.000000000000
   3  45  0.007924805691  0.000000000000     -0.004811393994  0.000000000000      0.097519911902  0.000000000000
   3  46  0.002944523151  0.000000000000      0.001194741720  0.000000000000      0.102473962146  0.000000000000
   3  47 -0.000195339672  0.000000000000     -0.001640747408  0.000000000000      0.095535754242  0.000000000000
   3  48 -0.002487872495  0.000000000000     -0.001602776188  0.000000000000      0.097594075338  0.000000000000
   3  49 -0.000822292555  0.000000000000      0.006632157937  0.000000000000      0.079496080111  0.000000000000
   3  50  0.007614280594  0.000000000000     -0.003674563214  0.000000000000      0.085348779892  0.000000000000
   3  51 -0.004977676521  0.000000000000     -0.001947827292  0.000000000000      0.080449686458  0.000000000000
   3  52  0.000835911991  0.000000000000      0.000358967445  0.000000000000      0.083606305542  0.000000000000
   3  53 -0.007924798377  0.000000000000     -0.004811394156  0.000000000000      0.097519911902  0.000000000000
   3  54 -0.002944515131  0.000000000000      0.001194742847  0.000000000000      0.102473962836  0.000000000000
   3  55  0.000195348968  0.000000000000     -0.001640747339  0.000000000000      0.095535754167  0.000000000000
   3  56  0.002487880479  0.000000000000     -0.001602775864  0.000000000000      0.097594075497  0.000000000000
   3  57  0.000822307960  0.000000000000     -0.006632189563  0.000000000000      0.079496082520  0.000000000000
   3  58 -0.007614276259  0.000000000000      0.003674541522  0.000000000000      0.085348781897  0.000000000000
   3  59  0.004977694937  0.000000000000      0.001947808001  0.000000000000      0.080449683953  0.000000000000
   3  60 -0.000835906627  0.000000000000     -0.000358991734  0.000000000000      0.083606303268  0.000000000000
   3  61  0.007924801151  0.000000000000      0.004811358523  0.000000000000      0.097519912446  0.000000000000
   3  62  0.002944516210  0.000000000000     -0.001194770884  0.000000000000      0.102473964560  0.000000000000
   3  63 -0.000195338139  0.000000000000      0.001640711040  0.000000000000      0.095535753996  0.000000000000
   3  64 -0.002487862458  0.000000000000      0.001602736498  0.000000000000      0.097594075027  0.000000000000
   3  65  0.000641051696  0.000000000000     -0.000069916854  0.000000000000      0.111725368898  0.000000000000
   3  66 -0.002577076231  0.000000000000     -0.000819854702  0.000000000000      0.121490153841  0.000000000000
   3  67 -0.000641034313  0.000000000000      0.000069885659  0.000000000000      0.111725366661  0.000000000000
   3  68  0.002577079490  0.000000000000      0.000819807970  0.000000000000      0.121490154297  0.000000000000
   3  69  0.000641044441  0.000000000000      0.000069885676  0.000000000000      0.111725367070  0.000000000000
   3  70 -0.002577068928  0.000000000000      0.000819808017  0.000000000000      0.121490154017  0.000000000000
   3  71 -0.000641041568  0.000000000000     -0.000069916836  0.000000000000      0.111725368488  0.000000000000
   3  72  0.002577086793  0.000000000000     -0.000819854655  0.000000000000      0.121490154121  0.000000000000
   3  73  0.000641051696  0.000000000000     -0.000069916854  0.000000000000      0.111725368898  0.000000000000
   3  74 -0.002577076231  0.000000000000     -0.000819854702  0.000000000000      0.121490153841  0.000000000000
   3  75 -0.000641034313  0.000000000000      0.000069885659  0.000000000000      0.111725366661  0.000000000000
   3  76  0.002577079490  0.000000000000      0.000819807970  0.000000000000      0.121490154297  0.000000000000
   3  77  0.000641044441  0.000000000000      0.000069885676  0.000000000000      0.111725367070  0.000000000000
   3  78 -0.002577068928  0.000000000000      0.000819808017  0.000000000000      0.121490154017  0.000000000000
   3  79 -0.000641041568  0.000000000000     -0.000069916836  0.000000000000      0.111725368488  0.000000000000
   3  80  0.002577086793  0.000000000000     -0.000819854655  0.000000000000      0.121490154121  0.000000000000
   3  81  0.000645036456  0.000000000000     -0.003008426533  0.000000000000      0.114577670248  0.000000000000
   3  82 -0.004161079193  0.000000000000      0.002289205353  0.000000000000      0.136410318664  0.000000000000
   3  83 -0.000645032618  0.000000000000      0.003008392831  0.000000000000      0.114577671571  0.000000000000
   3  84  0.004161097587  0.000000000000     -0.002289254742  0.000000000000      0.136410317515  0.000000000000
   3  85  0.000645043331  0.000000000000      0.003008392842  0.000000000000      0.114577671666  0.000000000000
   3  86 -0.004161086243  0.000000000000     -0.002289254485  0.000000000000      0.136410317645  0.000000000000
   3  87 -0.000645025743  0.000000000000     -0.003008426522  0.000000000000      0.114577670153  0.000000000000
   3  88  0.004161090536  0.000000000000      0.002289205610  0.000000000000      0.136410318534  0.000000000000
   3  89  0.000645036456  0.000000000000     -0.003008426533  0.000000000000      0.114577670248  0.000000000000
   3  90 -0.004161079193  0.000000000000      0.002289205353  0.000000000000      0.136410318664  0.000000000000
   3  91 -0.000645032618  0.000000000000      0.003008392831  0.000000000000      0.114577671571  0.000000000000
   3  92  0.004161097587  0.000000000000     -0.002289254742  0.000000000000      0.136410317515  0.000000000000
   3  93  0.000645043331  0.000000000000      0.003008392842  0.000000000000      0.114577671666  0.000000000000
   3  94 -0.004161086243  0.000000000000     -0.002289254485  0.000000000000      0.136410317645  0.000000000000
   3  95 -0.000645025743  0.000000000000     -0.003008426522  0.000000000000      0.114577670153  0.000000000000
   3  96  0.004161090536  0.000000000000      0.002289205610  0.000000000000      0.136410318534  0.000000000000
   4   1 -0.072269812366  0.000000000000      0.039523704860  0.000000000000      0.020755704673  0.000000000000
   4   2  0.059884537200  0.000000000000      0.095760367640  0.000000000000      0.016791943832  0.000000000000
   4   3 -0.086102174432  0.000000000000      0.109281409057  0.000000000000     -0.022887083557  0.000000000000
   4   4 -0.002853374737  0.000000000000      0.086628257255  0.000000000000     -0.011688553776  0.000000000000
   4   5  0.026336939497  0.000000000000     -0.048898563453  0.000000000000     -0.005411153961  0.000000000000
   4   6  0.069124232812  0.000000000000      0.025159188304  0.000000000000      0.036530123413  0.000000000000
   4   7 -0.005963882247  0.000000000000     -0.038423645255  0.000000000000      0.002823497163  0.000000000000
   4   8 -0.107133174896  0.000000000000     -0.069474672017  0.000000000000     -0.018128523766  0.000000000000
   4   9 -0.072269812366  0.000000000000      0.039523704860  0.000000000000     -0.020755704673  0.000000000000
   4  10  0.059884537200  0.000000000000      0.095760367640  0.000000000000     -0.016791943832  0.000000000000
   4  11 -0.086102174432  0.000000000000      0.109281409057  0.000000000000      0.022887083557  0.000000000000
   4  12 -0.002853374737  0.000000000000      0.086628257255  0.000000000000      0.011688553776  0.000000000000
   4  13  0.026336939497  0.000000000000     -0.048898563453  0.000000000000      0.005411153961  0.000000000000
   4  14  0.069124232812  0.000000000000      0.025159188304  0.000000000000     -0.036530123413  0.000000000000
   4  15 -0.005963882247  0.000000000000     -0.038423645255  0.000000000000     -0.002823497163  0.000000000000
   4  16 -0.107133174896  0.000000000000     -0.069474672017  0.000000000000      0.018128523766  0.000000000000
   4  17  0.072269812366  0.000000000000      0.039523704860  0.000000000000     -0.020755704673  0.000000000000
   4  18 -0.059884537200  0.000000000000      0.095760367640  0.000000000000     -0.016791943832  0.000000000000
   4  19  0.086102174432  0.000000000000      0.109281409057  0.000000000000      0.022887083557  0.000000000000
   4  20  0.002853374737  0.000000000000      0.086628257255  0.000000000000      0.011688553776  0.000000000000
   4  21 -0.026336939497  0.000000000000     -0.048898563453  0.000000000000      0.005411153961  0.000000000000
   4  22 -0.069124232812  0.000000000000      0.025159188304  0.000000000000     -0.036530123413  0.000000000000
   4  23  0.005963882247  0.000000000000     -0.038423645255  0.000000000000     -0.002823497163  0.000000000000
   4  24  0.107133174896  0.000000000000     -0.069474672017  0.000000000000      0.018128523766  0.000000000000
   4  25  0.072269812366  0.000000000000      0.039523704860  0.000000000000      0.020755704673  0.000000000000
   4  26 -0.059884537200  0.000000000000      0.095760367640  0.000000000000      0.016791943832  0.000000000000
   4  27  0.086102174432  0.000000000000      0.109281409057  0.000000000000     -0.022887083557  0.000000000000
   4  28  0.002853374737  0.000000000000      0.086628257255  0.000000000000     -0.011688553776  0.000000000000
   4  29 -0.026336939497  0.000000000000     -0.048898563453  0.000000000000     -0.005411153961  0.000000000000
   4  30 -0.069124232812  0.000000000000      0.025159188304  0.000000000000      0.036530123413  0.000000000000
   4  31  0.005963882247  0.000000000000     -0.038423645255  0.000000000000      0.002823497163  0.000000000000
   4  32  0.107133174896  0.000000000000     -0.069474672017  0.000000000000     -0.018128523766  0.000000000000
   4  33 -0.072269812366  0.000000000000      0.039523704860  0.000000000000      0.020755704673  0.000000000000
   4  34  0.059884537200  0.000000000000      0.095760367640  0.000000000000      0.016791943832  0.000000000000
   4  35 -0.086102174432  0.000000000000      0.109281409057  0.000000000000     -0.022887083557  0.000000000000
   4  36 -0.002853374737  0.000000000000      0.086628257255  0.000000000000     -0.011688553776  0.000000000000
   4  37  0.026336939497  0.000000000000     -0.048898563453  0.000000000000     -0.005411153961  0.000000000000
   4  38  0.069124232812  0.000000000000      0.025159188304  0.000000000000      0.036530123413  0.000000000000
   4  39 -0.005963882247  0.000000000000     -0.038423645255  0.000000000000      0.002823497163  0.000000000000
   4  40 -0.107133174896  0.000000000000     -0.069474672017  0.000000000000     -0.018128523766  0.000000000000
   4  41 -0.072269812366  0.000000000000      0.039523704860  0.000000000000     -0.020755704673  0.000000000000
   4  42  0.059884537200  0.000000000000      0.095760367640  0.000000000000     -0.016791943832  0.000000000000
   4  43 -0.086102174432  0.000000000000      0.109281409057  0.000000000000      0.022887083557  0.000000000000
   4  44 -0.002853374737  0.000000000000      0.086628257255  0.000000000000      0.011688553776  0.000000000000
   4  45  0.026336939497  0.000000000000     -0.048898563453  0.000000000000      0.005411153961  0.000000000000
   4  46  0.069124232812  0.000000000000      0.025159188304  0.000000000000     -0.036530123413  0.000000000000
   4  47 -0.005963882247  0.000000000000     -0.038423645255  0.000000000000     -0.002823497163  0.000000000000
   4  48 -0.107133174896  0.000000000000     -0.069474672017  0.000000000000      0.018128523766  0.000000000000
   4  49  0.072269812366  0.000000000000      0.039523704860  0.000000000000     -0.020755704673  0.000000000000
   4  50 -0.059884537200  0.000000000000      0.095760367640  0.000000000000     -0.016791943832  0.000000000000
   4  51  0.086102174432  0.000000000000      0.109281409057  0.000000000000      0.022887083557  0.000000000000
   4  52  0.002853374737  0.000000000000      0.086628257255  0.000000000000      0.011688553776  0.000000000000
   4  53 -0.026336939497  0.000000000000     -0.048898563453  0.000000000000      0.005411153961  0.000000000000
   4  54 -0.069124232812  0.000000000000      0.025159188304  0.000000000000     -0.036530123413  0.000000000000
   4  55  0.005963882247  0.000000000000     -0.038423645255  0.000000000000     -0.002823497163  0.000000000000
   4  56  0.107133174896  0.000000000000     -0.069474672017  0.000000000000      0.018128523766  0.000000000000
   4  57  0.072269812366  0.000000000000      0.039523704860  0.000000000000      0.020755704673  0.000000000000
   4  58 -0.059884537200  0.000000000000      0.095760367640  0.000000000000      0.016791943832  0.000000000000
   4  59  0.086102174432  0.000000000000      0.109281409057  0.000000000000     -0.022887083557  0.000000000000
   4  60  0.002853374737  0.000000000000      0.086628257255  0.000000000000     -0.011688553776  0.000000000000
   4  61 -0.026336939497  0.000000000000     -0.048898563453  0.000000000000     -0.005411153961  0.000000000000
   4  62 -0.069124232812  0.000000000000      0.025159188304  0.000000000000      0.036530123413  0.000000000000
   4  63  0.005963882247  0.000000000000     -0.038423645255  0.000000000000      0.002823497163  0.000000000000
   4  64  0.107133174896  0.000000000000     -0.069474672017  0.000000000000     -0.018128523766  0.000000000000
   4  65  0.072041718078  0.000000000000      0.109038461447  0.000000000000      0.019708038795  0.000000000000
   4  66 -0.065784907732  0.000000000000     -0.039394400167  0.000000000000      0.004466172016  0.000000000000
   4  67  0.072041718078  0.000000000000      0.109038461447  0.000000000000     -0.019708038795  0.000000000000
   4  68 -0.065784907732  0.000000000000     -0.039394400167  0.000000000000     -0.004466172016  0.000000000000
   4  69 -0.072041718078  0.000000000000      0.109038461447  0.000000000000     -0.019708038795  0.000000000000
   4  70  0.065784907732  0.000000000000     -0.039394400167  0.000000000000     -0.004466172016  0.000000000000
   4  71 -0.072041718078  0.000000000000      0.109038461447  0.000000000000      0.019708038795  0.000000000000
   4  72  0.065784907732  0.000000000000     -0.039394400167  0.000000000000      0.004466172016  0.000000000000
   4  73  0.072041718078  0.000000000000      0.109038461446  0.000000000000      0.019708038795  0.000000000000
   4  74 -0.065784907732  0.000000000000     -0.039394400167  0.000000000000      0.004466172016  0.000000000000
   4  75  0.072041718078  0.000000000000      0.109038461447  0.000000000000     -0.019708038795  0.000000000000
   4  76 -0.065784907732  0.000000000000     -0.039394400167  0.000000000000     -0.004466172016  0.000000000000
   4  77 -0.072041718078  0.000000000000      0.109038461446  0.000000000000     -0.019708038795  0.000000000000
   4  78  0.065784907732  0.000000000000     -0.039394400167  0.000000000000     -0.004466172016  0.000000000000
   4  79 -0.072041718078  0.000000000000      0.109038461447  0.000000000000      0.019708038795  0.000000000000
   4  80  0.065784907732  0.000000000000     -0.039394400167  0.000000000000      0.004466172016  0.000000000000
   4  81 -0.076523136819  0.000000000000      0.114842736652  0.000000000000     -0.010330744624  0.000000000000
   4  82  0.068694875614  0.000000000000     -0.043834857855  0.000000000000      0.006735808124  0.000000000000
   4  83 -0.076523136819  0.000000000000      0.114842736652  0.000000000000      0.010330744624  0.000000000000
   4  84  0.068694875614  0.000000000000     -0.043834857855  0.000000000000     -0.006735808124  0.000000000000
   4  85  0.076523136819  0.000000000000      0.114842736652  0.000000000000      0.010330744624  0.000000000000
   4  86 -0.068694875614  0.000000000000     -0.043834857855  0.000000000000     -0.006735808124  0.000000000000
   4  87  0.076523136819  0.000000000000      0.114842736652  0.000000000000     -0.010330744624  0.000000000000
   4  88 -0.068694875614  0.000000000000     -0.043834857855  0.000000000000      0.006735808124  0.000000000000
   4  89 -0.076523136819  0.000000000000      0.114842736652  0.000000000000     -0.010330744624  0.000000000000
   4  90  0.068694875614  0.000000000000     -0.043834857855  0.000000000000      0.006735808124  0.000000000000
   4  91 -0.076523136819  0.000000000000      0.114842736652  0.000000000000      0.010330744624  0.000000000000
   4  92  0.068694875614  0.000000000000     -0.043834857855  0.000000000000     -0.006735808124  0.000000000000
   4  93  0.076523136819  0.000000000000      0.114842736652  0.000000000000      0.010330744624  0.000000000000
   4  94 -0.068694875614  0.000000000000     -0.043834857855  0.000000000000     -0.006735808124  0.000000000000
   4  95  0.076523136819  0.000000000000      0.114842736652  0.000000000000     -0.010330744624  0.000000000000
   4  96 -0.068694875614  0.000000000000     -0.043834857855  0.000000000000      0.006735808124  0.000000000000
   5   1 -0.028706118684  0.000000000000      0.000766822671  0.000000000000     -0.062601866034  0.000000000000
   5   2 -0.008680332586  0.000000000000      0.007429967889  0.000000000000     -0.014256041287  0.000000000000
   5   3 -0.042429368549  0.000000000000      0.019422196790  0.000000000000     -0.019436747031  0.000000000000
   5   4 -0.030598013655  0.000000000000      0.024422729621  0.000000000000     -0.014719669625  0.000000000000
   5   5 -0.012935624599  0.000000000000     -0.013827047887  0.000000000000     -0.124914849772  0.000000000000
   5   6  0.026870473754  0.000000000000      0.008731783937  0.000000000000     -0.075038665950  0.000000000000
   5   7 -0.013841458184  0.000000000000     -0.016922478611  0.000000000000     -0.122948030477  0.000000000000
   5   8 -0.055937555246  0.000000000000     -0.028775817942  0.000000000000     -0.139165900523  0.000000000000
   5   9  0.028706118684  0.000000000000     -0.000766822671  0.000000000000     -0.062601866034  0.000000000000
   5  10  0.008680332586  0.000000000000     -0.007429967889  0.000000000000     -0.014256041287  0.000000000000
   5  11  0.042429368549  0.000000000000     -0.019422196790  0.000000000000     -0.019436747031  0.000000000000
   5  12  0.030598013655  0.000000000000     -0.024422729621  0.000000000000     -0.014719669625  0.000000000000
   5  13  0.012935624599  0.000000000000      0.013827047887  0.000000000000     -0.124914849772  0.000000000000
   5  14 -0.026870473754  0.000000000000     -0.008731783937  0.000000000000     -0.075038665950  0.000000000000
   5  15  0.013841458184  0.000000000000      0.016922478611  0.000000000000     -0.122948030477  0.000000000000
   5  16  0.055937555246  0.000000000000      0.028775817942  0.000000000000     -0.139165900523  0.000000000000
   5  17  0.028706118684  0.000000000000      0.000766822671  0.000000000000      0.062601866034  0.000000000000
   5  18  0.008680332586  0.000000000000      0.007429967889  0.000000000000      0.014256041287  0.000000000000
   5  19  0.042429368549  0.000000000000      0.019422196790  0.000000000000      0.019436747031  0.000000000000
   5  20  0.030598013655  0.000000000000      0.024422729621  0.000000000000      0.014719669625  0.000000000000
   5  21  0.012935624599  0.000000000000     -0.013827047887  0.000000000000      0.124914849772  0.000000000000
   5  22 -0.026870473754  0.000000000000      0.008731783937  0.000000000000      0.075038665950  0.000000000000
   5  23  0.013841458184  0.000000000000     -0.016922478611  0.000000000000      0.122948030477  0.000000000000
   5  24  0.055937555246  0.000000000000     -0.028775817942  0.000000000000      0.139165900523  0.000000000000
   5  25 -0.028706118684  0.000000000000     -0.000766822671  0.000000000000      0.062601866034  0.000000000000
   5  26 -0.008680332586  0.000000000000     -0.007429967889  0.000000000000      0.014256041287  0.000000000000
   5  27 -0.042429368549  0.000000000000     -0.019422196790  0.000000000000      0.019436747031  0.000000000000
   5  28 -0.030598013655  0.000000000000     -0.024422729621  0.000000000000      0.014719669625  0.000000000000
   5  29 -0.012935624599  0.000000000000      0.013827047887  0.000000000000      0.124914849772  0.000000000000
   5  30  0.026870473754  0.000000000000     -0.008731783937  0.000000000000      0.075038665950  0.000000000000
   5  31 -0.013841458184  0.000000000000      0.016922478611  0.000000000000      0.122948030477  0.000000000000
   5  32 -0.055937555246  0.000000000000      0.028775817942  0.000000000000      0.139165900523  0.000000000000
   5  33  0.028706118684  0.000000000000     -0.000766822671  0.000000000000      0.062601866034  0.000000000000
   5  34  0.008680332586  0.000000000000     -0.007429967889  0.000000000000      0.014256041287  0.000000000000
   5  35  0.042429368549  0.000000000000     -0.019422196790  0.000000000000      0.019436747031  0.000000000000
   5  36  0.030598013655  0.000000000000     -0.024422729621  0.000000000000      0.014719669625  0.000000000000
   5  37  0.012935624599  0.000000000000      0.013827047887  0.000000000000      0.124914849772  0.000000000000
   5  38 -0.026870473754  0.000000000000     -0.008731783937  0.000000000000      0.075038665950  0.000000000000
   5  39  0.013841458184  0.000000000000      0.016922478611  0.000000000000      0.122948030477  0.000000000000
   5  40  0.055937555246  0.000000000000      0.028775817942  0.000000000000      0.139165900523  0.000000000000
   5  41 -0.028706118684  0.000000000000      0.000766822671  0.000000000000      0.062601866034  0.000000000000
   5  42 -0.008680332586  0.000000000000      0.007429967889  0.000000000000      0.014256041287  0.000000000000
   5  43 -0.042429368549  0.000000000000      0.019422196790  0.000000000000      0.019436747031  0.000000000000
   5  44 -0.030598013655  0.000000000000      0.024422729621  0.000000000000      0.014719669625  0.000000000000
   5  45 -0.012935624599  0.000000000000     -0.013827047887  0.000000000000      0.124914849772  0.000000000000
   5  46  0.026870473754  0.000000000000      0.008731783937  0.000000000000      0.075038665950  0.000000000000
   5  47 -0.013841458184  0.000000000000     -0.016922478611  0.000000000000      0.122948030477  0.000000000000
   5  48 -0.055937555246  0.000000000000     -0.028775817942  0.000000000000      0.139165900523  0.000000000000
   5  49 -0.028706118684  0.000000000000     -0.000766822671  0.000000000000     -0.062601866034  0.000000000000
   5  50 -0.008680332586  0.000000000000     -0.007429967889  0.000000000000     -0.014256041287  0.000000000000
   5  51 -0.042429368549  0.000000000000     -0.019422196790  0.000000000000     -0.019436747031  0.000000000000
   5  52 -0.030598013655  0.000000000000     -0.024422729621  0.000000000000     -0.014719669625  0.000000000000
   5  53 -0.012935624599  0.000000000000      0.013827047887  0.000000000000     -0.124914849772  0.000000000000
   5  54  0.026870473754  0.000000000000     -0.008731783937  0.000000000000     -0.075038665950  0.000000000000
   5  55 -0.013841458184  0.000000000000      0.016922478611  0.000000000000     -0.122948030477  0.000000000000
   5  56 -0.055937555246  0.000000000000      0.028775817942  0.000000000000     -0.139165900523  0.000000000000
   5  57  0.028706118684  0.000000000000      0.000766822671  0.000000000000     -0.062601866034  0.000000000000
   5  58  0.008680332586  0.000000000000      0.007429967889  0.000000000000     -0.014256041287  0.000000000000
   5  59  0.042429368549  0.000000000000      0.019422196790  0.000000000000     -0.019436747031  0.000000000000
   5  60  0.030598013655  0.000000000000      0.024422729621  0.000000000000     -0.014719669625  0.000000000000
   5  61  0.012935624599  0.000000000000     -0.013827047887  0.000000000000     -0.124914849772  0.000000000000
   5  62 -0.026870473754  0.000000000000      0.008731783937  0.000000000000     -0.075038665950  0.000000000000
   5  63  0.013841458184  0.000000000000     -0.016922478611  0.000000000000     -0.122948030477  0.000000000000
   5  64  0.055937555246  0.000000000000     -0.028775817942  0.000000000000     -0.139165900523  0.000000000000
   5  65  0.012758496283  0.000000000000      0.024421377700  0.000000000000     -0.023068481092  0.000000000000
   5  66 -0.031900112961  0.000000000000     -0.012463207223  0.000000000000     -0.148336289183  0.000000000000
   5  67 -0.012758496283  0.000000000000     -0.024421377700  0.000000000000     -0.023068481092  0.000000000000
   5  68  0.031900112961  0.000000000000      0.012463207223  0.000000000000     -0.148336289183  0.000000000000
   5  69 -0.012758496283  0.000000000000      0.024421377700  0.000000000000      0.023068481092  0.000000000000
   5  70  0.031900112961  0.000000000000     -0.012463207223  0.000000000000      0.148336289183  0.000000000000
   5  71  0.012758496283  0.000000000000     -0.024421377700  0.000000000000      0.023068481092  0.000000000000
   5  72 -0.031900112961  0.000000000000      0.012463207223  0.000000000000      0.148336289183  0.000000000000
   5  73 -0.012758496283  0.000000000000     -0.024421377700  0.000000000000      0.023068481092  0.000000000000
   5  74  0.031900112961  0.000000000000      0.012463207223  0.000000000000      0.148336289183  0.000000000000
   5  75  0.012758496283  0.000000000000      0.024421377700  0.000000000000      0.023068481092  0.000000000000
   5  76 -0.031900112961  0.000000000000     -0.012463207223  0.000000000000      0.148336289183  0.000000000000
   5  77  0.012758496283  0.000000000000     -0.024421377700  0.000000000000     -0.023068481092  0.000000000000
   5  78 -0.031900112961  0.000000000000      0.012463207223  0.000000000000     -0.148336289183  0.000000000000
   5  79 -0.012758496283  0.000000000000      0.024421377700  0.000000000000     -0.023068481092  0.000000000000
   5  80  0.031900112961  0.000000000000     -0.012463207223  0.000000000000     -0.148336289183  0.000000000000
   5  81 -0.037858586396  0.000000000000      0.012591435529  0.000000000000     -0.039221189701  0.000000000000
   5  82  0.019968496894  0.000000000000     -0.015901213311  0.000000000000     -0.161426820565  0.000000000000
   5  83  0.037858586396  0.000000000000     -0.012591435529  0.000000000000     -0.039221189701  0.000000000000
   5  84 -0.019968496894  0.000000000000      0.015901213311  0.000000000000     -0.161426820565  0.000000000000
   5  85  0.037858586396  0.000000000000      0.012591435529  0.000000000000      0.039221189701  0.000000000000
   5  86 -0.019968496894  0.000000000000     -0.015901213311  0.000000000000      0.161426820565  0.000000000000
   5  87 -0.037858586396  0.000000000000     -0.012591435529  0.000000000000      0.039221189701  0.000000000000
   5  88  0.019968496894  0.000000000000      0.015901213311  0.000000000000      0.161426820565  0.000000000000
   5  89  0.037858586396  0.000000000000     -0.012591435529  0.000000000000      0.039221189701  0.000000000000
   5  90 -0.019968496894  0.000000000000      0.015901213311  0.000000000000      0.161426820565  0.000000000000
   5  91 -0.037858586396  0.000000000000      0.012591435529  0.000000000000      0.039221189701  0.000000000000
   5  92  0.019968496894  0.000000000000     -0.015901213311  0.000000000000      0.161426820565  0.000000000000
   5  93 -0.037858586396  0.000000000000     -0.012591435529  0.000000000000     -0.039221189701  0.000000000000
   5  94  0.019968496894  0.000000000000      0.015901213311  0.000000000000     -0.161426820565  0.000000000000
   5  95  0.037858586396  0.000000000000      0.012591435529  0.000000000000     -0.039221189701  0.000000000000
   5  96 -0.019968496894  0.000000000000     -0.015901213311  0.000000000000     -0.161426820565  0.000000000000
   6   1  0.000938996931  0.000000000000      0.062507444537  0.000000000000     -0.058388888541  0.000000000000
   6   2 -0.054559675299  0.000000000000     -0.021188105585  0.000000000000     -0.110933858076  0.000000000000
   6   3  0.023903868125  0.000000000000     -0.015056396021  0.000000000000     -0.097503371538  0.000000000000
   6   4 -0.024079112353  0.000000000000     -0.009562013330  0.000000000000     -0.113676215516  0.000000000000
   6   5  0.057420876035  0.000000000000      0.008840792277  0.000000000000     -0.029024315857  0.000000000000
   6   6 -0.009481548306  0.000000000000     -0.039025739999  0.000000000000     -0.116617125644  0.000000000000
   6   7  0.065205683214  0.000000000000      0.013945305313  0.000000000000     -0.021326245605  0.000000000000
   6   8 -0.057827682017  0.000000000000     -0.044794280991  0.000000000000      0.001958432448  0.000000000000
   6   9  0.000938996931  0.000000000000      0.062507444537  0.000000000000      0.058388888541  0.000000000000
   6  10 -0.054559675299  0.000000000000     -0.021188105585  0.000000000000      0.110933858076  0.000000000000
   6  11  0.023903868125  0.000000000000     -0.015056396021  0.000000000000      0.097503371538  0.000000000000
   6  12 -0.024079112353  0.000000000000     -0.009562013330  0.000000000000      0.113676215516  0.000000000000
   6  13  0.057420876035  0.000000000000      0.008840792277  0.000000000000      0.029024315857  0.000000000000
   6  14 -0.009481548306  0.000000000000     -0.039025739999  0.000000000000      0.116617125644  0.000000000000
   6  15  0.065205683214  0.000000000000      0.013945305313  0.000000000000      0.021326245605  0.000000000000
   6  16 -0.057827682017  0.000000000000     -0.044794280991  0.000000000000     -0.001958432448  0.000000000000
   6  17  0.000938996932  0.000000000000     -0.062507444535  0.000000000000     -0.058388888542  0.000000000000
   6  18 -0.054559675297  0.000000000000      0.021188105584  0.000000000000     -0.110933858075  0.000000000000
   6  19  0.023903868124  0.000000000000      0.015056396020  0.000000000000     -0.097503371539  0.000000000000
   6  20 -0.024079112351  0.000000000000      0.009562013329  0.000000000000     -0.113676215514  0.000000000000
   6  21  0.057420876034  0.000000000000     -0.008840792277  0.000000000000     -0.029024315857  0.000000000000
   6  22 -0.009481548304  0.000000000000      0.039025739997  0.000000000000     -0.116617125642  0.000000000000
   6  23  0.065205683213  0.000000000000     -0.013945305313  0.000000000000     -0.021326245605  0.000000000000
   6  24 -0.057827682014  0.000000000000      0.044794280990  0.000000000000      0.001958432449  0.000000000000
   6  25  0.000938996932  0.000000000000     -0.062507444535  0.000000000000      0.058388888542  0.000000000000
   6  26 -0.054559675297  0.000000000000      0.021188105584  0.000000000000      0.110933858075  0.000000000000
   6  27  0.023903868124  0.000000000000      0.015056396020  0.000000000000      0.097503371539  0.000000000000
   6  28 -0.024079112351  0.000000000000      0.009562013329  0.000000000000      0.113676215515  0.000000000000
   6  29  0.057420876034  0.000000000000     -0.008840792277  0.000000000000      0.029024315857  0.000000000000
   6  30 -0.009481548304  0.000000000000      0.039025739997  0.000000000000      0.116617125642  0.000000000000
   6  31  0.065205683213  0.000000000000     -0.013945305313  0.000000000000      0.021326245605  0.000000000000
   6  32 -0.057827682014  0.000000000000      0.044794280990  0.000000000000     -0.001958432449  0.000000000000
   6  33  0.000938996932  0.000000000000      0.062507444535  0.000000000000     -0.058388888542  0.000000000000
   6  34 -0.054559675297  0.000000000000     -0.021188105584  0.000000000000     -0.110933858075  0.000000000000
   6  35  0.023903868125  0.000000000000     -0.015056396020  0.000000000000     -0.097503371539  0.000000000000
   6  36 -0.024079112351  0.000000000000     -0.009562013329  0.000000000000     -0.113676215514  0.000000000000
   6  37  0.057420876034  0.000000000000      0.008840792278  0.000000000000     -0.029024315857  0.000000000000
   6  38 -0.009481548304  0.000000000000     -0.039025739997  0.000000000000     -0.116617125642  0.000000000000
   6  39  0.065205683214  0.000000000000      0.013945305314  0.000000000000     -0.021326245605  0.000000000000
   6  40 -0.057827682014  0.000000000000     -0.044794280989  0.000000000000      0.001958432449  0.000000000000
   6  41  0.000938996932  0.000000000000      0.062507444535  0.000000000000      0.058388888542  0.000000000000
   6  42 -0.054559675297  0.000000000000     -0.021188105584  0.000000000000      0.110933858075  0.000000000000
   6  43  0.023903868125  0.000000000000     -0.015056396020  0.000000000000      0.097503371539  0.000000000000
   6  44 -0.024079112351  0.000000000000     -0.009562013329  0.000000000000      0.113676215514  0.000000000000
   6  45  0.057420876034  0.000000000000      0.008840792278  0.000000000000      0.029024315857  0.000000000000
   6  46 -0.009481548304  0.000000000000     -0.039025739997  0.000000000000      0.116617125642  0.000000000000
   6  47  0.065205683214  0.000000000000      0.013945305313  0.000000000000      0.021326245605  0.000000000000
   6  48 -0.057827682014  0.000000000000     -0.044794280989  0.000000000000     -0.001958432449  0.000000000000
   6  49  0.000938996932  0.000000000000     -0.062507444537  0.000000000000     -0.058388888541  0.000000000000
   6  50 -0.054559675299  0.000000000000      0.021188105585  0.000000000000     -0.110933858076  0.000000000000
   6  51  0.023903868125  0.000000000000      0.015056396021  0.000000000000     -0.097503371538  0.000000000000
   6  52 -0.024079112353  0.000000000000      0.009562013330  0.000000000000     -0.113676215516  0.000000000000
   6  53  0.057420876035  0.000000000000     -0.008840792278  0.000000000000     -0.029024315857  0.000000000000
   6  54 -0.009481548306  0.000000000000      0.039025739998  0.000000000000     -0.116617125645  0.000000000000
   6  55  0.065205683214  0.000000000000     -0.013945305314  0.000000000000     -0.021326245605  0.000000000000
   6  56 -0.057827682016  0.000000000000      0.044794280990  0.000000000000      0.001958432448  0.000000000000
   6  57  0.000938996932  0.000000000000     -0.062507444537  0.000000000000      0.058388888541  0.000000000000
   6  58 -0.054559675299  0.000000000000      0.021188105585  0.000000000000      0.110933858076  0.000000000000
   6  59  0.023903868125  0.000000000000      0.015056396021  0.000000000000      0.097503371538  0.000000000000
   6  60 -0.024079112353  0.000000000000      0.009562013330  0.000000000000      0.113676215516  0.000000000000
   6  61  0.057420876035  0.000000000000     -0.008840792278  0.000000000000      0.029024315857  0.000000000000
   6  62 -0.009481548306  0.000000000000      0.039025739998  0.000000000000      0.116617125645  0.000000000000
   6  63  0.065205683214  0.000000000000     -0.013945305314  0.000000000000      0.021326245605  0.000000000000
   6  64 -0.057827682016  0.000000000000      0.044794280990  0.000000000000     -0.001958432449  0.000000000000
   6  65 -0.020054595477  0.000000000000     -0.014357721741  0.000000000000     -0.150768138017  0.000000000000
   6  66  0.017296184676  0.000000000000      0.020317248359  0.000000000000     -0.037133278975  0.000000000000
   6  67 -0.020054595477  0.000000000000     -0.014357721741  0.000000000000      0.150768138017  0.000000000000
   6  68  0.017296184676  0.000000000000      0.020317248359  0.000000000000      0.037133278975  0.000000000000
   6  69 -0.020054595475  0.000000000000      0.014357721739  0.000000000000     -0.150768138015  0.000000000000
   6  70  0.017296184677  0.000000000000     -0.020317248358  0.000000000000     -0.037133278975  0.000000000000
   6  71 -0.020054595475  0.000000000000      0.014357721739  0.000000000000      0.150768138015  0.000000000000
   6  72  0.017296184677  0.000000000000     -0.020317248358  0.000000000000      0.037133278975  0.000000000000
   6  73 -0.020054595476  0.000000000000     -0.014357721739  0.000000000000     -0.150768138015  0.000000000000
   6  74  0.017296184677  0.000000000000      0.020317248359  0.000000000000     -0.037133278975  0.000000000000
   6  75 -0.020054595476  0.000000000000     -0.014357721739  0.000000000000      0.150768138015  0.000000000000
   6  76  0.017296184677  0.000000000000      0.020317248359  0.000000000000      0.037133278975  0.000000000000
   6  77 -0.020054595477  0.000000000000      0.014357721741  0.000000000000     -0.150768138017  0.000000000000
   6  78  0.017296184676  0.000000000000     -0.020317248359  0.000000000000     -0.037133278975  0.000000000000
   6  79 -0.020054595477  0.000000000000      0.014357721741  0.000000000000      0.150768138017  0.000000000000
   6  80  0.017296184676  0.000000000000     -0.020317248359  0.000000000000      0.037133278975  0.000000000000
   6  81 -0.018736509449  0.000000000000      0.020447765347  0.000000000000     -0.135272135644  0.000000000000
   6  82  0.021832621214  0.000000000000      0.009362194279  0.000000000000     -0.057482748580  0.000000000000
   6  83 -0.018736509449  0.000000000000      0.020447765347  0.000000000000      0.135272135644  0.000000000000
   6  84  0.021832621214  0.000000000000      0.009362194279  0.000000000000      0.057482748580  0.000000000000
   6  85 -0.018736509448  0.000000000000     -0.020447765347  0.000000000000     -0.135272135643  0.000000000000
   6  86  0.021832621215  0.000000000000     -0.009362194279  0.000000000000     -0.057482748580  0.000000000000
   6  87 -0.018736509448  0.000000000000     -0.020447765347  0.000000000000      0.135272135643  0.000000000000
   6  88  0.021832621215  0.000000000000     -0.009362194279  0.000000000000      0.057482748580  0.000000000000
   6  89 -0.018736509447  0.000000000000      0.020447765347  0.000000000000     -0.135272135643  0.000000000000
   6  90  0.021832621215  0.000000000000      0.009362194279  0.000000000000     -0.057482748580  0.000000000000
   6  91 -0.018736509447  0.000000000000      0.020447765347  0.000000000000      0.135272135643  0.000000000000
   6  92  0.021832621215  0.000000000000      0.009362194279  0.000000000000      0.057482748580  0.000000000000
   6  93 -0.018736509449  0.000000000000     -0.020447765347  0.000000000000     -0.135272135644  0.000000000000
   6  94  0.021832621214  0.000000000000     -0.009362194279  0.000000000000     -0.057482748580  0.000000000000
   6  95 -0.018736509449  0.000000000000     -0.020447765347  0.000000000000      0.135272135644  0.000000000000
   6  96  0.021832621214  0.000000000000     -0.009362194279  0.000000000000      0.057482748580  0.000000000000
   7   1 -0.033443907256  0.000000000000      0.078817075117  0.000000000000      0.038275680082  0.000000000000
   7   2 -0.121989610699  0.000000000000     -0.047141624929  0.000000000000     -0.061647047453  0.000000000000
   7   3  0.005838446570  0.000000000000     -0.052670678937  0.000000000000      0.021624683496  0.000000000000
   7   4 -0.077195432211  0.000000000000     -0.063167703043  0.000000000000     -0.067194391068  0.000000000000
   7   5  0.044083332820  0.000000000000      0.002018166128  0.000000000000     -0.006424388632  0.000000000000
   7   6 -0.056155405950  0.000000000000     -0.070973298132  0.000000000000     -0.119106340551  0.000000000000
   7   7  0.035885088828  0.000000000000      0.005523331578  0.000000000000      0.000396800721  0.000000000000
   7   8 -0.120188320747  0.000000000000     -0.052119584289  0.000000000000     -0.021430044083  0.000000000000
   7   9 -0.033443907256  0.000000000000      0.078817075117  0.000000000000     -0.038275680082  0.000000000000
   7  10 -0.121989610699  0.000000000000     -0.047141624929  0.000000000000      0.061647047453  0.000000000000
   7  11  0.005838446570  0.000000000000     -0.052670678937  0.000000000000     -0.021624683496  0.000000000000
   7  12 -0.077195432211  0.000000000000     -0.063167703043  0.000000000000      0.067194391068  0.000000000000
   7  13  0.044083332820  0.000000000000      0.002018166128  0.000000000000      0.006424388632  0.000000000000
   7  14 -0.056155405950  0.000000000000     -0.070973298132  0.000000000000      0.119106340551  0.000000000000
   7  15  0.035885088828  0.000000000000      0.005523331578  0.000000000000     -0.000396800721  0.000000000000
   7  16 -0.120188320747  0.000000000000     -0.052119584289  0.000000000000      0.021430044083  0.000000000000
   7  17  0.033443907256  0.000000000000      0.078817075119  0.000000000000     -0.038275680080  0.000000000000
   7  18  0.121989610701  0.000000000000     -0.047141624929  0.000000000000      0.061647047456  0.000000000000
   7  19 -0.005838446570  0.000000000000     -0.052670678937  0.000000000000     -0.021624683494  0.000000000000
   7  20  0.077195432212  0.000000000000     -0.063167703044  0.000000000000      0.067194391070  0.000000000000
   7  21 -0.044083332822  0.000000000000      0.002018166128  0.000000000000      0.006424388633  0.000000000000
   7  22  0.056155405950  0.000000000000     -0.070973298133  0.000000000000      0.119106340554  0.000000000000
   7  23 -0.035885088830  0.000000000000      0.005523331578  0.000000000000     -0.000396800720  0.000000000000
   7  24  0.120188320748  0.000000000000     -0.052119584290  0.000000000000      0.021430044083  0.000000000000
   7  25  0.033443907256  0.000000000000      0.078817075119  0.000000000000      0.038275680080  0.000000000000
   7  26  0.121989610701  0.000000000000     -0.047141624929  0.000000000000     -0.061647047456  0.000000000000
   7  27 -0.005838446570  0.000000000000     -0.052670678937  0.000000000000      0.021624683494  0.000000000000
   7  28  0.077195432212  0.000000000000     -0.063167703044  0.000000000000     -0.067194391070  0.000000000000
   7  29 -0.044083332822  0.000000000000      0.002018166128  0.000000000000     -0.006424388633  0.000000000000
   7  30  0.056155405950  0.000000000000     -0.070973298133  0.000000000000     -0.119106340554  0.000000000000
   7  31 -0.035885088830  0.000000000000      0.005523331578  0.000000000000      0.000396800720  0.000000000000
   7  32  0.120188320748  0.000000000000     -0.052119584290  0.000000000000     -0.021430044083  0.000000000000
   7  33  0.033443907256  0.000000000000     -0.078817075119  0.000000000000     -0.038275680080  0.000000000000
   7  34  0.121989610701  0.000000000000      0.047141624929  0.000000000000      0.061647047456  0.000000000000
   7  35 -0.005838446570  0.000000000000      0.052670678937  0.000000000000     -0.021624683494  0.000000000000
   7  36  0.077195432212  0.000000000000      0.063167703044  0.000000000000      0.067194391070  0.000000000000
   7  37 -0.044083332822  0.000000000000     -0.002018166128  0.000000000000      0.006424388633  0.000000000000
   7  38  0.056155405950  0.000000000000      0.070973298133  0.000000000000      0.119106340554  0.000000000000
   7  39 -0.035885088830  0.000000000000     -0.005523331578  0.000000000000     -0.000396800720  0.000000000000
   7  40  0.120188320748  0.000000000000      0.052119584290  0.000000000000      0.021430044083  0.000000000000
   7  41  0.033443907256  0.000000000000     -0.078817075119  0.000000000000      0.038275680080  0.000000000000
   7  42  0.121989610701  0.000000000000      0.047141624929  0.000000000000     -0.061647047456  0.000000000000
   7  43 -0.005838446570  0.000000000000      0.052670678937  0.000000000000      0.021624683494  0.000000000000
   7  44  0.077195432212  0.000000000000      0.063167703044  0.000000000000     -0.067194391070  0.000000000000
   7  45 -0.044083332822  0.000000000000     -0.002018166128  0.000000000000     -0.006424388633  0.000000000000
   7  46  0.056155405950  0.000000000000      0.070973298133  0.000000000000     -0.119106340554  0.000000000000
   7  47 -0.035885088830  0.000000000000     -0.005523331578  0.000000000000      0.000396800720  0.000000000000
   7  48  0.120188320748  0.000000000000      0.052119584290  0.000000000000     -0.021430044083  0.000000000000
   7  49 -0.033443907256  0.000000000000     -0.078817075117  0.000000000000      0.038275680081  0.000000000000
   7  50 -0.121989610700  0.000000000000      0.047141624929  0.000000000000     -0.061647047453  0.000000000000
   7  51  0.005838446570  0.000000000000      0.052670678937  0.000000000000      0.021624683496  0.000000000000
   7  52 -0.077195432211  0.000000000000      0.063167703043  0.000000000000     -0.067194391068  0.000000000000
   7  53  0.044083332821  0.000000000000     -0.002018166128  0.000000000000     -0.006424388632  0.000000000000
   7  54 -0.056155405950  0.000000000000      0.070973298132  0.000000000000     -0.119106340551  0.000000000000
   7  55  0.035885088828  0.000000000000     -0.005523331578  0.000000000000      0.000396800721  0.000000000000
   7  56 -0.120188320747  0.000000000000      0.052119584289  0.000000000000     -0.021430044083  0.000000000000
   7  57 -0.033443907256  0.000000000000     -0.078817075117  0.000000000000     -0.038275680081  0.000000000000
   7  58 -0.121989610700  0.000000000000      0.047141624929  0.000000000000      0.061647047453  0.000000000000
   7  59  0.005838446570  0.000000000000      0.052670678937  0.000000000000     -0.021624683496  0.000000000000
   7  60 -0.077195432211  0.000000000000      0.063167703043  0.000000000000      0.067194391068  0.000000000000
   7  61  0.044083332821  0.000000000000     -0.002018166128  0.000000000000      0.006424388632  0.000000000000
   7  62 -0.056155405950  0.000000000000      0.070973298132  0.000000000000      0.119106340551  0.000000000000
   7  63  0.035885088828  0.000000000000     -0.005523331578  0.000000000000     -0.000396800721  0.000000000000
   7  64 -0.120188320747  0.000000000000      0.052119584289  0.000000000000      0.021430044083  0.000000000000
   7  65 -0.083964127576  0.000000000000     -0.084302366123  0.000000000000     -0.098469211595  0.000000000000
   7  66 -0.024262096409  0.000000000000      0.021123725643  0.000000000000      0.001458002631  0.000000000000
   7  67 -0.083964127576  0.000000000000     -0.084302366123  0.000000000000      0.098469211595  0.000000000000
   7  68 -0.024262096409  0.000000000000      0.021123725643  0.000000000000     -0.001458002631  0.000000000000
   7  69  0.083964127576  0.000000000000     -0.084302366124  0.000000000000      0.098469211599  0.000000000000
   7  70  0.024262096409  0.000000000000      0.021123725644  0.000000000000     -0.001458002631  0.000000000000
   7  71  0.083964127576  0.000000000000     -0.084302366124  0.000000000000     -0.098469211599  0.000000000000
   7  72  0.024262096409  0.000000000000      0.021123725644  0.000000000000      0.001458002631  0.000000000000
   7  73  0.083964127576  0.000000000000      0.084302366124  0.000000000000      0.098469211599  0.000000000000
   7  74  0.024262096409  0.000000000000     -0.021123725643  0.000000000000     -0.001458002631  0.000000000000
   7  75  0.083964127576  0.000000000000      0.084302366124  0.000000000000     -0.098469211599  0.000000000000
   7  76  0.024262096409  0.000000000000     -0.021123725643  0.000000000000      0.001458002631  0.000000000000
   7  77 -0.083964127576  0.000000000000      0.084302366123  0.000000000000     -0.098469211596  0.000000000000
   7  78 -0.024262096409  0.000000000000     -0.021123725643  0.000000000000      0.001458002631  0.000000000000
   7  79 -0.083964127576  0.000000000000      0.084302366123  0.000000000000      0.098469211596  0.000000000000
   7  80 -0.024262096409  0.000000000000     -0.021123725643  0.000000000000     -0.001458002631  0.000000000000
   7  81 -0.079554571209  0.000000000000      0.001842439691  0.000000000000     -0.026042235010  0.000000000000
   7  82 -0.031917307722  0.000000000000     -0.005454624235  0.000000000000     -0.036137094914  0.000000000000
   7  83 -0.079554571209  0.000000000000      0.001842439691  0.000000000000      0.026042235010  0.000000000000
   7  84 -0.031917307722  0.000000000000     -0.005454624235  0.000000000000      0.036137094914  0.000000000000
   7  85  0.079554571209  0.000000000000      0.001842439691  0.000000000000      0.026042235013  0.000000000000
   7  86  0.031917307722  0.000000000000     -0.005454624234  0.000000000000      0.036137094915  0.000000000000
   7  87  0.079554571209  0.000000000000      0.001842439691  0.000000000000     -0.026042235013  0.000000000000
   7  88  0.031917307722  0.000000000000     -0.005454624234  0.000000000000     -0.036137094915  0.000000000000
   7  89  0.079554571209  0.000000000000     -0.001842439691  0.000000000000      0.026042235013  0.000000000000
   7  90  0.031917307722  0.000000000000      0.005454624234  0.000000000000      0.036137094915  0.000000000000
   7  91  0.079554571209  0.000000000000     -0.001842439691  0.000000000000     -0.026042235013  0.000000000000
   7  92  0.031917307722  0.000000000000      0.005454624234  0.000000000000     -0.036137094915  0.000000000000
   7  93 -0.079554571209  0.000000000000     -0.001842439691  0.000000000000     -0.026042235010  0.000000000000
   7  94 -0.031917307722  0.000000000000      0.005454624234  0.000000000000     -0.036137094914  0.000000000000
   7  95 -0.079554571209  0.000000000000     -0.001842439691  0.000000000000      0.026042235010  0.000000000000
   7  96 -0.031917307722  0.000000000000      0.005454624234  0.000000000000      0.036137094914  0.000000000000
   8   1  0.043246159534  0.000000000000      0.004747141295  0.000000000000     -0.085055440112  0.000000000000
   8   2 -0.097191678113  0.000000000000     -0.022436940891  0.000000000000     -0.017569621819  0.000000000000
   8   3  0.028777075619  0.000000000000     -0.005709726408  0.000000000000      0.024142157467  0.000000000000
   8   4 -0.021084166764  0.000000000000      0.003297606839  0.000000000000      0.010110563904  0.000000000000
   8   5  0.068968325259  0.000000000000      0.104390967128  0.000000000000      0.002170904034  0.000000000000
   8   6 -0.029125123974  0.000000000000      0.041043775202  0.000000000000     -0.105823577558  0.000000000000
   8   7  0.036040482090  0.000000000000      0.098459719551  0.000000000000     -0.002679330983  0.000000000000
   8   8  0.092897541442  0.000000000000      0.130662241647  0.000000000000      0.032945530904  0.000000000000
   8   9  0.043246159534  0.000000000000      0.004747141295  0.000000000000      0.085055440112  0.000000000000
   8  10 -0.097191678113  0.000000000000     -0.022436940891  0.000000000000      0.017569621819  0.000000000000
   8  11  0.028777075619  0.000000000000     -0.005709726408  0.000000000000     -0.024142157467  0.000000000000
   8  12 -0.021084166764  0.000000000000      0.003297606839  0.000000000000     -0.010110563904  0.000000000000
   8  13  0.068968325259  0.000000000000      0.104390967128  0.000000000000     -0.002170904034  0.000000000000
   8  14 -0.029125123974  0.000000000000      0.041043775202  0.000000000000      0.105823577558  0.000000000000
   8  15  0.036040482090  0.000000000000      0.098459719551  0.000000000000      0.002679330983  0.000000000000
   8  16  0.092897541442  0.000000000000      0.130662241647  0.000000000000     -0.032945530904  0.000000000000
   8  17  0.043246159534  0.000000000000     -0.004747141294  0.000000000000     -0.085055440112  0.000000000000
   8  18 -0.097191678112  0.000000000000      0.022436940891  0.000000000000     -0.017569621819  0.000000000000
   8  19  0.028777075619  0.000000000000      0.005709726408  0.000000000000      0.024142157467  0.000000000000
   8  20 -0.021084166764  0.000000000000     -0.003297606839  0.000000000000      0.010110563904  0.000000000000
   8  21  0.068968325259  0.000000000000     -0.104390967128  0.000000000000      0.002170904034  0.000000000000
   8  22 -0.029125123973  0.000000000000     -0.041043775202  0.000000000000     -0.105823577557  0.000000000000
   8  23  0.036040482089  0.000000000000     -0.098459719551  0.000000000000     -0.002679330983  0.000000000000
   8  24  0.092897541442  0.000000000000     -0.130662241647  0.000000000000      0.032945530904  0.000000000000
   8  25  0.043246159534  0.000000000000     -0.004747141294  0.000000000000      0.085055440112  0.000000000000
   8  26 -0.097191678112  0.000000000000      0.022436940891  0.000000000000      0.017569621819  0.000000000000
   8  27  0.028777075619  0.000000000000      0.005709726408  0.000000000000     -0.024142157467  0.000000000000
   8  28 -0.021084166764  0.000000000000     -0.003297606839  0.000000000000     -0.010110563904  0.000000000000
   8  29  0.068968325259  0.000000000000     -0.104390967128  0.000000000000     -0.002170904034  0.000000000000
   8  30 -0.029125123973  0.000000000000     -0.041043775202  0.000000000000      0.105823577557  0.000000000000
   8  31  0.036040482089  0.000000000000     -0.098459719551  0.000000000000      0.002679330983  0.000000000000
   8  32  0.092897541442  0.000000000000     -0.130662241647  0.000000000000     -0.032945530904  0.000000000000
   8  33 -0.043246159534  0.000000000000     -0.004747141294  0.000000000000      0.085055440112  0.000000000000
   8  34  0.097191678112  0.000000000000      0.022436940891  0.000000000000      0.017569621819  0.000000000000
   8  35 -0.028777075619  0.000000000000      0.005709726408  0.000000000000     -0.024142157467  0.000000000000
   8  36  0.021084166764  0.000000000000     -0.003297606839  0.000000000000     -0.010110563904  0.000000000000
   8  37 -0.068968325259  0.000000000000     -0.104390967127  0.000000000000     -0.002170904034  0.000000000000
   8  38  0.029125123973  0.000000000000     -0.041043775202  0.000000000000      0.105823577557  0.000000000000
   8  39 -0.036040482089  0.000000000000     -0.098459719551  0.000000000000      0.002679330983  0.000000000000
   8  40 -0.092897541442  0.000000000000     -0.130662241647  0.000000000000     -0.032945530904  0.000000000000
   8  41 -0.043246159534  0.000000000000     -0.004747141294  0.000000000000     -0.085055440112  0.000000000000
   8  42  0.097191678112  0.000000000000      0.022436940891  0.000000000000     -0.017569621819  0.000000000000
   8  43 -0.028777075619  0.000000000000      0.005709726408  0.000000000000      0.024142157467  0.000000000000
   8  44  0.021084166764  0.000000000000     -0.003297606839  0.000000000000      0.010110563904  0.000000000000
   8  45 -0.068968325259  0.000000000000     -0.104390967127  0.000000000000      0.002170904034  0.000000000000
   8  46  0.029125123973  0.000000000000     -0.041043775202  0.000000000000     -0.105823577557  0.000000000000
   8  47 -0.036040482089  0.000000000000     -0.098459719551  0.000000000000     -0.002679330983  0.000000000000
   8  48 -0.092897541442  0.000000000000     -0.130662241647  0.000000000000      0.032945530904  0.000000000000
   8  49 -0.043246159534  0.000000000000      0.004747141294  0.000000000000      0.085055440112  0.000000000000
   8  50  0.097191678112  0.000000000000     -0.022436940891  0.000000000000      0.017569621819  0.000000000000
   8  51 -0.028777075619  0.000000000000     -0.005709726408  0.000000000000     -0.024142157467  0.000000000000
   8  52  0.021084166764  0.000000000000      0.003297606839  0.000000000000     -0.010110563905  0.000000000000
   8  53 -0.068968325259  0.000000000000      0.104390967127  0.000000000000     -0.002170904034  0.000000000000
   8  54  0.029125123973  0.000000000000      0.041043775202  0.000000000000      0.105823577557  0.000000000000
   8  55 -0.036040482089  0.000000000000      0.098459719551  0.000000000000      0.002679330983  0.000000000000
   8  56 -0.092897541443  0.000000000000      0.130662241647  0.000000000000     -0.032945530904  0.000000000000
   8  57 -0.043246159534  0.000000000000      0.004747141294  0.000000000000     -0.085055440112  0.000000000000
   8  58  0.097191678112  0.000000000000     -0.022436940891  0.000000000000     -0.017569621819  0.000000000000
   8  59 -0.028777075619  0.000000000000     -0.005709726408  0.000000000000      0.024142157467  0.000000000000
   8  60  0.021084166764  0.000000000000      0.003297606839  0.000000000000      0.010110563905  0.000000000000
   8  61 -0.068968325259  0.000000000000      0.104390967127  0.000000000000      0.002170904034  0.000000000000
   8  62  0.029125123973  0.000000000000      0.041043775202  0.000000000000     -0.105823577557  0.000000000000
   8  63 -0.036040482089  0.000000000000      0.098459719551  0.000000000000     -0.002679330983  0.000000000000
   8  64 -0.092897541443  0.000000000000      0.130662241647  0.000000000000      0.032945530904  0.000000000000
   8  65 -0.036142220053  0.000000000000     -0.004875386967  0.000000000000     -0.034514874020  0.000000000000
   8  66  0.026165680317  0.000000000000      0.114520350946  0.000000000000     -0.020078818002  0.000000000000
   8  67 -0.036142220053  0.000000000000     -0.004875386967  0.000000000000      0.034514874020  0.000000000000
   8  68  0.026165680317  0.000000000000      0.114520350946  0.000000000000      0.020078818002  0.000000000000
   8  69 -0.036142220053  0.000000000000      0.004875386967  0.000000000000     -0.034514874019  0.000000000000
   8  70  0.026165680317  0.000000000000     -0.114520350946  0.000000000000     -0.020078818002  0.000000000000
   8  71 -0.036142220053  0.000000000000      0.004875386967  0.000000000000      0.034514874019  0.000000000000
   8  72  0.026165680317  0.000000000000     -0.114520350946  0.000000000000      0.020078818002  0.000000000000
   8  73  0.036142220053  0.000000000000      0.004875386967  0.000000000000      0.034514874019  0.000000000000
   8  74 -0.026165680317  0.000000000000     -0.114520350946  0.000000000000      0.020078818002  0.000000000000
   8  75  0.036142220053  0.000000000000      0.004875386967  0.000000000000     -0.034514874019  0.000000000000
   8  76 -0.026165680317  0.000000000000     -0.114520350946  0.000000000000     -0.020078818002  0.000000000000
   8  77  0.036142220052  0.000000000000     -0.004875386967  0.000000000000      0.034514874019  0.000000000000
   8  78 -0.026165680317  0.000000000000      0.114520350946  0.000000000000      0.020078818002  0.000000000000
   8  79  0.036142220052  0.000000000000     -0.004875386967  0.000000000000     -0.034514874019  0.000000000000
   8  80 -0.026165680317  0.000000000000      0.114520350946  0.000000000000     -0.020078818002  0.000000000000
   8  81  0.049170321887  0.000000000000     -0.008984395602  0.000000000000     -0.008118442872  0.000000000000
   8  82 -0.003924720074  0.000000000000      0.128200193773  0.000000000000     -0.026372450476  0.000000000000
   8  83  0.049170321887  0.000000000000     -0.008984395602  0.000000000000      0.008118442872  0.000000000000
   8  84 -0.003924720074  0.000000000000      0.128200193773  0.000000000000      0.026372450476  0.000000000000
   8  85  0.049170321887  0.000000000000      0.008984395602  0.000000000000     -0.008118442872  0.000000000000
   8  86 -0.003924720074  0.000000000000     -0.128200193773  0.000000000000     -0.026372450476  0.000000000000
   8  87  0.049170321887  0.000000000000      0.008984395602  0.000000000000      0.008118442872  0.000000000000
   8  88 -0.003924720074  0.000000000000     -0.128200193773  0.000000000000      0.026372450476  0.000000000000
   8  89 -0.049170321887  0.000000000000      0.008984395602  0.000000000000      0.008118442872  0.000000000000
   8  90  0.003924720074  0.000000000000     -0.128200193773  0.000000000000      0.026372450476  0.000000000000
   8  91 -0.049170321887  0.000000000000      0.008984395602  0.000000000000     -0.008118442872  0.000000000000
   8  92  0.003924720074  0.000000000000     -0.128200193773  0.000000000000     -0.026372450476  0.000000000000
   8  93 -0.049170321887  0.000000000000     -0.008984395602  0.000000000000      0.008118442872  0.000000000000
   8  94  0.003924720074  0.000000000000      0.128200193773  0.000000000000      0.026372450475  0.000000000000
   8  95 -0.049170321887  0.000000000000     -0.008984395602  0.000000000000     -0.008118442872  0.000000000000
   8  96  0.003924720074  0.000000000000      0.128200193773  0.000000000000     -0.026372450475  0.000000000000
   9   1 -0.036383139372  0.000000000000      0.023514962986  0.000000000000     -0.038145555508  0.000000000000
   9   2 -0.050527294659  0.000000000000      0.103973458631  0.000000000000     -0.003342291017  0.000000000000
   9   3 -0.067013521515  0.000000000000      0.145801967596  0.000000000000     -0.010304634251  0.000000000000
   9   4  0.008465346855  0.000000000000      0.118532603094  0.000000000000      0.004432983525  0.000000000000
   9   5  0.072966525051  0.000000000000     -0.005958609307  0.000000000000     -0.007408851665  0.000000000000
   9   6  0.025647702572  0.000000000000      0.088802282036  0.000000000000     -0.070634728634  0.000000000000
   9   7 -0.056510695659  0.000000000000      0.005032602363  0.000000000000     -0.012291116124  0.000000000000
   9   8  0.013693085957  0.000000000000      0.034326198045  0.000000000000     -0.010281859838  0.000000000000
   9   9  0.036383139372  0.000000000000     -0.023514962986  0.000000000000     -0.038145555508  0.000000000000
   9  10  0.050527294659  0.000000000000     -0.103973458631  0.000000000000     -0.003342291017  0.000000000000
   9  11  0.067013521515  0.000000000000     -0.145801967596  0.000000000000     -0.010304634251  0.000000000000
   9  12 -0.008465346855  0.000000000000     -0.118532603094  0.000000000000      0.004432983525  0.000000000000
   9  13 -0.072966525051  0.000000000000      0.005958609307  0.000000000000     -0.007408851665  0.000000000000
   9  14 -0.025647702572  0.000000000000     -0.088802282036  0.000000000000     -0.070634728634  0.000000000000
   9  15  0.056510695659  0.000000000000     -0.005032602363  0.000000000000     -0.012291116124  0.000000000000
   9  16 -0.013693085957  0.000000000000     -0.034326198045  0.000000000000     -0.010281859838  0.000000000000
   9  17  0.036383139372  0.000000000000      0.023514962986  0.000000000000      0.038145555508  0.000000000000
   9  18  0.050527294659  0.000000000000      0.103973458631  0.000000000000      0.003342291017  0.000000000000
   9  19  0.067013521515  0.000000000000      0.145801967596  0.000000000000      0.010304634251  0.000000000000
   9  20 -0.008465346855  0.000000000000      0.118532603094  0.000000000000     -0.004432983525  0.000000000000
   9  21 -0.072966525051  0.000000000000     -0.005958609307  0.000000000000      0.007408851665  0.000000000000
   9  22 -0.025647702572  0.000000000000      0.088802282036  0.000000000000      0.070634728634  0.000000000000
   9  23  0.056510695659  0.000000000000      0.005032602363  0.000000000000      0.012291116124  0.000000000000
   9  24 -0.013693085957  0.000000000000      0.034326198045  0.000000000000      0.010281859838  0.000000000000
   9  25 -0.036383139372  0.000000000000     -0.023514962986  0.000000000000      0.038145555508  0.000000000000
   9  26 -0.050527294659  0.000000000000     -0.103973458631  0.000000000000      0.003342291017  0.000000000000
   9  27 -0.067013521515  0.000000000000     -0.145801967596  0.000000000000      0.010304634251  0.000000000000
   9  28  0.008465346855  0.000000000000     -0.118532603094  0.000000000000     -0.004432983525  0.000000000000
   9  29  0.072966525051  0.000000000000      0.005958609307  0.000000000000      0.007408851665  0.000000000000
   9  30  0.025647702572  0.000000000000     -0.088802282036  0.000000000000      0.070634728634  0.000000000000
   9  31 -0.056510695659  0.000000000000     -0.005032602363  0.000000000000      0.012291116124  0.000000000000
   9  32  0.013693085957  0.000000000000     -0.034326198045  0.000000000000      0.010281859838  0.000000000000
   9  33 -0.036383139372  0.000000000000      0.023514962986  0.000000000000     -0.038145555508  0.000000000000
   9  34 -0.050527294659  0.000000000000      0.103973458631  0.000000000000     -0.003342291017  0.000000000000
   9  35 -0.067013521515  0.000000000000      0.145801967596  0.000000000000     -0.010304634251  0.000000000000
   9  36  0.008465346855  0.000000000000      0.118532603094  0.000000000000      0.004432983525  0.000000000000
   9  37  0.072966525051  0.000000000000     -0.005958609307  0.000000000000     -0.007408851665  0.000000000000
   9  38  0.025647702572  0.000000000000      0.088802282036  0.000000000000     -0.070634728634  0.000000000000
   9  39 -0.056510695659  0.000000000000      0.005032602363  0.000000000000     -0.012291116124  0.000000000000
   9  40  0.013693085957  0.000000000000      0.034326198045  0.000000000000     -0.010281859838  0.000000000000
   9  41  0.036383139372  0.000000000000     -0.023514962986  0.000000000000     -0.038145555508  0.000000000000
   9  42  0.050527294659  0.000000000000     -0.103973458631  0.000000000000     -0.003342291017  0.000000000000
   9  43  0.067013521515  0.000000000000     -0.145801967596  0.000000000000     -0.010304634251  0.000000000000
   9  44 -0.008465346855  0.000000000000     -0.118532603094  0.000000000000      0.004432983525  0.000000000000
   9  45 -0.072966525051  0.000000000000      0.005958609307  0.000000000000     -0.007408851665  0.000000000000
   9  46 -0.025647702572  0.000000000000     -0.088802282036  0.000000000000     -0.070634728634  0.000000000000
   9  47  0.056510695659  0.000000000000     -0.005032602363  0.000000000000     -0.012291116124  0.000000000000
   9  48 -0.013693085957  0.000000000000     -0.034326198045  0.000000000000     -0.010281859838  0.000000000000
   9  49  0.036383139372  0.000000000000      0.023514962986  0.000000000000      0.038145555508  0.000000000000
   9  50  0.050527294659  0.000000000000      0.103973458631  0.000000000000      0.003342291017  0.000000000000
   9  51  0.067013521515  0.000000000000      0.145801967596  0.000000000000      0.010304634251  0.000000000000
   9  52 -0.008465346855  0.000000000000      0.118532603094  0.000000000000     -0.004432983525  0.000000000000
   9  53 -0.072966525051  0.000000000000     -0.005958609307  0.000000000000      0.007408851665  0.000000000000
   9  54 -0.025647702572  0.000000000000      0.088802282036  0.000000000000      0.070634728634  0.000000000000
   9  55  0.056510695659  0.000000000000      0.005032602363  0.000000000000      0.012291116124  0.000000000000
   9  56 -0.013693085957  0.000000000000      0.034326198045  0.000000000000      0.010281859838  0.000000000000
   9  57 -0.036383139372  0.000000000000     -0.023514962986  0.000000000000      0.038145555508  0.000000000000
   9  58 -0.050527294659  0.000000000000     -0.103973458631  0.000000000000      0.003342291017  0.000000000000
   9  59 -0.067013521515  0.000000000000     -0.145801967596  0.000000000000      0.010304634251  0.000000000000
   9  60  0.008465346855  0.000000000000     -0.118532603094  0.000000000000     -0.004432983525  0.000000000000
   9  61  0.072966525051  0.000000000000      0.005958609307  0.000000000000      0.007408851665  0.000000000000
   9  62  0.025647702572  0.000000000000     -0.088802282036  0.000000000000      0.070634728634  0.000000000000
   9  63 -0.056510695659  0.000000000000     -0.005032602363  0.000000000000      0.012291116124  0.000000000000
   9  64  0.013693085957  0.000000000000     -0.034326198045  0.000000000000      0.010281859838  0.000000000000
   9  65  0.013935625814  0.000000000000      0.146373319685  0.000000000000     -0.017284089091  0.000000000000
   9  66 -0.037945040036  0.000000000000      0.006552845077  0.000000000000     -0.012319558985  0.000000000000
   9  67 -0.013935625814  0.000000000000     -0.146373319685  0.000000000000     -0.017284089091  0.000000000000
   9  68  0.037945040036  0.000000000000     -0.006552845077  0.000000000000     -0.012319558985  0.000000000000
   9  69 -0.013935625814  0.000000000000      0.146373319685  0.000000000000      0.017284089091  0.000000000000
   9  70  0.037945040036  0.000000000000      0.006552845077  0.000000000000      0.012319558985  0.000000000000
   9  71  0.013935625814  0.000000000000     -0.146373319685  0.000000000000      0.017284089091  0.000000000000
   9  72 -0.037945040036  0.000000000000     -0.006552845077  0.000000000000      0.012319558985  0.000000000000
   9  73  0.013935625814  0.000000000000      0.146373319685  0.000000000000     -0.017284089091  0.000000000000
   9  74 -0.037945040036  0.000000000000      0.006552845077  0.000000000000     -0.012319558985  0.000000000000
   9  75 -0.013935625814  0.000000000000     -0.146373319685  0.000000000000     -0.017284089091  0.000000000000
   9  76  0.037945040036  0.000000000000     -0.006552845077  0.000000000000     -0.012319558985  0.000000000000
   9  77 -0.013935625814  0.000000000000      0.146373319685  0.000000000000      0.017284089091  0.000000000000
   9  78  0.037945040036  0.000000000000      0.006552845077  0.000000000000      0.012319558985  0.000000000000
   9  79  0.013935625814  0.000000000000     -0.146373319685  0.000000000000      0.017284089091  0.000000000000
   9  80 -0.037945040036  0.000000000000     -0.006552845077  0.000000000000      0.012319558985  0.000000000000
   9  81 -0.014205534999  0.000000000000      0.138979228677  0.000000000000     -0.012236689014  0.000000000000
   9  82  0.018204835027  0.000000000000      0.015546786941  0.000000000000     -0.026753989585  0.000000000000
   9  83  0.014205534999  0.000000000000     -0.138979228677  0.000000000000     -0.012236689014  0.000000000000
   9  84 -0.018204835027  0.000000000000     -0.015546786941  0.000000000000     -0.026753989585  0.000000000000
   9  85  0.014205534999  0.000000000000      0.138979228677  0.000000000000      0.012236689014  0.000000000000
   9  86 -0.018204835027  0.000000000000      0.015546786941  0.000000000000      0.026753989585  0.000000000000
   9  87 -0.014205534999  0.000000000000     -0.138979228677  0.000000000000      0.012236689014  0.000000000000
   9  88  0.018204835027  0.000000000000     -0.015546786941  0.000000000000      0.026753989585  0.000000000000
   9  89 -0.014205534999  0.000000000000      0.138979228677  0.000000000000     -0.012236689014  0.000000000000
   9  90  0.018204835027  0.000000000000      0.015546786941  0.000000000000     -0.026753989585  0.000000000000
   9  91  0.014205534999  0.000000000000     -0.138979228677  0.000000000000     -0.012236689014  0.000000000000
   9  92 -0.018204835027  0.000000000000     -0.015546786941  0.000000000000     -0.026753989585  0.000000000000
   9  93  0.014205534999  0.000000000000      0.138979228677  0.000000000000      0.012236689014  0.000000000000
   9  94 -0.018204835027  0.000000000000      0.015546786941  0.000000000000      0.026753989585  0.000000000000
   9  95 -0.014205534999  0.000000000000     -0.138979228677  0.000000000000      0.012236689014  0.000000000000
   9  96  0.018204835027  0.000000000000     -0.015546786941  0.000000000000      0.026753989585  0.000000000000
  10   1  0.050543603719  0.000000000000      0.069855557755  0.000000000000      0.117336528899  0.000000000000
  10   2 -0.053917989525  0.000000000000     -0.028200632252  0.000000000000      0.005765536840  0.000000000000
  10   3  0.091118271230  0.000000000000     -0.021909292486  0.000000000000      0.015736784734  0.000000000000
  10   4  0.054692344231  0.000000000000     -0.011689117252  0.000000000000      0.010908050868  0.000000000000
  10   5  0.153685298435  0.000000000000     -0.040840591793  0.000000000000     -0.006129967890  0.000000000000
  10   6  0.063296290897  0.000000000000     -0.035428776584  0.000000000000     -0.108320693816  0.000000000000
  10   7  0.062394046090  0.000000000000     -0.048397213778  0.000000000000     -0.023526022698  0.000000000000
  10   8 -0.021188264277  0.000000000000     -0.058952437514  0.000000000000      0.025826900771  0.000000000000
  10   9 -0.050543603719  0.000000000000     -0.069855557755  0.000000000000      0.117336528899  0.000000000000
  10  10  0.053917989525  0.000000000000      0.028200632252  0.000000000000      0.005765536840  0.000000000000
  10  11 -0.091118271230  0.000000000000      0.021909292486  0.000000000000      0.015736784734  0.000000000000
  10  12 -0.054692344231  0.000000000000      0.011689117252  0.000000000000      0.010908050868  0.000000000000
  10  13 -0.153685298435  0.000000000000      0.040840591793  0.000000000000     -0.006129967890  0.000000000000
  10  14 -0.063296290897  0.000000000000      0.035428776584  0.000000000000     -0.108320693816  0.000000000000
  10  15 -0.062394046090  0.000000000000      0.048397213778  0.000000000000     -0.023526022698  0.000000000000
  10  16  0.021188264277  0.000000000000      0.058952437514  0.000000000000      0.025826900771  0.000000000000
  10  17  0.050543603719  0.000000000000     -0.069855557755  0.000000000000      0.117336528899  0.000000000000
  10  18 -0.053917989525  0.000000000000      0.028200632252  0.000000000000      0.005765536840  0.000000000000
  10  19  0.091118271230  0.000000000000      0.021909292486  0.000000000000      0.015736784734  0.000000000000
  10  20  0.054692344231  0.000000000000      0.011689117252  0.000000000000      0.010908050868  0.000000000000
  10  21  0.153685298435  0.000000000000      0.040840591793  0.000000000000     -0.006129967890  0.000000000000
  10  22  0.063296290897  0.000000000000      0.035428776584  0.000000000000     -0.108320693816  0.000000000000
  10  23  0.062394046090  0.000000000000      0.048397213778  0.000000000000     -0.023526022698  0.000000000000
  10  24 -0.021188264277  0.000000000000      0.058952437514  0.000000000000      0.025826900771  0.000000000000
  10  25 -0.050543603719  0.000000000000      0.069855557755  0.000000000000      0.117336528899  0.000000000000
  10  26  0.053917989525  0.000000000000     -0.028200632252  0.000000000000      0.005765536840  0.000000000000
  10  27 -0.091118271230  0.000000000000     -0.021909292486  0.000000000000      0.015736784734  0.000000000000
  10  28 -0.054692344231  0.000000000000     -0.011689117252  0.000000000000      0.010908050868  0.000000000000
  10  29 -0.153685298435  0.000000000000     -0.040840591793  0.000000000000     -0.006129967890  0.000000000000
  10  30 -0.063296290897  0.000000000000     -0.035428776584  0.000000000000     -0.108320693816  0.000000000000
  10  31 -0.062394046090  0.000000000000     -0.048397213778  0.000000000000     -0.023526022698  0.000000000000
  10  32  0.021188264277  0.000000000000     -0.058952437514  0.000000000000      0.025826900771  0.000000000000
  10  33  0.050543603719  0.000000000000      0.069855557755  0.000000000000      0.117336528899  0.000000000000
  10  34 -0.053917989525  0.000000000000     -0.028200632252  0.000000000000      0.005765536840  0.000000000000
  10  35  0.091118271230  0.000000000000     -0.021909292486  0.000000000000      0.015736784734  0.000000000000
  10  36  0.054692344231  0.000000000000     -0.011689117252  0.000000000000      0.010908050868  0.000000000000
  10  37  0.153685298435  0.000000000000     -0.040840591793  0.000000000000     -0.006129967890  0.000000000000
  10  38  0.063296290897  0.000000000000     -0.035428776584  0.000000000000     -0.108320693816  0.000000000000
  10  39  0.062394046090  0.000000000000     -0.048397213778  0.000000000000     -0.023526022698  0.000000000000
  10  40 -0.021188264277  0.000000000000     -0.058952437514  0.000000000000      0.025826900771  0.000000000000
  10  41 -0.050543603719  0.000000000000     -0.069855557755  0.000000000000      0.117336528899  0.000000000000
  10  42  0.053917989525  0.000000000000      0.028200632252  0.000000000000      0.005765536840  0.000000000000
  10  43 -0.091118271230  0.000000000000      0.021909292486  0.000000000000      0.015736784734  0.000000000000
  10  44 -0.054692344231  0.000000000000      0.011689117252  0.000000000000      0.010908050868  0.000000000000
  10  45 -0.153685298435  0.000000000000      0.040840591793  0.000000000000     -0.006129967890  0.000000000000
  10  46 -0.063296290897  0.000000000000      0.035428776584  0.000000000000     -0.108320693816  0.000000000000
  10  47 -0.062394046090  0.000000000000      0.048397213778  0.000000000000     -0.023526022698  0.000000000000
  10  48  0.021188264277  0.000000000000      0.058952437514  0.000000000000      0.025826900771  0.000000000000
  10  49  0.050543603719  0.000000000000     -0.069855557755  0.000000000000      0.117336528899  0.000000000000
  10  50 -0.053917989525  0.000000000000      0.028200632252  0.000000000000      0.005765536840  0.000000000000
  10  51  0.091118271230  0.000000000000      0.021909292486  0.000000000000      0.015736784734  0.000000000000
  10  52  0.054692344231  0.000000000000      0.011689117252  0.000000000000      0.010908050868  0.000000000000
  10  53  0.153685298435  0.000000000000      0.040840591793  0.000000000000     -0.006129967890  0.000000000000
  10  54  0.063296290897  0.000000000000      0.035428776584  0.000000000000     -0.108320693816  0.000000000000
  10  55  0.062394046090  0.000000000000      0.048397213778  0.000000000000     -0.023526022698  0.000000000000
  10  56 -0.021188264277  0.000000000000      0.058952437514  0.000000000000      0.025826900771  0.000000000000
  10  57 -0.050543603719  0.000000000000      0.069855557755  0.000000000000      0.117336528899  0.000000000000
  10  58  0.053917989525  0.000000000000     -0.028200632252  0.000000000000      0.005765536840  0.000000000000
  10  59 -0.091118271230  0.000000000000     -0.021909292486  0.000000000000      0.015736784734  0.000000000000
  10  60 -0.054692344231  0.000000000000     -0.011689117252  0.000000000000      0.010908050868  0.000000000000
  10  61 -0.153685298435  0.000000000000     -0.040840591793  0.000000000000     -0.006129967890  0.000000000000
  10  62 -0.063296290897  0.000000000000     -0.035428776584  0.000000000000     -0.108320693816  0.000000000000
  10  63 -0.062394046090  0.000000000000     -0.048397213778  0.000000000000     -0.023526022698  0.000000000000
  10  64  0.021188264277  0.000000000000     -0.058952437514  0.000000000000      0.025826900771  0.000000000000
  10  65  0.049123925687  0.000000000000     -0.017950277409  0.000000000000     -0.013187863614  0.000000000000
  10  66  0.085028033200  0.000000000000      0.005596502853  0.000000000000      0.039567691235  0.000000000000
  10  67 -0.049123925687  0.000000000000      0.017950277409  0.000000000000     -0.013187863614  0.000000000000
  10  68 -0.085028033200  0.000000000000     -0.005596502853  0.000000000000      0.039567691235  0.000000000000
  10  69  0.049123925687  0.000000000000      0.017950277409  0.000000000000     -0.013187863614  0.000000000000
  10  70  0.085028033200  0.000000000000     -0.005596502853  0.000000000000      0.039567691235  0.000000000000
  10  71 -0.049123925687  0.000000000000     -0.017950277409  0.000000000000     -0.013187863614  0.000000000000
  10  72 -0.085028033200  0.000000000000      0.005596502853  0.000000000000      0.039567691235  0.000000000000
  10  73  0.049123925687  0.000000000000     -0.017950277409  0.000000000000     -0.013187863614  0.000000000000
  10  74  0.085028033200  0.000000000000      0.005596502853  0.000000000000      0.039567691235  0.000000000000
  10  75 -0.049123925687  0.000000000000      0.017950277409  0.000000000000     -0.013187863614  0.000000000000
  10  76 -0.085028033200  0.000000000000     -0.005596502853  0.000000000000      0.039567691235  0.000000000000
  10  77  0.049123925687  0.000000000000      0.017950277409  0.000000000000     -0.013187863614  0.000000000000
  10  78  0.085028033200  0.000000000000     -0.005596502853  0.000000000000      0.039567691235  0.000000000000
  10  79 -0.049123925687  0.000000000000     -0.017950277409  0.000000000000     -0.013187863614  0.000000000000
  10  80 -0.085028033200  0.000000000000      0.005596502853  0.000000000000      0.039567691235  0.000000000000
  10  81  0.051434127936  0.000000000000      0.024127432570  0.000000000000      0.049474591626  0.000000000000
  10  82  0.103072862652  0.000000000000     -0.066398731509  0.000000000000     -0.040509011656  0.000000000000
  10  83 -0.051434127936  0.000000000000     -0.024127432570  0.000000000000      0.049474591626  0.000000000000
  10  84 -0.103072862652  0.000000000000      0.066398731509  0.000000000000     -0.040509011656  0.000000000000
  10  85  0.051434127936  0.000000000000     -0.024127432570  0.000000000000      0.049474591626  0.000000000000
  10  86  0.103072862652  0.000000000000      0.066398731509  0.000000000000     -0.040509011656  0.000000000000
  10  87 -0.051434127936  0.000000000000      0.024127432570  0.000000000000      0.049474591626  0.000000000000
  10  88 -0.103072862652  0.000000000000     -0.066398731509  0.000000000000     -0.040509011656  0.000000000000
  10  89  0.051434127936  0.000000000000      0.024127432570  0.000000000000      0.049474591626  0.000000000000
  10  90  0.103072862652  0.000000000000     -0.066398731509  0.000000000000     -0.040509011656  0.000000000000
  10  91 -0.051434127936  0.000000000000     -0.024127432570  0.000000000000      0.049474591626  0.000000000000
  10  92 -0.103072862652  0.000000000000      0.066398731509  0.000000000000     -0.040509011656  0.000000000000
  10  93  0.051434127936  0.000000000000     -0.024127432570  0.000000000000      0.049474591626  0.000000000000
  10  94  0.103072862652  0.000000000000      0.066398731509  0.000000000000     -0.040509011656  0.000000000000
  10  95 -0.051434127936  0.000000000000      0.024127432570  0.000000000000      0.049474591626  0.000000000000
  10  96 -0.103072862652  0.000000000000     -0.066398731509  0.000000000000     -0.040509011656  0.000000000000
  11   1  0.024492533890  0.000000000000      0.008745919998  0.000000000000     -0.076287576198  0.000000000000
  11   2  0.030726822340  0.000000000000     -0.023769977260  0.000000000000     -0.070981372895  0.000000000000
  11   3  0.042670395535  0.000000000000     -0.086416007597  0.000000000000      0.070608868466  0.000000000000
  11   4 -0.080785026726  0.000000000000     -0.103274933810  0.000000000000     -0.080091335390  0.000000000000
  11   5 -0.031600351039  0.000000000000      0.013247905881  0.000000000000     -0.001608828387  0.000000000000
  11   6 -0.046731157133  0.000000000000     -0.133018848431  0.000000000000     -0.013404390229  0.000000000000
  11   7  0.083192608478  0.000000000000     -0.016346147913  0.000000000000     -0.022261212258  0.000000000000
  11   8  0.078532070753  0.000000000000      0.020836490705  0.000000000000      0.009508154322  0.000000000000
  11   9 -0.024492533890  0.000000000000     -0.008745919998  0.000000000000     -0.076287576198  0.000000000000
  11  10 -0.030726822340  0.000000000000      0.023769977260  0.000000000000     -0.070981372895  0.000000000000
  11  11 -0.042670395535  0.000000000000      0.086416007597  0.000000000000      0.070608868466  0.000000000000
  11  12  0.080785026726  0.000000000000      0.103274933810  0.000000000000     -0.080091335390  0.000000000000
  11  13  0.031600351039  0.000000000000     -0.013247905881  0.000000000000     -0.001608828387  0.000000000000
  11  14  0.046731157133  0.000000000000      0.133018848431  0.000000000000     -0.013404390229  0.000000000000
  11  15 -0.083192608478  0.000000000000      0.016346147913  0.000000000000     -0.022261212258  0.000000000000
  11  16 -0.078532070753  0.000000000000     -0.020836490705  0.000000000000      0.009508154322  0.000000000000
  11  17 -0.024492533890  0.000000000000      0.008745919998  0.000000000000      0.076287576198  0.000000000000
  11  18 -0.030726822340  0.000000000000     -0.023769977260  0.000000000000      0.070981372895  0.000000000000
  11  19 -0.042670395535  0.000000000000     -0.086416007597  0.000000000000     -0.070608868466  0.000000000000
  11  20  0.080785026727  0.000000000000     -0.103274933810  0.000000000000      0.080091335390  0.000000000000
  11  21  0.031600351039  0.000000000000      0.013247905881  0.000000000000      0.001608828387  0.000000000000
  11  22  0.046731157133  0.000000000000     -0.133018848431  0.000000000000      0.013404390229  0.000000000000
  11  23 -0.083192608479  0.000000000000     -0.016346147914  0.000000000000      0.022261212258  0.000000000000
  11  24 -0.078532070753  0.000000000000      0.020836490705  0.000000000000     -0.009508154322  0.000000000000
  11  25  0.024492533890  0.000000000000     -0.008745919998  0.000000000000      0.076287576198  0.000000000000
  11  26  0.030726822340  0.000000000000      0.023769977260  0.000000000000      0.070981372895  0.000000000000
  11  27  0.042670395535  0.000000000000      0.086416007597  0.000000000000     -0.070608868466  0.000000000000
  11  28 -0.080785026727  0.000000000000      0.103274933810  0.000000000000      0.080091335390  0.000000000000
  11  29 -0.031600351039  0.000000000000     -0.013247905881  0.000000000000      0.001608828387  0.000000000000
  11  30 -0.046731157133  0.000000000000      0.133018848431  0.000000000000      0.013404390229  0.000000000000
  11  31  0.083192608479  0.000000000000      0.016346147914  0.000000000000      0.022261212258  0.000000000000
  11  32  0.078532070753  0.000000000000     -0.020836490705  0.000000000000     -0.009508154322  0.000000000000
  11  33 -0.024492533890  0.000000000000     -0.008745919998  0.000000000000      0.076287576198  0.000000000000
  11  34 -0.030726822340  0.000000000000      0.023769977260  0.000000000000      0.070981372895  0.000000000000
  11  35 -0.042670395535  0.000000000000      0.086416007597  0.000000000000     -0.070608868466  0.000000000000
  11  36  0.080785026726  0.000000000000      0.103274933810  0.000000000000      0.080091335390  0.000000000000
  11  37  0.031600351039  0.000000000000     -0.013247905881  0.000000000000      0.001608828387  0.000000000000
  11  38  0.046731157133  0.000000000000      0.133018848431  0.000000000000      0.013404390229  0.000000000000
  11  39 -0.083192608478  0.000000000000      0.016346147913  0.000000000000      0.022261212258  0.000000000000
  11  40 -0.078532070753  0.000000000000     -0.020836490705  0.000000000000     -0.009508154322  0.000000000000
  11  41  0.024492533890  0.000000000000      0.008745919998  0.000000000000      0.076287576198  0.000000000000
  11  42  0.030726822340  0.000000000000     -0.023769977260  0.000000000000      0.070981372895  0.000000000000
  11  43  0.042670395535  0.000000000000     -0.086416007597  0.000000000000     -0.070608868466  0.000000000000
  11  44 -0.080785026726  0.000000000000     -0.103274933810  0.000000000000      0.080091335390  0.000000000000
  11  45 -0.031600351039  0.000000000000      0.013247905881  0.000000000000      0.001608828387  0.000000000000
  11  46 -0.046731157133  0.000000000000     -0.133018848431  0.000000000000      0.013404390229  0.000000000000
  11  47  0.083192608478  0.000000000000     -0.016346147913  0.000000000000      0.022261212258  0.000000000000
  11  48  0.078532070753  0.000000000000      0.020836490705  0.000000000000     -0.009508154322  0.000000000000
  11  49  0.024492533890  0.000000000000     -0.008745919998  0.000000000000     -0.076287576198  0.000000000000
  11  50  0.030726822340  0.000000000000      0.023769977260  0.000000000000     -0.070981372895  0.000000000000
  11  51  0.042670395535  0.000000000000      0.086416007597  0.000000000000      0.070608868466  0.000000000000
  11  52 -0.080785026727  0.000000000000      0.103274933810  0.000000000000     -0.080091335390  0.000000000000
  11  53 -0.031600351039  0.000000000000     -0.013247905881  0.000000000000     -0.001608828387  0.000000000000
  11  54 -0.046731157133  0.000000000000      0.133018848431  0.000000000000     -0.013404390229  0.000000000000
  11  55  0.083192608479  0.000000000000      0.016346147914  0.000000000000     -0.022261212258  0.000000000000
  11  56  0.078532070753  0.000000000000     -0.020836490705  0.000000000000      0.009508154322  0.000000000000
  11  57 -0.024492533890  0.000000000000      0.008745919998  0.000000000000     -0.076287576198  0.000000000000
  11  58 -0.030726822340  0.000000000000     -0.023769977260  0.000000000000     -0.070981372895  0.000000000000
  11  59 -0.042670395535  0.000000000000     -0.086416007597  0.000000000000      0.070608868466  0.000000000000
  11  60  0.080785026727  0.000000000000     -0.103274933810  0.000000000000     -0.080091335390  0.000000000000
  11  61  0.031600351039  0.000000000000      0.013247905881  0.000000000000     -0.001608828387  0.000000000000
  11  62  0.046731157133  0.000000000000     -0.133018848431  0.000000000000     -0.013404390229  0.000000000000
  11  63 -0.083192608479  0.000000000000     -0.016346147914  0.000000000000     -0.022261212258  0.000000000000
  11  64 -0.078532070753  0.000000000000      0.020836490705  0.000000000000      0.009508154322  0.000000000000
  11  65 -0.057690087887  0.000000000000     -0.126235789304  0.000000000000     -0.089197815334  0.000000000000
  11  66  0.040202484654  0.000000000000     -0.008377935723  0.000000000000     -0.026444944318  0.000000000000
  11  67  0.057690087887  0.000000000000      0.126235789304  0.000000000000     -0.089197815334  0.000000000000
  11  68 -0.040202484654  0.000000000000      0.008377935723  0.000000000000     -0.026444944318  0.000000000000
  11  69  0.057690087887  0.000000000000     -0.126235789304  0.000000000000      0.089197815334  0.000000000000
  11  70 -0.040202484654  0.000000000000     -0.008377935723  0.000000000000      0.026444944318  0.000000000000
  11  71 -0.057690087887  0.000000000000      0.126235789304  0.000000000000      0.089197815334  0.000000000000
  11  72  0.040202484654  0.000000000000      0.008377935723  0.000000000000      0.026444944318  0.000000000000
  11  73  0.057690087887  0.000000000000      0.126235789304  0.000000000000      0.089197815334  0.000000000000
  11  74 -0.040202484654  0.000000000000      0.008377935723  0.000000000000      0.026444944318  0.000000000000
  11  75 -0.057690087887  0.000000000000     -0.126235789304  0.000000000000      0.089197815334  0.000000000000
  11  76  0.040202484654  0.000000000000     -0.008377935723  0.000000000000      0.026444944318  0.000000000000
  11  77 -0.057690087887  0.000000000000      0.126235789304  0.000000000000     -0.089197815334  0.000000000000
  11  78  0.040202484654  0.000000000000      0.008377935723  0.000000000000     -0.026444944318  0.000000000000
  11  79  0.057690087887  0.000000000000     -0.126235789304  0.000000000000     -0.089197815334  0.000000000000
  11  80 -0.040202484654  0.000000000000     -0.008377935723  0.000000000000     -0.026444944318  0.000000000000
  11  81  0.005159214733  0.000000000000     -0.058764176507  0.000000000000     -0.054353769234  0.000000000000
  11  82 -0.026971556794  0.000000000000     -0.038750947609  0.000000000000     -0.014034464183  0.000000000000
  11  83 -0.005159214733  0.000000000000      0.058764176507  0.000000000000     -0.054353769234  0.000000000000
  11  84  0.026971556794  0.000000000000      0.038750947609  0.000000000000     -0.014034464183  0.000000000000
  11  85 -0.005159214733  0.000000000000     -0.058764176507  0.000000000000      0.054353769234  0.000000000000
  11  86  0.026971556794  0.000000000000     -0.038750947609  0.000000000000      0.014034464183  0.000000000000
  11  87  0.005159214733  0.000000000000      0.058764176507  0.000000000000      0.054353769234  0.000000000000
  11  88 -0.026971556794  0.000000000000      0.038750947609  0.000000000000      0.014034464183  0.000000000000
  11  89 -0.005159214733  0.000000000000      0.058764176507  0.000000000000      0.054353769234  0.000000000000
  11  90  0.026971556794  0.000000000000      0.038750947609  0.000000000000      0.014034464183  0.000000000000
  11  91  0.005159214733  0.000000000000     -0.058764176507  0.000000000000      0.054353769234  0.000000000000
  11  92 -0.026971556794  0.000000000000     -0.038750947609  0.000000000000      0.014034464183  0.000000000000
  11  93  0.005159214733  0.000000000000      0.058764176507  0.000000000000     -0.054353769234  0.000000000000
  11  94 -0.026971556794  0.000000000000      0.038750947609  0.000000000000     -0.014034464183  0.000000000000
  11  95 -0.005159214733  0.000000000000     -0.058764176507  0.000000000000     -0.054353769234  0.000000000000
  11  96  0.026971556794  0.000000000000     -0.038750947609  0.000000000000     -0.014034464183  0.000000000000
  12   1 -0.051526865175  0.000000000000     -0.075423555734  0.000000000000      0.057932236282  0.000000000000
  12   2  0.010540748902  0.000000000000      0.006060685790  0.000000000000     -0.015109909281  0.000000000000
  12   3 -0.088300311563  0.000000000000      0.053205820365  0.000000000000     -0.016216092363  0.000000000000
  12   4  0.061856517286  0.000000000000      0.015248173400  0.000000000000      0.015614539907  0.000000000000
  12   5  0.013333781940  0.000000000000      0.037945955801  0.000000000000      0.042183659378  0.000000000000
  12   6 -0.046282972144  0.000000000000      0.141105456075  0.000000000000     -0.015235717384  0.000000000000
  12   7 -0.197815061966  0.000000000000      0.018335344557  0.000000000000     -0.016596826882  0.000000000000
  12   8 -0.033751400856  0.000000000000      0.054526238139  0.000000000000     -0.061482002101  0.000000000000
  12   9  0.051526865175  0.000000000000      0.075423555734  0.000000000000      0.057932236282  0.000000000000
  12  10 -0.010540748902  0.000000000000     -0.006060685790  0.000000000000     -0.015109909281  0.000000000000
  12  11  0.088300311563  0.000000000000     -0.053205820365  0.000000000000     -0.016216092363  0.000000000000
  12  12 -0.061856517286  0.000000000000     -0.015248173400  0.000000000000      0.015614539907  0.000000000000
  12  13 -0.013333781940  0.000000000000     -0.037945955801  0.000000000000      0.042183659378  0.000000000000
  12  14  0.046282972144  0.000000000000     -0.141105456075  0.000000000000     -0.015235717384  0.000000000000
  12  15  0.197815061966  0.000000000000     -0.018335344557  0.000000000000     -0.016596826882  0.000000000000
  12  16  0.033751400856  0.000000000000     -0.054526238139  0.000000000000     -0.061482002101  0.000000000000
  12  17 -0.051526865175  0.000000000000      0.075423555734  0.000000000000      0.057932236282  0.000000000000
  12  18  0.010540748902  0.000000000000     -0.006060685790  0.000000000000     -0.015109909281  0.000000000000
  12  19 -0.088300311563  0.000000000000     -0.053205820365  0.000000000000     -0.016216092363  0.000000000000
  12  20  0.061856517286  0.000000000000     -0.015248173400  0.000000000000      0.015614539907  0.000000000000
  12  21  0.013333781940  0.000000000000     -0.037945955801  0.000000000000      0.042183659378  0.000000000000
  12  22 -0.046282972144  0.000000000000     -0.141105456075  0.000000000000     -0.015235717384  0.000000000000
  12  23 -0.197815061965  0.000000000000     -0.018335344557  0.000000000000     -0.016596826882  0.000000000000
  12  24 -0.033751400856  0.000000000000     -0.054526238139  0.000000000000     -0.061482002101  0.000000000000
  12  25  0.051526865175  0.000000000000     -0.075423555734  0.000000000000      0.057932236282  0.000000000000
  12  26 -0.010540748902  0.000000000000      0.006060685790  0.000000000000     -0.015109909281  0.000000000000
  12  27  0.088300311563  0.000000000000      0.053205820365  0.000000000000     -0.016216092363  0.000000000000
  12  28 -0.061856517286  0.000000000000      0.015248173400  0.000000000000      0.015614539907  0.000000000000
  12  29 -0.013333781940  0.000000000000      0.037945955801  0.000000000000      0.042183659378  0.000000000000
  12  30  0.046282972144  0.000000000000      0.141105456075  0.000000000000     -0.015235717384  0.000000000000
  12  31  0.197815061965  0.000000000000      0.018335344557  0.000000000000     -0.016596826882  0.000000000000
  12  32  0.033751400856  0.000000000000      0.054526238139  0.000000000000     -0.061482002101  0.000000000000
  12  33  0.051526865175  0.000000000000      0.075423555734  0.000000000000     -0.057932236282  0.000000000000
  12  34 -0.010540748902  0.000000000000     -0.006060685790  0.000000000000      0.015109909281  0.000000000000
  12  35  0.088300311563  0.000000000000     -0.053205820365  0.000000000000      0.016216092363  0.000000000000
  12  36 -0.061856517286  0.000000000000     -0.015248173400  0.000000000000     -0.015614539907  0.000000000000
  12  37 -0.013333781940  0.000000000000     -0.037945955801  0.000000000000     -0.042183659378  0.000000000000
  12  38  0.046282972144  0.000000000000     -0.141105456075  0.000000000000      0.015235717384  0.000000000000
  12  39  0.197815061966  0.000000000000     -0.018335344557  0.000000000000      0.016596826882  0.000000000000
  12  40  0.033751400856  0.000000000000     -0.054526238139  0.000000000000      0.061482002101  0.000000000000
  12  41 -0.051526865175  0.000000000000     -0.075423555734  0.000000000000     -0.057932236282  0.000000000000
  12  42  0.010540748902  0.000000000000      0.006060685790  0.000000000000      0.015109909281  0.000000000000
  12  43 -0.088300311563  0.000000000000      0.053205820365  0.000000000000      0.016216092363  0.000000000000
  12  44  0.061856517286  0.000000000000      0.015248173400  0.000000000000     -0.015614539907  0.000000000000
  12  45  0.013333781940  0.000000000000      0.037945955801  0.000000000000     -0.042183659378  0.000000000000
  12  46 -0.046282972144  0.000000000000      0.141105456075  0.000000000000      0.015235717384  0.000000000000
  12  47 -0.197815061965  0.000000000000      0.018335344557  0.000000000000      0.016596826882  0.000000000000
  12  48 -0.033751400856  0.000000000000      0.054526238139  0.000000000000      0.061482002101  0.000000000000
  12  49  0.051526865175  0.000000000000     -0.075423555734  0.000000000000     -0.057932236282  0.000000000000
  12  50 -0.010540748902  0.000000000000      0.006060685790  0.000000000000      0.015109909281  0.000000000000
  12  51  0.088300311563  0.000000000000      0.053205820365  0.000000000000      0.016216092363  0.000000000000
  12  52 -0.061856517286  0.000000000000      0.015248173400  0.000000000000     -0.015614539907  0.000000000000
  12  53 -0.013333781940  0.000000000000      0.037945955801  0.000000000000     -0.042183659378  0.000000000000
  12  54  0.046282972144  0.000000000000      0.141105456075  0.000000000000      0.015235717384  0.000000000000
  12  55  0.197815061965  0.000000000000      0.018335344557  0.000000000000      0.016596826882  0.000000000000
  12  56  0.033751400856  0.000000000000      0.054526238139  0.000000000000      0.061482002101  0.000000000000
  12  57 -0.051526865175  0.000000000000      0.075423555734  0.000000000000     -0.057932236282  0.000000000000
  12  58  0.010540748902  0.000000000000     -0.006060685790  0.000000000000      0.015109909281  0.000000000000
  12  59 -0.088300311563  0.000000000000     -0.053205820365  0.000000000000      0.016216092363  0.000000000000
  12  60  0.061856517286  0.000000000000     -0.015248173400  0.000000000000     -0.015614539907  0.000000000000
  12  61  0.013333781940  0.000000000000     -0.037945955801  0.000000000000     -0.042183659378  0.000000000000
  12  62 -0.046282972144  0.000000000000     -0.141105456075  0.000000000000      0.015235717384  0.000000000000
  12  63 -0.197815061965  0.000000000000     -0.018335344557  0.000000000000      0.016596826882  0.000000000000
  12  64 -0.033751400856  0.000000000000     -0.054526238139  0.000000000000      0.061482002101  0.000000000000
  12  65 -0.023187767852  0.000000000000      0.028005717823  0.000000000000     -0.007703476791  0.000000000000
  12  66 -0.094383139978  0.000000000000      0.005117367752  0.000000000000     -0.018402708246  0.000000000000
  12  67  0.023187767852  0.000000000000     -0.028005717823  0.000000000000     -0.007703476791  0.000000000000
  12  68  0.094383139978  0.000000000000     -0.005117367752  0.000000000000     -0.018402708246  0.000000000000
  12  69 -0.023187767852  0.000000000000     -0.028005717823  0.000000000000     -0.007703476791  0.000000000000
  12  70 -0.094383139978  0.000000000000     -0.005117367752  0.000000000000     -0.018402708246  0.000000000000
  12  71  0.023187767852  0.000000000000      0.028005717823  0.000000000000     -0.007703476791  0.000000000000
  12  72  0.094383139978  0.000000000000      0.005117367752  0.000000000000     -0.018402708246  0.000000000000
  12  73  0.023187767852  0.000000000000     -0.028005717823  0.000000000000      0.007703476791  0.000000000000
  12  74  0.094383139978  0.000000000000     -0.005117367752  0.000000000000      0.018402708246  0.000000000000
  12  75 -0.023187767852  0.000000000000      0.028005717823  0.000000000000      0.007703476791  0.000000000000
  12  76 -0.094383139978  0.000000000000      0.005117367752  0.000000000000      0.018402708246  0.000000000000
  12  77  0.023187767852  0.000000000000      0.028005717823  0.000000000000      0.007703476791  0.000000000000
  12  78  0.094383139978  0.000000000000      0.005117367752  0.000000000000      0.018402708246  0.000000000000
  12  79 -0.023187767852  0.000000000000     -0.028005717823  0.000000000000      0.007703476791  0.000000000000
  12  80 -0.094383139978  0.000000000000     -0.005117367752  0.000000000000      0.018402708246  0.000000000000
  12  81 -0.035447608660  0.000000000000     -0.000954061477  0.000000000000      0.022763494593  0.000000000000
  12  82 -0.091314426495  0.000000000000      0.053040712924  0.000000000000      0.028847181510  0.000000000000
  12  83  0.035447608660  0.000000000000      0.000954061477  0.000000000000      0.022763494593  0.000000000000
  12  84  0.091314426495  0.000000000000     -0.053040712924  0.000000000000      0.028847181510  0.000000000000
  12  85 -0.035447608660  0.000000000000      0.000954061477  0.000000000000      0.022763494593  0.000000000000
  12  86 -0.091314426495  0.000000000000     -0.053040712924  0.000000000000      0.028847181510  0.000000000000
  12  87  0.035447608660  0.000000000000     -0.000954061477  0.000000000000      0.022763494593  0.000000000000
  12  88  0.091314426495  0.000000000000      0.053040712924  0.000000000000      0.028847181510  0.000000000000
  12  89  0.035447608660  0.000000000000      0.000954061477  0.000000000000     -0.022763494593  0.000000000000
  12  90  0.091314426495  0.000000000000     -0.053040712924  0.000000000000     -0.028847181510  0.000000000000
  12  91 -0.035447608660  0.000000000000     -0.000954061477  0.000000000000     -0.022763494593  0.000000000000
  12  92 -0.091314426495  0.000000000000      0.053040712924  0.000000000000     -0.028847181510  0.000000000000
  12  93  0.035447608660  0.000000000000     -0.000954061477  0.000000000000     -0.022763494593  0.000000000000
  12  94  0.091314426495  0.000000000000      0.053040712924  0.000000000000     -0.028847181510  0.000000000000
  12  95 -0.035447608660  0.000000000000      0.000954061477  0.000000000000     -0.022763494593  0.000000000000
  12  96 -0.091314426495  0.000000000000     -0.053040712924  0.000000000000     -0.028847181510  0.000000000000
  13   1  0.004777007408  0.000000000000      0.095744881694  0.000000000000      0.164441205653  0.000000000000
  13   2 -0.133103744645  0.000000000000     -0.033755297940  0.000000000000      0.038616104185  0.000000000000
  13   3  0.048250484655  0.000000000000     -0.026236854050  0.000000000000      0.055250271306  0.000000000000
  13   4  0.003678853670  0.000000000000     -0.008365510748  0.000000000000      0.047634416177  0.000000000000
  13   5  0.132817961876  0.000000000000      0.004234333893  0.000000000000      0.024184292639  0.000000000000
  13   6  0.000499261308  0.000000000000      0.007567960959  0.000000000000     -0.116401876252  0.000000000000
  13   7  0.009049927058  0.000000000000      0.009649289124  0.000000000000      0.024349678655  0.000000000000
  13   8 -0.063587053676  0.000000000000     -0.021632499776  0.000000000000     -0.060759856070  0.000000000000
  13   9  0.004777007408  0.000000000000      0.095744881694  0.000000000000     -0.164441205653  0.000000000000
  13  10 -0.133103744645  0.000000000000     -0.033755297940  0.000000000000     -0.038616104185  0.000000000000
  13  11  0.048250484655  0.000000000000     -0.026236854050  0.000000000000     -0.055250271306  0.000000000000
  13  12  0.003678853670  0.000000000000     -0.008365510748  0.000000000000     -0.047634416177  0.000000000000
  13  13  0.132817961876  0.000000000000      0.004234333893  0.000000000000     -0.024184292639  0.000000000000
  13  14  0.000499261308  0.000000000000      0.007567960959  0.000000000000      0.116401876252  0.000000000000
  13  15  0.009049927058  0.000000000000      0.009649289124  0.000000000000     -0.024349678655  0.000000000000
  13  16 -0.063587053676  0.000000000000     -0.021632499776  0.000000000000      0.060759856070  0.000000000000
  13  17  0.004777007408  0.000000000000     -0.095744881694  0.000000000000      0.164441205653  0.000000000000
  13  18 -0.133103744645  0.000000000000      0.033755297940  0.000000000000      0.038616104185  0.000000000000
  13  19  0.048250484655  0.000000000000      0.026236854050  0.000000000000      0.055250271306  0.000000000000
  13  20  0.003678853670  0.000000000000      0.008365510748  0.000000000000      0.047634416177  0.000000000000
  13  21  0.132817961876  0.000000000000     -0.004234333893  0.000000000000      0.024184292639  0.000000000000
  13  22  0.000499261308  0.000000000000     -0.007567960959  0.000000000000     -0.116401876252  0.000000000000
  13  23  0.009049927058  0.000000000000     -0.009649289124  0.000000000000      0.024349678655  0.000000000000
  13  24 -0.063587053676  0.000000000000      0.021632499776  0.000000000000     -0.060759856070  0.000000000000
  13  25  0.004777007408  0.000000000000     -0.095744881694  0.000000000000     -0.164441205653  0.000000000000
  13  26 -0.133103744645  0.000000000000      0.033755297940  0.000000000000     -0.038616104185  0.000000000000
  13  27  0.048250484655  0.000000000000      0.026236854050  0.000000000000     -0.055250271306  0.000000000000
  13  28  0.003678853670  0.000000000000      0.008365510748  0.000000000000     -0.047634416177  0.000000000000
  13  29  0.132817961876  0.000000000000     -0.004234333893  0.000000000000     -0.024184292639  0.000000000000
  13  30  0.000499261308  0.000000000000     -0.007567960959  0.000000000000      0.116401876252  0.000000000000
  13  31  0.009049927058  0.000000000000     -0.009649289124  0.000000000000     -0.024349678655  0.000000000000
  13  32 -0.063587053676  0.000000000000      0.021632499776  0.000000000000      0.060759856070  0.000000000000
  13  33  0.004777007408  0.000000000000      0.095744881694  0.000000000000      0.164441205653  0.000000000000
  13  34 -0.133103744645  0.000000000000     -0.033755297940  0.000000000000      0.038616104185  0.000000000000
  13  35  0.048250484655  0.000000000000     -0.026236854050  0.000000000000      0.055250271306  0.000000000000
  13  36  0.003678853670  0.000000000000     -0.008365510748  0.000000000000      0.047634416177  0.000000000000
  13  37  0.132817961875  0.000000000000      0.004234333894  0.000000000000      0.024184292639  0.000000000000
  13  38  0.000499261308  0.000000000000      0.007567960959  0.000000000000     -0.116401876252  0.000000000000
  13  39  0.009049927058  0.000000000000      0.009649289124  0.000000000000      0.024349678654  0.000000000000
  13  40 -0.063587053676  0.000000000000     -0.021632499775  0.000000000000     -0.060759856070  0.000000000000
  13  41  0.004777007408  0.000000000000      0.095744881694  0.000000000000     -0.164441205653  0.000000000000
  13  42 -0.133103744645  0.000000000000     -0.033755297940  0.000000000000     -0.038616104185  0.000000000000
  13  43  0.048250484655  0.000000000000     -0.026236854050  0.000000000000     -0.055250271306  0.000000000000
  13  44  0.003678853670  0.000000000000     -0.008365510748  0.000000000000     -0.047634416177  0.000000000000
  13  45  0.132817961876  0.000000000000      0.004234333894  0.000000000000     -0.024184292639  0.000000000000
  13  46  0.000499261308  0.000000000000      0.007567960959  0.000000000000      0.116401876252  0.000000000000
  13  47  0.009049927058  0.000000000000      0.009649289124  0.000000000000     -0.024349678655  0.000000000000
  13  48 -0.063587053676  0.000000000000     -0.021632499775  0.000000000000      0.060759856070  0.000000000000
  13  49  0.004777007408  0.000000000000     -0.095744881694  0.000000000000      0.164441205653  0.000000000000
  13  50 -0.133103744645  0.000000000000      0.033755297940  0.000000000000      0.038616104185  0.000000000000
  13  51  0.048250484655  0.000000000000      0.026236854050  0.000000000000      0.055250271306  0.000000000000
  13  52  0.003678853670  0.000000000000      0.008365510748  0.000000000000      0.047634416177  0.000000000000
  13  53  0.132817961875  0.000000000000     -0.004234333894  0.000000000000      0.024184292639  0.000000000000
  13  54  0.000499261308  0.000000000000     -0.007567960959  0.000000000000     -0.116401876252  0.000000000000
  13  55  0.009049927058  0.000000000000     -0.009649289124  0.000000000000      0.024349678655  0.000000000000
  13  56 -0.063587053676  0.000000000000      0.021632499776  0.000000000000     -0.060759856070  0.000000000000
  13  57  0.004777007408  0.000000000000     -0.095744881694  0.000000000000     -0.164441205654  0.000000000000
  13  58 -0.133103744645  0.000000000000      0.033755297940  0.000000000000     -0.038616104185  0.000000000000
  13  59  0.048250484655  0.000000000000      0.026236854050  0.000000000000     -0.055250271306  0.000000000000
  13  60  0.003678853670  0.000000000000      0.008365510748  0.000000000000     -0.047634416177  0.000000000000
  13  61  0.132817961875  0.000000000000     -0.004234333894  0.000000000000     -0.024184292639  0.000000000000
  13  62  0.000499261308  0.000000000000     -0.007567960959  0.000000000000      0.116401876252  0.000000000000
  13  63  0.009049927058  0.000000000000     -0.009649289124  0.000000000000     -0.024349678654  0.000000000000
  13  64 -0.063587053676  0.000000000000      0.021632499775  0.000000000000      0.060759856070  0.000000000000
  13  65 -0.026087575328  0.000000000000     -0.014433877866  0.000000000000      0.024824769481  0.000000000000
  13  66  0.035047732269  0.000000000000      0.025999295680  0.000000000000      0.048081663174  0.000000000000
  13  67 -0.026087575328  0.000000000000     -0.014433877866  0.000000000000     -0.024824769481  0.000000000000
  13  68  0.035047732269  0.000000000000      0.025999295680  0.000000000000     -0.048081663174  0.000000000000
  13  69 -0.026087575328  0.000000000000      0.014433877866  0.000000000000      0.024824769481  0.000000000000
  13  70  0.035047732269  0.000000000000     -0.025999295680  0.000000000000      0.048081663174  0.000000000000
  13  71 -0.026087575328  0.000000000000      0.014433877866  0.000000000000     -0.024824769481  0.000000000000
  13  72  0.035047732269  0.000000000000     -0.025999295680  0.000000000000     -0.048081663174  0.000000000000
  13  73 -0.026087575328  0.000000000000     -0.014433877866  0.000000000000      0.024824769481  0.000000000000
  13  74  0.035047732269  0.000000000000      0.025999295680  0.000000000000      0.048081663174  0.000000000000
  13  75 -0.026087575328  0.000000000000     -0.014433877866  0.000000000000     -0.024824769481  0.000000000000
  13  76  0.035047732269  0.000000000000      0.025999295680  0.000000000000     -0.048081663174  0.000000000000
  13  77 -0.026087575328  0.000000000000      0.014433877866  0.000000000000      0.024824769481  0.000000000000
  13  78  0.035047732269  0.000000000000     -0.025999295680  0.000000000000      0.048081663174  0.000000000000
  13  79 -0.026087575328  0.000000000000      0.014433877866  0.000000000000     -0.024824769481  0.000000000000
  13  80  0.035047732269  0.000000000000     -0.025999295680  0.000000000000     -0.048081663174  0.000000000000
  13  81 -0.023330293135  0.000000000000      0.032310509090  0.000000000000      0.104838630633  0.000000000000
  13  82  0.027288845882  0.000000000000      0.010605464558  0.000000000000     -0.004598446714  0.000000000000
  13  83 -0.023330293135  0.000000000000      0.032310509090  0.000000000000     -0.104838630633  0.000000000000
  13  84  0.027288845882  0.000000000000      0.010605464558  0.000000000000      0.004598446714  0.000000000000
  13  85 -0.023330293135  0.000000000000     -0.032310509090  0.000000000000      0.104838630633  0.000000000000
  13  86  0.027288845882  0.000000000000     -0.010605464558  0.000000000000     -0.004598446714  0.000000000000
  13  87 -0.023330293135  0.000000000000     -0.032310509090  0.000000000000     -0.104838630633  0.000000000000
  13  88  0.027288845882  0.000000000000     -0.010605464558  0.000000000000      0.004598446714  0.000000000000
  13  89 -0.023330293135  0.000000000000      0.032310509090  0.000000000000      0.104838630633  0.000000000000
  13  90  0.027288845882  0.000000000000      0.010605464559  0.000000000000     -0.004598446714  0.000000000000
  13  91 -0.023330293135  0.000000000000      0.032310509090  0.000000000000     -0.104838630633  0.000000000000
  13  92  0.027288845882  0.000000000000      0.010605464559  0.000000000000      0.004598446714  0.000000000000
  13  93 -0.023330293135  0.000000000000     -0.032310509090  0.000000000000      0.104838630633  0.000000000000
  13  94  0.027288845882  0.000000000000     -0.010605464559  0.000000000000     -0.004598446714  0.000000000000
  13  95 -0.023330293135  0.000000000000     -0.032310509090  0.000000000000     -0.104838630633  0.000000000000
  13  96  0.027288845882  0.000000000000     -0.010605464559  0.000000000000      0.004598446714  0.000000000000
  14   1 -0.010792032705  0.000000000000      0.122890240482  0.000000000000      0.095321488484  0.000000000000
  14   2  0.140194631703  0.000000000000      0.039113683457  0.000000000000      0.001376394547  0.000000000000
  14   3  0.020752122419  0.000000000000     -0.000425039477  0.000000000000     -0.010487942377  0.000000000000
  14   4 -0.005631892050  0.000000000000      0.027242330431  0.000000000000     -0.001415185814  0.000000000000
  14   5 -0.066576915740  0.000000000000      0.095584880940  0.000000000000      0.005845683577  0.000000000000
  14   6  0.023180173459  0.000000000000      0.043123926374  0.000000000000      0.107950427400  0.000000000000
  14   7  0.027036011272  0.000000000000      0.065724915284  0.000000000000     -0.012147717425  0.000000000000
  14   8 -0.062964214194  0.000000000000      0.055020914302  0.000000000000     -0.016209138988  0.000000000000
  14   9 -0.010792032706  0.000000000000      0.122890240482  0.000000000000     -0.095321488484  0.000000000000
  14  10  0.140194631703  0.000000000000      0.039113683457  0.000000000000     -0.001376394547  0.000000000000
  14  11  0.020752122419  0.000000000000     -0.000425039477  0.000000000000      0.010487942377  0.000000000000
  14  12 -0.005631892050  0.000000000000      0.027242330431  0.000000000000      0.001415185814  0.000000000000
  14  13 -0.066576915740  0.000000000000      0.095584880940  0.000000000000     -0.005845683577  0.000000000000
  14  14  0.023180173459  0.000000000000      0.043123926374  0.000000000000     -0.107950427400  0.000000000000
  14  15  0.027036011272  0.000000000000      0.065724915284  0.000000000000      0.012147717425  0.000000000000
  14  16 -0.062964214194  0.000000000000      0.055020914302  0.000000000000      0.016209138988  0.000000000000
  14  17 -0.010792032705  0.000000000000     -0.122890240482  0.000000000000      0.095321488484  0.000000000000
  14  18  0.140194631703  0.000000000000     -0.039113683457  0.000000000000      0.001376394547  0.000000000000
  14  19  0.020752122419  0.000000000000      0.000425039477  0.000000000000     -0.010487942377  0.000000000000
  14  20 -0.005631892050  0.000000000000     -0.027242330431  0.000000000000     -0.001415185814  0.000000000000
  14  21 -0.066576915740  0.000000000000     -0.095584880940  0.000000000000      0.005845683577  0.000000000000
  14  22  0.023180173459  0.000000000000     -0.043123926374  0.000000000000      0.107950427400  0.000000000000
  14  23  0.027036011272  0.000000000000     -0.065724915284  0.000000000000     -0.012147717425  0.000000000000
  14  24 -0.062964214194  0.000000000000     -0.055020914302  0.000000000000     -0.016209138988  0.000000000000
  14  25 -0.010792032705  0.000000000000     -0.122890240482  0.000000000000     -0.095321488484  0.000000000000
  14  26  0.140194631703  0.000000000000     -0.039113683457  0.000000000000     -0.001376394547  0.000000000000
  14  27  0.020752122419  0.000000000000      0.000425039477  0.000000000000      0.010487942377  0.000000000000
  14  28 -0.005631892050  0.000000000000     -0.027242330431  0.000000000000      0.001415185814  0.000000000000
  14  29 -0.066576915740  0.000000000000     -0.095584880940  0.000000000000     -0.005845683577  0.000000000000
  14  30  0.023180173459  0.000000000000     -0.043123926374  0.000000000000     -0.107950427400  0.000000000000
  14  31  0.027036011272  0.000000000000     -0.065724915284  0.000000000000      0.012147717425  0.000000000000
  14  32 -0.062964214194  0.000000000000     -0.055020914302  0.000000000000      0.016209138988  0.000000000000
  14  33  0.010792032706  0.000000000000     -0.122890240481  0.000000000000     -0.095321488484  0.000000000000
  14  34 -0.140194631703  0.000000000000     -0.039113683457  0.000000000000     -0.001376394547  0.000000000000
  14  35 -0.020752122419  0.000000000000      0.000425039477  0.000000000000      0.010487942377  0.000000000000
  14  36  0.005631892050  0.000000000000     -0.027242330431  0.000000000000      0.001415185814  0.000000000000
  14  37  0.066576915740  0.000000000000     -0.095584880940  0.000000000000     -0.005845683577  0.000000000000
  14  38 -0.023180173459  0.000000000000     -0.043123926374  0.000000000000     -0.107950427400  0.000000000000
  14  39 -0.027036011272  0.000000000000     -0.065724915284  0.000000000000      0.012147717425  0.000000000000
  14  40  0.062964214194  0.000000000000     -0.055020914302  0.000000000000      0.016209138988  0.000000000000
  14  41  0.010792032705  0.000000000000     -0.122890240482  0.000000000000      0.095321488484  0.000000000000
  14  42 -0.140194631703  0.000000000000     -0.039113683457  0.000000000000      0.001376394547  0.000000000000
  14  43 -0.020752122419  0.000000000000      0.000425039477  0.000000000000     -0.010487942377  0.000000000000
  14  44  0.005631892050  0.000000000000     -0.027242330431  0.000000000000     -0.001415185814  0.000000000000
  14  45  0.066576915740  0.000000000000     -0.095584880940  0.000000000000      0.005845683577  0.000000000000
  14  46 -0.023180173459  0.000000000000     -0.043123926374  0.000000000000      0.107950427401  0.000000000000
  14  47 -0.027036011272  0.000000000000     -0.065724915284  0.000000000000     -0.012147717425  0.000000000000
  14  48  0.062964214194  0.000000000000     -0.055020914302  0.000000000000     -0.016209138988  0.000000000000
  14  49  0.010792032705  0.000000000000      0.122890240481  0.000000000000     -0.095321488484  0.000000000000
  14  50 -0.140194631703  0.000000000000      0.039113683457  0.000000000000     -0.001376394547  0.000000000000
  14  51 -0.020752122419  0.000000000000     -0.000425039477  0.000000000000      0.010487942377  0.000000000000
  14  52  0.005631892050  0.000000000000      0.027242330431  0.000000000000      0.001415185814  0.000000000000
  14  53  0.066576915740  0.000000000000      0.095584880940  0.000000000000     -0.005845683577  0.000000000000
  14  54 -0.023180173459  0.000000000000      0.043123926374  0.000000000000     -0.107950427401  0.000000000000
  14  55 -0.027036011272  0.000000000000      0.065724915284  0.000000000000      0.012147717425  0.000000000000
  14  56  0.062964214194  0.000000000000      0.055020914302  0.000000000000      0.016209138988  0.000000000000
  14  57  0.010792032705  0.000000000000      0.122890240481  0.000000000000      0.095321488484  0.000000000000
  14  58 -0.140194631703  0.000000000000      0.039113683457  0.000000000000      0.001376394547  0.000000000000
  14  59 -0.020752122419  0.000000000000     -0.000425039477  0.000000000000     -0.010487942377  0.000000000000
  14  60  0.005631892050  0.000000000000      0.027242330431  0.000000000000     -0.001415185814  0.000000000000
  14  61  0.066576915740  0.000000000000      0.095584880940  0.000000000000      0.005845683577  0.000000000000
  14  62 -0.023180173459  0.000000000000      0.043123926374  0.000000000000      0.107950427400  0.000000000000
  14  63 -0.027036011272  0.000000000000      0.065724915284  0.000000000000     -0.012147717425  0.000000000000
  14  64  0.062964214194  0.000000000000      0.055020914302  0.000000000000     -0.016209138988  0.000000000000
  14  65  0.064056042013  0.000000000000      0.032394642360  0.000000000000      0.016410944227  0.000000000000
  14  66 -0.003292991967  0.000000000000      0.120243070741  0.000000000000      0.016267577773  0.000000000000
  14  67  0.064056042013  0.000000000000      0.032394642360  0.000000000000     -0.016410944227  0.000000000000
  14  68 -0.003292991967  0.000000000000      0.120243070741  0.000000000000     -0.016267577773  0.000000000000
  14  69  0.064056042013  0.000000000000     -0.032394642360  0.000000000000      0.016410944227  0.000000000000
  14  70 -0.003292991967  0.000000000000     -0.120243070741  0.000000000000      0.016267577773  0.000000000000
  14  71  0.064056042013  0.000000000000     -0.032394642360  0.000000000000     -0.016410944227  0.000000000000
  14  72 -0.003292991967  0.000000000000     -0.120243070741  0.000000000000     -0.016267577773  0.000000000000
  14  73 -0.064056042013  0.000000000000     -0.032394642360  0.000000000000     -0.016410944227  0.000000000000
  14  74  0.003292991967  0.000000000000     -0.120243070741  0.000000000000     -0.016267577773  0.000000000000
  14  75 -0.064056042013  0.000000000000     -0.032394642360  0.000000000000      0.016410944227  0.000000000000
  14  76  0.003292991967  0.000000000000     -0.120243070741  0.000000000000      0.016267577773  0.000000000000
  14  77 -0.064056042013  0.000000000000      0.032394642360  0.000000000000     -0.016410944227  0.000000000000
  14  78  0.003292991967  0.000000000000      0.120243070741  0.000000000000     -0.016267577773  0.000000000000
  14  79 -0.064056042013  0.000000000000      0.032394642360  0.000000000000      0.016410944227  0.000000000000
  14  80  0.003292991967  0.000000000000      0.120243070741  0.000000000000      0.016267577773  0.000000000000
  14  81 -0.050240473084  0.000000000000      0.064729567731  0.000000000000      0.027480520838  0.000000000000
  14  82  0.020320424802  0.000000000000      0.096519022978  0.000000000000      0.027060750148  0.000000000000
  14  83 -0.050240473084  0.000000000000      0.064729567731  0.000000000000     -0.027480520838  0.000000000000
  14  84  0.020320424802  0.000000000000      0.096519022978  0.000000000000     -0.027060750148  0.000000000000
  14  85 -0.050240473084  0.000000000000     -0.064729567731  0.000000000000      0.027480520838  0.000000000000
  14  86  0.020320424802  0.000000000000     -0.096519022978  0.000000000000      0.027060750148  0.000000000000
  14  87 -0.050240473084  0.000000000000     -0.064729567731  0.000000000000     -0.027480520838  0.000000000000
  14  88  0.020320424802  0.000000000000     -0.096519022978  0.000000000000     -0.027060750148  0.000000000000
  14  89  0.050240473084  0.000000000000     -0.064729567731  0.000000000000     -0.027480520838  0.000000000000
  14  90 -0.020320424802  0.000000000000     -0.096519022978  0.000000000000     -0.027060750148  0.000000000000
  14  91  0.050240473084  0.000000000000     -0.064729567731  0.000000000000      0.027480520838  0.000000000000
  14  92 -0.020320424802  0.000000000000     -0.096519022978  0.000000000000      0.027060750148  0.000000000000
  14  93  0.050240473084  0.000000000000      0.064729567731  0.000000000000     -0.027480520838  0.000000000000
  14  94 -0.020320424802  0.000000000000      0.096519022978  0.000000000000     -0.027060750148  0.000000000000
  14  95  0.050240473084  0.000000000000      0.064729567731  0.000000000000      0.027480520838  0.000000000000
  14  96 -0.020320424802  0.000000000000      0.096519022978  0.000000000000      0.027060750148  0.000000000000
  15   1 -0.014749565944  0.000000000000      0.014470648956  0.000000000000      0.156298158740  0.000000000000
  15   2 -0.110714947636  0.000000000000     -0.006380280331  0.000000000000      0.030197134798  0.000000000000
  15   3 -0.002345137732  0.000000000000      0.030207144926  0.000000000000     -0.047183513220  0.000000000000
  15   4  0.092445387275  0.000000000000      0.041241540819  0.000000000000      0.044835093616  0.000000000000
  15   5  0.086506145714  0.000000000000     -0.007409241828  0.000000000000      0.016549465230  0.000000000000
  15   6 -0.007544909444  0.000000000000      0.134705391566  0.000000000000     -0.088684849592  0.000000000000
  15   7 -0.138004114860  0.000000000000      0.014444804511  0.000000000000      0.018166538182  0.000000000000
  15   8 -0.021076437260  0.000000000000      0.033616164495  0.000000000000     -0.044279939714  0.000000000000
  15   9 -0.014749565944  0.000000000000      0.014470648956  0.000000000000     -0.156298158740  0.000000000000
  15  10 -0.110714947636  0.000000000000     -0.006380280331  0.000000000000     -0.030197134798  0.000000000000
  15  11 -0.002345137732  0.000000000000      0.030207144926  0.000000000000      0.047183513220  0.000000000000
  15  12  0.092445387275  0.000000000000      0.041241540819  0.000000000000     -0.044835093616  0.000000000000
  15  13  0.086506145714  0.000000000000     -0.007409241828  0.000000000000     -0.016549465230  0.000000000000
  15  14 -0.007544909444  0.000000000000      0.134705391566  0.000000000000      0.088684849592  0.000000000000
  15  15 -0.138004114860  0.000000000000      0.014444804511  0.000000000000     -0.018166538182  0.000000000000
  15  16 -0.021076437260  0.000000000000      0.033616164495  0.000000000000      0.044279939714  0.000000000000
  15  17  0.014749565944  0.000000000000      0.014470648956  0.000000000000     -0.156298158740  0.000000000000
  15  18  0.110714947635  0.000000000000     -0.006380280331  0.000000000000     -0.030197134798  0.000000000000
  15  19  0.002345137732  0.000000000000      0.030207144926  0.000000000000      0.047183513220  0.000000000000
  15  20 -0.092445387275  0.000000000000      0.041241540819  0.000000000000     -0.044835093616  0.000000000000
  15  21 -0.086506145714  0.000000000000     -0.007409241828  0.000000000000     -0.016549465230  0.000000000000
  15  22  0.007544909444  0.000000000000      0.134705391566  0.000000000000      0.088684849592  0.000000000000
  15  23  0.138004114860  0.000000000000      0.014444804511  0.000000000000     -0.018166538182  0.000000000000
  15  24  0.021076437260  0.000000000000      0.033616164495  0.000000000000      0.044279939714  0.000000000000
  15  25  0.014749565944  0.000000000000      0.014470648956  0.000000000000      0.156298158740  0.000000000000
  15  26  0.110714947635  0.000000000000     -0.006380280331  0.000000000000      0.030197134798  0.000000000000
  15  27  0.002345137732  0.000000000000      0.030207144926  0.000000000000     -0.047183513220  0.000000000000
  15  28 -0.092445387275  0.000000000000      0.041241540819  0.000000000000      0.044835093616  0.000000000000
  15  29 -0.086506145714  0.000000000000     -0.007409241828  0.000000000000      0.016549465230  0.000000000000
  15  30  0.007544909444  0.000000000000      0.134705391566  0.000000000000     -0.088684849592  0.000000000000
  15  31  0.138004114860  0.000000000000      0.014444804511  0.000000000000      0.018166538182  0.000000000000
  15  32  0.021076437260  0.000000000000      0.033616164495  0.000000000000     -0.044279939714  0.000000000000
  15  33  0.014749565944  0.000000000000     -0.014470648956  0.000000000000     -0.156298158740  0.000000000000
  15  34  0.110714947636  0.000000000000      0.006380280331  0.000000000000     -0.030197134798  0.000000000000
  15  35  0.002345137732  0.000000000000     -0.030207144926  0.000000000000      0.047183513220  0.000000000000
  15  36 -0.092445387275  0.000000000000     -0.041241540819  0.000000000000     -0.044835093616  0.000000000000
  15  37 -0.086506145714  0.000000000000      0.007409241828  0.000000000000     -0.016549465230  0.000000000000
  15  38  0.007544909444  0.000000000000     -0.134705391566  0.000000000000      0.088684849592  0.000000000000
  15  39  0.138004114860  0.000000000000     -0.014444804511  0.000000000000     -0.018166538182  0.000000000000
  15  40  0.021076437260  0.000000000000     -0.033616164495  0.000000000000      0.044279939714  0.000000000000
  15  41  0.014749565944  0.000000000000     -0.014470648956  0.000000000000      0.156298158740  0.000000000000
  15  42  0.110714947636  0.000000000000      0.006380280331  0.000000000000      0.030197134798  0.000000000000
  15  43  0.002345137732  0.000000000000     -0.030207144926  0.000000000000     -0.047183513220  0.000000000000
  15  44 -0.092445387275  0.000000000000     -0.041241540819  0.000000000000      0.044835093616  0.000000000000
  15  45 -0.086506145714  0.000000000000      0.007409241828  0.000000000000      0.016549465230  0.000000000000
  15  46  0.007544909444  0.000000000000     -0.134705391566  0.000000000000     -0.088684849592  0.000000000000
  15  47  0.138004114860  0.000000000000     -0.014444804511  0.000000000000      0.018166538182  0.000000000000
  15  48  0.021076437260  0.000000000000     -0.033616164495  0.000000000000     -0.044279939714  0.000000000000
  15  49 -0.014749565944  0.000000000000     -0.014470648956  0.000000000000      0.156298158740  0.000000000000
  15  50 -0.110714947635  0.000000000000      0.006380280331  0.000000000000      0.030197134798  0.000000000000
  15  51 -0.002345137732  0.000000000000     -0.030207144926  0.000000000000     -0.047183513220  0.000000000000
  15  52  0.092445387275  0.000000000000     -0.041241540819  0.000000000000      0.044835093616  0.000000000000
  15  53  0.086506145714  0.000000000000      0.007409241828  0.000000000000      0.016549465230  0.000000000000
  15  54 -0.007544909444  0.000000000000     -0.134705391566  0.000000000000     -0.088684849592  0.000000000000
  15  55 -0.138004114860  0.000000000000     -0.014444804511  0.000000000000      0.018166538182  0.000000000000
  15  56 -0.021076437260  0.000000000000     -0.033616164495  0.000000000000     -0.044279939714  0.000000000000
  15  57 -0.014749565944  0.000000000000     -0.014470648956  0.000000000000     -0.156298158740  0.000000000000
  15  58 -0.110714947635  0.000000000000      0.006380280331  0.000000000000     -0.030197134798  0.000000000000
  15  59 -0.002345137732  0.000000000000     -0.030207144926  0.000000000000      0.047183513220  0.000000000000
  15  60  0.092445387275  0.000000000000     -0.041241540819  0.000000000000     -0.044835093616  0.000000000000
  15  61  0.086506145714  0.000000000000      0.007409241828  0.000000000000     -0.016549465230  0.000000000000
  15  62 -0.007544909444  0.000000000000     -0.134705391566  0.000000000000      0.088684849592  0.000000000000
  15  63 -0.138004114860  0.000000000000     -0.014444804511  0.000000000000     -0.018166538182  0.000000000000
  15  64 -0.021076437260  0.000000000000     -0.033616164495  0.000000000000      0.044279939714  0.000000000000
  15  65 -0.008484816879  0.000000000000      0.059683440571  0.000000000000      0.027679441706  0.000000000000
  15  66 -0.018838617764  0.000000000000      0.017993288902  0.000000000000      0.046753158789  0.000000000000
  15  67 -0.008484816879  0.000000000000      0.059683440571  0.000000000000     -0.027679441706  0.000000000000
  15  68 -0.018838617764  0.000000000000      0.017993288902  0.000000000000     -0.046753158789  0.000000000000
  15  69  0.008484816879  0.000000000000      0.059683440571  0.000000000000     -0.027679441706  0.000000000000
  15  70  0.018838617764  0.000000000000      0.017993288902  0.000000000000     -0.046753158789  0.000000000000
  15  71  0.008484816879  0.000000000000      0.059683440571  0.000000000000      0.027679441706  0.000000000000
  15  72  0.018838617764  0.000000000000      0.017993288902  0.000000000000      0.046753158789  0.000000000000
  15  73  0.008484816879  0.000000000000     -0.059683440571  0.000000000000     -0.027679441706  0.000000000000
  15  74  0.018838617764  0.000000000000     -0.017993288902  0.000000000000     -0.046753158789  0.000000000000
  15  75  0.008484816879  0.000000000000     -0.059683440571  0.000000000000      0.027679441706  0.000000000000
  15  76  0.018838617764  0.000000000000     -0.017993288902  0.000000000000      0.046753158789  0.000000000000
  15  77 -0.008484816879  0.000000000000     -0.059683440571  0.000000000000      0.027679441706  0.000000000000
  15  78 -0.018838617764  0.000000000000     -0.017993288902  0.000000000000      0.046753158789  0.000000000000
  15  79 -0.008484816879  0.000000000000     -0.059683440571  0.000000000000     -0.027679441706  0.000000000000
  15  80 -0.018838617764  0.000000000000     -0.017993288902  0.000000000000     -0.046753158789  0.000000000000
  15  81 -0.009785859244  0.000000000000      0.034503472633  0.000000000000      0.062386216900  0.000000000000
  15  82 -0.028391975512  0.000000000000      0.035818842576  0.000000000000     -0.001265264793  0.000000000000
  15  83 -0.009785859244  0.000000000000      0.034503472633  0.000000000000     -0.062386216900  0.000000000000
  15  84 -0.028391975512  0.000000000000      0.035818842576  0.000000000000      0.001265264793  0.000000000000
  15  85  0.009785859244  0.000000000000      0.034503472633  0.000000000000     -0.062386216900  0.000000000000
  15  86  0.028391975512  0.000000000000      0.035818842577  0.000000000000      0.001265264793  0.000000000000
  15  87  0.009785859244  0.000000000000      0.034503472633  0.000000000000      0.062386216900  0.000000000000
  15  88  0.028391975512  0.000000000000      0.035818842577  0.000000000000     -0.001265264793  0.000000000000
  15  89  0.009785859244  0.000000000000     -0.034503472633  0.000000000000     -0.062386216900  0.000000000000
  15  90  0.028391975512  0.000000000000     -0.035818842576  0.000000000000      0.001265264793  0.000000000000
  15  91  0.009785859244  0.000000000000     -0.034503472633  0.000000000000      0.062386216900  0.000000000000
  15  92  0.028391975512  0.000000000000     -0.035818842576  0.000000000000     -0.001265264793  0.000000000000
  15  93 -0.009785859244  0.000000000000     -0.034503472633  0.000000000000      0.062386216900  0.000000000000
  15  94 -0.028391975512  0.000000000000     -0.035818842577  0.000000000000     -0.001265264793  0.000000000000
  15  95 -0.009785859244  0.000000000000     -0.034503472633  0.000000000000     -0.062386216900  0.000000000000
  15  96 -0.028391975512  0.000000000000     -0.035818842577  0.000000000000      0.001265264793  0.000000000000
  16   1  0.013340861107  0.000000000000      0.078286471333  0.000000000000      0.128362998452  0.000000000000
  16   2  0.139258126477  0.000000000000      0.011800328157  0.000000000000      0.022728544126  0.000000000000
  16   3  0.063090210139  0.000000000000     -0.059346410959  0.000000000000     -0.003416002103  0.000000000000
  16   4  0.013797101485  0.000000000000     -0.035857607437  0.000000000000     -0.015781423492  0.000000000000
  16   5 -0.156264320340  0.000000000000      0.027892488603  0.000000000000      0.011770684448  0.000000000000
  16   6 -0.014057485956  0.000000000000     -0.029152514639  0.000000000000      0.176499855273  0.000000000000
  16   7 -0.002211261931  0.000000000000     -0.006082423142  0.000000000000     -0.014664873569  0.000000000000
  16   8 -0.048348609264  0.000000000000     -0.021448190884  0.000000000000     -0.026092274423  0.000000000000
  16   9  0.013340861107  0.000000000000      0.078286471333  0.000000000000     -0.128362998452  0.000000000000
  16  10  0.139258126477  0.000000000000      0.011800328157  0.000000000000     -0.022728544126  0.000000000000
  16  11  0.063090210139  0.000000000000     -0.059346410959  0.000000000000      0.003416002103  0.000000000000
  16  12  0.013797101485  0.000000000000     -0.035857607437  0.000000000000      0.015781423492  0.000000000000
  16  13 -0.156264320340  0.000000000000      0.027892488603  0.000000000000     -0.011770684448  0.000000000000
  16  14 -0.014057485956  0.000000000000     -0.029152514639  0.000000000000     -0.176499855273  0.000000000000
  16  15 -0.002211261931  0.000000000000     -0.006082423142  0.000000000000      0.014664873569  0.000000000000
  16  16 -0.048348609264  0.000000000000     -0.021448190884  0.000000000000      0.026092274423  0.000000000000
  16  17 -0.013340861107  0.000000000000      0.078286471333  0.000000000000     -0.128362998452  0.000000000000
  16  18 -0.139258126477  0.000000000000      0.011800328157  0.000000000000     -0.022728544126  0.000000000000
  16  19 -0.063090210139  0.000000000000     -0.059346410959  0.000000000000      0.003416002103  0.000000000000
  16  20 -0.013797101485  0.000000000000     -0.035857607437  0.000000000000      0.015781423492  0.000000000000
  16  21  0.156264320340  0.000000000000      0.027892488603  0.000000000000     -0.011770684448  0.000000000000
  16  22  0.014057485956  0.000000000000     -0.029152514639  0.000000000000     -0.176499855273  0.000000000000
  16  23  0.002211261931  0.000000000000     -0.006082423142  0.000000000000      0.014664873569  0.000000000000
  16  24  0.048348609264  0.000000000000     -0.021448190884  0.000000000000      0.026092274423  0.000000000000
  16  25 -0.013340861107  0.000000000000      0.078286471333  0.000000000000      0.128362998452  0.000000000000
  16  26 -0.139258126477  0.000000000000      0.011800328157  0.000000000000      0.022728544126  0.000000000000
  16  27 -0.063090210138  0.000000000000     -0.059346410959  0.000000000000     -0.003416002103  0.000000000000
  16  28 -0.013797101485  0.000000000000     -0.035857607437  0.000000000000     -0.015781423492  0.000000000000
  16  29  0.156264320340  0.000000000000      0.027892488603  0.000000000000      0.011770684448  0.000000000000
  16  30  0.014057485956  0.000000000000     -0.029152514639  0.000000000000      0.176499855273  0.000000000000
  16  31  0.002211261931  0.000000000000     -0.006082423142  0.000000000000     -0.014664873569  0.000000000000
  16  32  0.048348609264  0.000000000000     -0.021448190884  0.000000000000     -0.026092274423  0.000000000000
  16  33  0.013340861107  0.000000000000      0.078286471333  0.000000000000      0.128362998452  0.000000000000
  16  34  0.139258126477  0.000000000000      0.011800328157  0.000000000000      0.022728544126  0.000000000000
  16  35  0.063090210139  0.000000000000     -0.059346410959  0.000000000000     -0.003416002103  0.000000000000
  16  36  0.013797101485  0.000000000000     -0.035857607437  0.000000000000     -0.015781423492  0.000000000000
  16  37 -0.156264320340  0.000000000000      0.027892488603  0.000000000000      0.011770684448  0.000000000000
  16  38 -0.014057485956  0.000000000000     -0.029152514639  0.000000000000      0.176499855273  0.000000000000
  16  39 -0.002211261931  0.000000000000     -0.006082423142  0.000000000000     -0.014664873569  0.000000000000
  16  40 -0.048348609264  0.000000000000     -0.021448190884  0.000000000000     -0.026092274423  0.000000000000
  16  41  0.013340861107  0.000000000000      0.078286471333  0.000000000000     -0.128362998452  0.000000000000
  16  42  0.139258126477  0.000000000000      0.011800328157  0.000000000000     -0.022728544126  0.000000000000
  16  43  0.063090210138  0.000000000000     -0.059346410959  0.000000000000      0.003416002103  0.000000000000
  16  44  0.013797101485  0.000000000000     -0.035857607437  0.000000000000      0.015781423492  0.000000000000
  16  45 -0.156264320340  0.000000000000      0.027892488603  0.000000000000     -0.011770684448  0.000000000000
  16  46 -0.014057485956  0.000000000000     -0.029152514639  0.000000000000     -0.176499855273  0.000000000000
  16  47 -0.002211261931  0.000000000000     -0.006082423142  0.000000000000      0.014664873569  0.000000000000
  16  48 -0.048348609264  0.000000000000     -0.021448190884  0.000000000000      0.026092274423  0.000000000000
  16  49 -0.013340861107  0.000000000000      0.078286471333  0.000000000000     -0.128362998452  0.000000000000
  16  50 -0.139258126477  0.000000000000      0.011800328157  0.000000000000     -0.022728544126  0.000000000000
  16  51 -0.063090210139  0.000000000000     -0.059346410959  0.000000000000      0.003416002103  0.000000000000
  16  52 -0.013797101485  0.000000000000     -0.035857607437  0.000000000000      0.015781423492  0.000000000000
  16  53  0.156264320340  0.000000000000      0.027892488603  0.000000000000     -0.011770684448  0.000000000000
  16  54  0.014057485956  0.000000000000     -0.029152514639  0.000000000000     -0.176499855273  0.000000000000
  16  55  0.002211261931  0.000000000000     -0.006082423142  0.000000000000      0.014664873569  0.000000000000
  16  56  0.048348609264  0.000000000000     -0.021448190884  0.000000000000      0.026092274423  0.000000000000
  16  57 -0.013340861107  0.000000000000      0.078286471333  0.000000000000      0.128362998452  0.000000000000
  16  58 -0.139258126477  0.000000000000      0.011800328157  0.000000000000      0.022728544126  0.000000000000
  16  59 -0.063090210138  0.000000000000     -0.059346410959  0.000000000000     -0.003416002103  0.000000000000
  16  60 -0.013797101485  0.000000000000     -0.035857607437  0.000000000000     -0.015781423492  0.000000000000
  16  61  0.156264320340  0.000000000000      0.027892488603  0.000000000000      0.011770684448  0.000000000000
  16  62  0.014057485956  0.000000000000     -0.029152514639  0.000000000000      0.176499855273  0.000000000000
  16  63  0.002211261931  0.000000000000     -0.006082423142  0.000000000000     -0.014664873569  0.000000000000
  16  64  0.048348609264  0.000000000000     -0.021448190884  0.000000000000     -0.026092274423  0.000000000000
  16  65  0.011872194608  0.000000000000     -0.026779865102  0.000000000000      0.053643072153  0.000000000000
  16  66  0.037566422397  0.000000000000      0.028393884752  0.000000000000      0.024881135128  0.000000000000
  16  67  0.011872194608  0.000000000000     -0.026779865102  0.000000000000     -0.053643072153  0.000000000000
  16  68  0.037566422397  0.000000000000      0.028393884752  0.000000000000     -0.024881135128  0.000000000000
  16  69 -0.011872194608  0.000000000000     -0.026779865102  0.000000000000     -0.053643072153  0.000000000000
  16  70 -0.037566422397  0.000000000000      0.028393884752  0.000000000000     -0.024881135128  0.000000000000
  16  71 -0.011872194608  0.000000000000     -0.026779865102  0.000000000000      0.053643072153  0.000000000000
  16  72 -0.037566422397  0.000000000000      0.028393884752  0.000000000000      0.024881135128  0.000000000000
  16  73  0.011872194608  0.000000000000     -0.026779865102  0.000000000000      0.053643072153  0.000000000000
  16  74  0.037566422397  0.000000000000      0.028393884752  0.000000000000      0.024881135128  0.000000000000
  16  75  0.011872194608  0.000000000000     -0.026779865102  0.000000000000     -0.053643072153  0.000000000000
  16  76  0.037566422397  0.000000000000      0.028393884752  0.000000000000     -0.024881135128  0.000000000000
  16  77 -0.011872194608  0.000000000000     -0.026779865102  0.000000000000     -0.053643072153  0.000000000000
  16  78 -0.037566422397  0.000000000000      0.028393884752  0.000000000000     -0.024881135128  0.000000000000
  16  79 -0.011872194608  0.000000000000     -0.026779865102  0.000000000000      0.053643072153  0.000000000000
  16  80 -0.037566422397  0.000000000000      0.028393884752  0.000000000000      0.024881135128  0.000000000000
  16  81 -0.014775796520  0.000000000000     -0.002313831994  0.000000000000      0.023445670794  0.000000000000
  16  82 -0.044463827872  0.000000000000     -0.004599057361  0.000000000000      0.048108382068  0.000000000000
  16  83 -0.014775796520  0.000000000000     -0.002313831994  0.000000000000     -0.023445670794  0.000000000000
  16  84 -0.044463827871  0.000000000000     -0.004599057361  0.000000000000     -0.048108382068  0.000000000000
  16  85  0.014775796520  0.000000000000     -0.002313831994  0.000000000000     -0.023445670794  0.000000000000
  16  86  0.044463827872  0.000000000000     -0.004599057361  0.000000000000     -0.048108382068  0.000000000000
  16  87  0.014775796520  0.000000000000     -0.002313831994  0.000000000000      0.023445670794  0.000000000000
  16  88  0.044463827871  0.000000000000     -0.004599057361  0.000000000000      0.048108382068  0.000000000000
  16  89 -0.014775796520  0.000000000000     -0.002313831994  0.000000000000      0.023445670794  0.000000000000
  16  90 -0.044463827872  0.000000000000     -0.004599057361  0.000000000000      0.048108382068  0.000000000000
  16  91 -0.014775796520  0.000000000000     -0.002313831994  0.000000000000     -0.023445670794  0.000000000000
  16  92 -0.044463827871  0.000000000000     -0.004599057361  0.000000000000     -0.048108382068  0.000000000000
  16  93  0.014775796520  0.000000000000     -0.002313831994  0.000000000000     -0.023445670794  0.000000000000
  16  94  0.044463827872  0.000000000000     -0.004599057361  0.000000000000     -0.048108382068  0.000000000000
  16  95  0.014775796520  0.000000000000     -0.002313831994  0.000000000000      0.023445670794  0.000000000000
  16  96  0.044463827871  0.000000000000     -0.004599057361  0.000000000000      0.048108382068  0.000000000000
  17   1 -0.024512544117  0.000000000000     -0.082679404986  0.000000000000     -0.093811756016  0.000000000000
  17   2 -0.079047740076  0.000000000000     -0.056622422434  0.000000000000     -0.025258866311  0.000000000000
  17   3 -0.061799308526  0.000000000000     -0.004638110069  0.000000000000      0.011781520709  0.000000000000
  17   4 -0.036415260348  0.000000000000     -0.021007445043  0.000000000000      0.015307108942  0.000000000000
  17   5  0.116515337155  0.000000000000     -0.109176153443  0.000000000000     -0.050236594691  0.000000000000
  17   6  0.031488635180  0.000000000000     -0.049649767211  0.000000000000     -0.145603381333  0.000000000000
  17   7  0.067004543438  0.000000000000     -0.024926380433  0.000000000000      0.055860723923  0.000000000000
  17   8 -0.009034285187  0.000000000000     -0.040490525496  0.000000000000      0.045495749668  0.000000000000
  17   9  0.024512544117  0.000000000000      0.082679404986  0.000000000000     -0.093811756016  0.000000000000
  17  10  0.079047740076  0.000000000000      0.056622422434  0.000000000000     -0.025258866311  0.000000000000
  17  11  0.061799308526  0.000000000000      0.004638110069  0.000000000000      0.011781520709  0.000000000000
  17  12  0.036415260348  0.000000000000      0.021007445043  0.000000000000      0.015307108942  0.000000000000
  17  13 -0.116515337156  0.000000000000      0.109176153443  0.000000000000     -0.050236594691  0.000000000000
  17  14 -0.031488635180  0.000000000000      0.049649767211  0.000000000000     -0.145603381333  0.000000000000
  17  15 -0.067004543438  0.000000000000      0.024926380433  0.000000000000      0.055860723923  0.000000000000
  17  16  0.009034285187  0.000000000000      0.040490525496  0.000000000000      0.045495749668  0.000000000000
  17  17  0.024512544117  0.000000000000     -0.082679404986  0.000000000000      0.093811756016  0.000000000000
  17  18  0.079047740076  0.000000000000     -0.056622422434  0.000000000000      0.025258866311  0.000000000000
  17  19  0.061799308526  0.000000000000     -0.004638110069  0.000000000000     -0.011781520709  0.000000000000
  17  20  0.036415260348  0.000000000000     -0.021007445043  0.000000000000     -0.015307108942  0.000000000000
  17  21 -0.116515337155  0.000000000000     -0.109176153443  0.000000000000      0.050236594691  0.000000000000
  17  22 -0.031488635180  0.000000000000     -0.049649767211  0.000000000000      0.145603381333  0.000000000000
  17  23 -0.067004543437  0.000000000000     -0.024926380433  0.000000000000     -0.055860723923  0.000000000000
  17  24  0.009034285187  0.000000000000     -0.040490525496  0.000000000000     -0.045495749668  0.000000000000
  17  25 -0.024512544117  0.000000000000      0.082679404986  0.000000000000      0.093811756016  0.000000000000
  17  26 -0.079047740076  0.000000000000      0.056622422434  0.000000000000      0.025258866311  0.000000000000
  17  27 -0.061799308526  0.000000000000      0.004638110069  0.000000000000     -0.011781520709  0.000000000000
  17  28 -0.036415260348  0.000000000000      0.021007445043  0.000000000000     -0.015307108942  0.000000000000
  17  29  0.116515337156  0.000000000000      0.109176153443  0.000000000000      0.050236594691  0.000000000000
  17  30  0.031488635180  0.000000000000      0.049649767211  0.000000000000      0.145603381333  0.000000000000
  17  31  0.067004543437  0.000000000000      0.024926380433  0.000000000000     -0.055860723923  0.000000000000
  17  32 -0.009034285187  0.000000000000      0.040490525496  0.000000000000     -0.045495749668  0.000000000000
  17  33 -0.024512544117  0.000000000000     -0.082679404986  0.000000000000     -0.093811756016  0.000000000000
  17  34 -0.079047740076  0.000000000000     -0.056622422434  0.000000000000     -0.025258866311  0.000000000000
  17  35 -0.061799308526  0.000000000000     -0.004638110069  0.000000000000      0.011781520709  0.000000000000
  17  36 -0.036415260348  0.000000000000     -0.021007445043  0.000000000000      0.015307108942  0.000000000000
  17  37  0.116515337155  0.000000000000     -0.109176153443  0.000000000000     -0.050236594691  0.000000000000
  17  38  0.031488635180  0.000000000000     -0.049649767211  0.000000000000     -0.145603381333  0.000000000000
  17  39  0.067004543437  0.000000000000     -0.024926380433  0.000000000000      0.055860723923  0.000000000000
  17  40 -0.009034285187  0.000000000000     -0.040490525496  0.000000000000      0.045495749668  0.000000000000
  17  41  0.024512544117  0.000000000000      0.082679404986  0.000000000000     -0.093811756016  0.000000000000
  17  42  0.079047740076  0.000000000000      0.056622422434  0.000000000000     -0.025258866311  0.000000000000
  17  43  0.061799308526  0.000000000000      0.004638110069  0.000000000000      0.011781520709  0.000000000000
  17  44  0.036415260348  0.000000000000      0.021007445043  0.000000000000      0.015307108942  0.000000000000
  17  45 -0.116515337156  0.000000000000      0.109176153443  0.000000000000     -0.050236594691  0.000000000000
  17  46 -0.031488635180  0.000000000000      0.049649767211  0.000000000000     -0.145603381333  0.000000000000
  17  47 -0.067004543437  0.000000000000      0.024926380433  0.000000000000      0.055860723923  0.000000000000
  17  48  0.009034285187  0.000000000000      0.040490525496  0.000000000000      0.045495749668  0.000000000000
  17  49  0.024512544117  0.000000000000     -0.082679404986  0.000000000000      0.093811756016  0.000000000000
  17  50  0.079047740076  0.000000000000     -0.056622422434  0.000000000000      0.025258866311  0.000000000000
  17  51  0.061799308526  0.000000000000     -0.004638110069  0.000000000000     -0.011781520709  0.000000000000
  17  52  0.036415260348  0.000000000000     -0.021007445043  0.000000000000     -0.015307108942  0.000000000000
  17  53 -0.116515337155  0.000000000000     -0.109176153443  0.000000000000      0.050236594691  0.000000000000
  17  54 -0.031488635180  0.000000000000     -0.049649767211  0.000000000000      0.145603381333  0.000000000000
  17  55 -0.067004543438  0.000000000000     -0.024926380433  0.000000000000     -0.055860723923  0.000000000000
  17  56  0.009034285187  0.000000000000     -0.040490525496  0.000000000000     -0.045495749668  0.000000000000
  17  57 -0.024512544117  0.000000000000      0.082679404986  0.000000000000      0.093811756016  0.000000000000
  17  58 -0.079047740076  0.000000000000      0.056622422434  0.000000000000      0.025258866311  0.000000000000
  17  59 -0.061799308526  0.000000000000      0.004638110069  0.000000000000     -0.011781520709  0.000000000000
  17  60 -0.036415260348  0.000000000000      0.021007445043  0.000000000000     -0.015307108942  0.000000000000
  17  61  0.116515337156  0.000000000000      0.109176153443  0.000000000000      0.050236594691  0.000000000000
  17  62  0.031488635180  0.000000000000      0.049649767211  0.000000000000      0.145603381333  0.000000000000
  17  63  0.067004543438  0.000000000000      0.024926380433  0.000000000000     -0.055860723923  0.000000000000
  17  64 -0.009034285187  0.000000000000      0.040490525496  0.000000000000     -0.045495749668  0.000000000000
  17  65  0.009215937656  0.000000000000     -0.050463725482  0.000000000000     -0.050411265061  0.000000000000
  17  66 -0.043159750250  0.000000000000     -0.067476150720  0.000000000000      0.015958125846  0.000000000000
  17  67 -0.009215937656  0.000000000000      0.050463725482  0.000000000000     -0.050411265061  0.000000000000
  17  68  0.043159750250  0.000000000000      0.067476150720  0.000000000000      0.015958125846  0.000000000000
  17  69 -0.009215937656  0.000000000000     -0.050463725482  0.000000000000      0.050411265061  0.000000000000
  17  70  0.043159750250  0.000000000000     -0.067476150720  0.000000000000     -0.015958125846  0.000000000000
  17  71  0.009215937656  0.000000000000      0.050463725482  0.000000000000      0.050411265061  0.000000000000
  17  72 -0.043159750250  0.000000000000      0.067476150720  0.000000000000     -0.015958125846  0.000000000000
  17  73  0.009215937656  0.000000000000     -0.050463725482  0.000000000000     -0.050411265061  0.000000000000
  17  74 -0.043159750250  0.000000000000     -0.067476150720  0.000000000000      0.015958125846  0.000000000000
  17  75 -0.009215937656  0.000000000000      0.050463725482  0.000000000000     -0.050411265061  0.000000000000
  17  76  0.043159750250  0.000000000000      0.067476150720  0.000000000000      0.015958125846  0.000000000000
  17  77 -0.009215937656  0.000000000000     -0.050463725482  0.000000000000      0.050411265061  0.000000000000
  17  78  0.043159750250  0.000000000000     -0.067476150720  0.000000000000     -0.015958125846  0.000000000000
  17  79  0.009215937656  0.000000000000      0.050463725482  0.000000000000      0.050411265061  0.000000000000
  17  80 -0.043159750250  0.000000000000      0.067476150720  0.000000000000     -0.015958125846  0.000000000000
  17  81 -0.019219154859  0.000000000000     -0.058543911771  0.000000000000     -0.008460432350  0.000000000000
  17  82  0.072977261313  0.000000000000     -0.053992815584  0.000000000000     -0.063545246980  0.000000000000
  17  83  0.019219154859  0.000000000000      0.058543911771  0.000000000000     -0.008460432350  0.000000000000
  17  84 -0.072977261313  0.000000000000      0.053992815584  0.000000000000     -0.063545246980  0.000000000000
  17  85  0.019219154859  0.000000000000     -0.058543911771  0.000000000000      0.008460432350  0.000000000000
  17  86 -0.072977261313  0.000000000000     -0.053992815584  0.000000000000      0.063545246980  0.000000000000
  17  87 -0.019219154859  0.000000000000      0.058543911771  0.000000000000      0.008460432350  0.000000000000
  17  88  0.072977261313  0.000000000000      0.053992815584  0.000000000000      0.063545246980  0.000000000000
  17  89 -0.019219154859  0.000000000000     -0.058543911771  0.000000000000     -0.008460432350  0.000000000000
  17  90  0.072977261313  0.000000000000     -0.053992815584  0.000000000000     -0.063545246980  0.000000000000
  17  91  0.019219154859  0.000000000000      0.058543911771  0.000000000000     -0.008460432350  0.000000000000
  17  92 -0.072977261313  0.000000000000      0.053992815584  0.000000000000     -0.063545246980  0.000000000000
  17  93  0.019219154859  0.000000000000     -0.058543911771  0.000000000000      0.008460432350  0.000000000000
  17  94 -0.072977261313  0.000000000000     -0.053992815584  0.000000000000      0.063545246980  0.000000000000
  17  95 -0.019219154859  0.000000000000      0.058543911771  0.000000000000      0.008460432350  0.000000000000
  17  96  0.072977261313  0.000000000000      0.053992815584  0.000000000000      0.063545246980  0.000000000000
  18   1 -0.002279537941  0.000000000000      0.082602867067  0.000000000000     -0.086976035721  0.000000000000
  18   2 -0.005825210521  0.000000000000      0.049098568228  0.000000000000      0.053509597950  0.000000000000
  18   3  0.032415424714  0.000000000000     -0.061902685515  0.000000000000      0.056021050334  0.000000000000
  18   4 -0.169523308529  0.000000000000      0.008090118217  0.000000000000      0.047041690899  0.000000000000
  18   5 -0.041491363041  0.000000000000      0.026343922429  0.000000000000      0.004743945660  0.000000000000
  18   6 -0.002910422301  0.000000000000     -0.146509192774  0.000000000000      0.055992453947  0.000000000000
  18   7  0.154915883883  0.000000000000     -0.006750560003  0.000000000000     -0.009087623969  0.000000000000
  18   8 -0.028764076428  0.000000000000     -0.048015794162  0.000000000000      0.003419867304  0.000000000000
  18   9 -0.002279537941  0.000000000000      0.082602867067  0.000000000000      0.086976035721  0.000000000000
  18  10 -0.005825210521  0.000000000000      0.049098568228  0.000000000000     -0.053509597950  0.000000000000
  18  11  0.032415424714  0.000000000000     -0.061902685515  0.000000000000     -0.056021050334  0.000000000000
  18  12 -0.169523308529  0.000000000000      0.008090118217  0.000000000000     -0.047041690899  0.000000000000
  18  13 -0.041491363041  0.000000000000      0.026343922429  0.000000000000     -0.004743945660  0.000000000000
  18  14 -0.002910422301  0.000000000000     -0.146509192774  0.000000000000     -0.055992453947  0.000000000000
  18  15  0.154915883883  0.000000000000     -0.006750560003  0.000000000000      0.009087623969  0.000000000000
  18  16 -0.028764076428  0.000000000000     -0.048015794162  0.000000000000     -0.003419867304  0.000000000000
  18  17 -0.002279537941  0.000000000000     -0.082602867067  0.000000000000     -0.086976035721  0.000000000000
  18  18 -0.005825210521  0.000000000000     -0.049098568228  0.000000000000      0.053509597950  0.000000000000
  18  19  0.032415424714  0.000000000000      0.061902685515  0.000000000000      0.056021050334  0.000000000000
  18  20 -0.169523308529  0.000000000000     -0.008090118217  0.000000000000      0.047041690899  0.000000000000
  18  21 -0.041491363041  0.000000000000     -0.026343922429  0.000000000000      0.004743945660  0.000000000000
  18  22 -0.002910422301  0.000000000000      0.146509192774  0.000000000000      0.055992453947  0.000000000000
  18  23  0.154915883883  0.000000000000      0.006750560003  0.000000000000     -0.009087623969  0.000000000000
  18  24 -0.028764076428  0.000000000000      0.048015794162  0.000000000000      0.003419867304  0.000000000000
  18  25 -0.002279537941  0.000000000000     -0.082602867067  0.000000000000      0.086976035721  0.000000000000
  18  26 -0.005825210521  0.000000000000     -0.049098568228  0.000000000000     -0.053509597950  0.000000000000
  18  27  0.032415424714  0.000000000000      0.061902685515  0.000000000000     -0.056021050334  0.000000000000
  18  28 -0.169523308529  0.000000000000     -0.008090118217  0.000000000000     -0.047041690899  0.000000000000
  18  29 -0.041491363041  0.000000000000     -0.026343922429  0.000000000000     -0.004743945660  0.000000000000
  18  30 -0.002910422301  0.000000000000      0.146509192774  0.000000000000     -0.055992453947  0.000000000000
  18  31  0.154915883883  0.000000000000      0.006750560003  0.000000000000      0.009087623969  0.000000000000
  18  32 -0.028764076428  0.000000000000      0.048015794162  0.000000000000     -0.003419867304  0.000000000000
  18  33 -0.002279537941  0.000000000000      0.082602867067  0.000000000000     -0.086976035721  0.000000000000
  18  34 -0.005825210521  0.000000000000      0.049098568228  0.000000000000      0.053509597950  0.000000000000
  18  35  0.032415424714  0.000000000000     -0.061902685515  0.000000000000      0.056021050334  0.000000000000
  18  36 -0.169523308529  0.000000000000      0.008090118217  0.000000000000      0.047041690899  0.000000000000
  18  37 -0.041491363041  0.000000000000      0.026343922429  0.000000000000      0.004743945660  0.000000000000
  18  38 -0.002910422301  0.000000000000     -0.146509192774  0.000000000000      0.055992453947  0.000000000000
  18  39  0.154915883883  0.000000000000     -0.006750560003  0.000000000000     -0.009087623969  0.000000000000
  18  40 -0.028764076428  0.000000000000     -0.048015794162  0.000000000000      0.003419867304  0.000000000000
  18  41 -0.002279537941  0.000000000000      0.082602867067  0.000000000000      0.086976035721  0.000000000000
  18  42 -0.005825210521  0.000000000000      0.049098568228  0.000000000000     -0.053509597950  0.000000000000
  18  43  0.032415424714  0.000000000000     -0.061902685515  0.000000000000     -0.056021050334  0.000000000000
  18  44 -0.169523308529  0.000000000000      0.008090118217  0.000000000000     -0.047041690899  0.000000000000
  18  45 -0.041491363041  0.000000000000      0.026343922429  0.000000000000     -0.004743945660  0.000000000000
  18  46 -0.002910422301  0.000000000000     -0.146509192774  0.000000000000     -0.055992453947  0.000000000000
  18  47  0.154915883883  0.000000000000     -0.006750560003  0.000000000000      0.009087623969  0.000000000000
  18  48 -0.028764076428  0.000000000000     -0.048015794162  0.000000000000     -0.003419867304  0.000000000000
  18  49 -0.002279537941  0.000000000000     -0.082602867067  0.000000000000     -0.086976035721  0.000000000000
  18  50 -0.005825210521  0.000000000000     -0.049098568228  0.000000000000      0.053509597950  0.000000000000
  18  51  0.032415424714  0.000000000000      0.061902685515  0.000000000000      0.056021050334  0.000000000000
  18  52 -0.169523308529  0.000000000000     -0.008090118217  0.000000000000      0.047041690899  0.000000000000
  18  53 -0.041491363041  0.000000000000     -0.026343922429  0.000000000000      0.004743945660  0.000000000000
  18  54 -0.002910422301  0.000000000000      0.146509192774  0.000000000000      0.055992453947  0.000000000000
  18  55  0.154915883883  0.000000000000      0.006750560003  0.000000000000     -0.009087623969  0.000000000000
  18  56 -0.028764076428  0.000000000000      0.048015794162  0.000000000000      0.003419867304  0.000000000000
  18  57 -0.002279537941  0.000000000000     -0.082602867067  0.000000000000      0.086976035721  0.000000000000
  18  58 -0.005825210521  0.000000000000     -0.049098568228  0.000000000000     -0.053509597950  0.000000000000
  18  59  0.032415424714  0.000000000000      0.061902685515  0.000000000000     -0.056021050334  0.000000000000
  18  60 -0.169523308529  0.000000000000     -0.008090118217  0.000000000000     -0.047041690899  0.000000000000
  18  61 -0.041491363041  0.000000000000     -0.026343922429  0.000000000000     -0.004743945660  0.000000000000
  18  62 -0.002910422301  0.000000000000      0.146509192774  0.000000000000     -0.055992453947  0.000000000000
  18  63  0.154915883883  0.000000000000      0.006750560003  0.000000000000      0.009087623969  0.000000000000
  18  64 -0.028764076428  0.000000000000      0.048015794162  0.000000000000     -0.003419867304  0.000000000000
  18  65 -0.046199166638  0.000000000000     -0.009382111576  0.000000000000      0.060103229097  0.000000000000
  18  66  0.024273838636  0.000000000000      0.002309336725  0.000000000000     -0.027277661311  0.000000000000
  18  67 -0.046199166638  0.000000000000     -0.009382111576  0.000000000000     -0.060103229097  0.000000000000
  18  68  0.024273838636  0.000000000000      0.002309336725  0.000000000000      0.027277661311  0.000000000000
  18  69 -0.046199166638  0.000000000000      0.009382111576  0.000000000000      0.060103229097  0.000000000000
  18  70  0.024273838636  0.000000000000     -0.002309336725  0.000000000000     -0.027277661311  0.000000000000
  18  71 -0.046199166638  0.000000000000      0.009382111576  0.000000000000     -0.060103229097  0.000000000000
  18  72  0.024273838636  0.000000000000     -0.002309336725  0.000000000000      0.027277661311  0.000000000000
  18  73 -0.046199166638  0.000000000000     -0.009382111576  0.000000000000      0.060103229097  0.000000000000
  18  74  0.024273838636  0.000000000000      0.002309336725  0.000000000000     -0.027277661311  0.000000000000
  18  75 -0.046199166638  0.000000000000     -0.009382111576  0.000000000000     -0.060103229097  0.000000000000
  18  76  0.024273838636  0.000000000000      0.002309336725  0.000000000000      0.027277661311  0.000000000000
  18  77 -0.046199166638  0.000000000000      0.009382111576  0.000000000000      0.060103229097  0.000000000000
  18  78  0.024273838636  0.000000000000     -0.002309336725  0.000000000000     -0.027277661311  0.000000000000
  18  79 -0.046199166638  0.000000000000      0.009382111576  0.000000000000     -0.060103229097  0.000000000000
  18  80  0.024273838636  0.000000000000     -0.002309336725  0.000000000000      0.027277661311  0.000000000000
  18  81 -0.049417820333  0.000000000000     -0.004450518224  0.000000000000      0.025899378781  0.000000000000
  18  82  0.026409123630  0.000000000000     -0.029132440663  0.000000000000      0.009525853817  0.000000000000
  18  83 -0.049417820333  0.000000000000     -0.004450518224  0.000000000000     -0.025899378781  0.000000000000
  18  84  0.026409123630  0.000000000000     -0.029132440663  0.000000000000     -0.009525853817  0.000000000000
  18  85 -0.049417820333  0.000000000000      0.004450518224  0.000000000000      0.025899378781  0.000000000000
  18  86  0.026409123630  0.000000000000      0.029132440663  0.000000000000      0.009525853817  0.000000000000
  18  87 -0.049417820333  0.000000000000      0.004450518224  0.000000000000     -0.025899378781  0.000000000000
  18  88  0.026409123630  0.000000000000      0.029132440663  0.000000000000     -0.009525853817  0.000000000000
  18  89 -0.049417820333  0.000000000000     -0.004450518224  0.000000000000      0.025899378781  0.000000000000
  18  90  0.026409123630  0.000000000000     -0.029132440663  0.000000000000      0.009525853817  0.000000000000
  18  91 -0.049417820333  0.000000000000     -0.004450518224  0.000000000000     -0.025899378781  0.000000000000
  18  92  0.026409123630  0.000000000000     -0.029132440663  0.000000000000     -0.009525853817  0.000000000000
  18  93 -0.049417820333  0.000000000000      0.004450518224  0.000000000000      0.025899378781  0.000000000000
  18  94  0.026409123630  0.000000000000      0.029132440663  0.000000000000      0.009525853817  0.000000000000
  18  95 -0.049417820333  0.000000000000      0.004450518224  0.000000000000     -0.025899378781  0.000000000000
  18  96  0.026409123630  0.000000000000      0.029132440663  0.000000000000     -0.009525853817  0.000000000000
  19   1  0.020120410239  0.000000000000     -0.020321733920  0.000000000000      0.021314163010  0.000000000000
  19   2 -0.001820672734  0.000000000000     -0.045716681890  0.000000000000     -0.097247530279  0.000000000000
  19   3 -0.000344143561  0.000000000000      0.030439605415  0.000000000000     -0.083510481718  0.000000000000
  19   4  0.096646178339  0.000000000000     -0.025125530874  0.000000000000     -0.099592248860  0.000000000000
  19   5  0.047289707584  0.000000000000      0.012799314589  0.000000000000      0.072918954195  0.000000000000
  19   6 -0.028778508979  0.000000000000      0.052069999553  0.000000000000     -0.032779822341  0.000000000000
  19   7 -0.026472113348  0.000000000000      0.040624764535  0.000000000000      0.094898881873  0.000000000000
  19   8  0.069285722573  0.000000000000      0.051493248965  0.000000000000      0.094235453087  0.000000000000
  19   9 -0.020120410239  0.000000000000      0.020321733920  0.000000000000      0.021314163010  0.000000000000
  19  10  0.001820672734  0.000000000000      0.045716681890  0.000000000000     -0.097247530279  0.000000000000
  19  11  0.000344143561  0.000000000000     -0.030439605415  0.000000000000     -0.083510481718  0.000000000000
  19  12 -0.096646178339  0.000000000000      0.025125530874  0.000000000000     -0.099592248860  0.000000000000
  19  13 -0.047289707584  0.000000000000     -0.012799314590  0.000000000000      0.072918954195  0.000000000000
  19  14  0.028778508979  0.000000000000     -0.052069999553  0.000000000000     -0.032779822341  0.000000000000
  19  15  0.026472113348  0.000000000000     -0.040624764535  0.000000000000      0.094898881873  0.000000000000
  19  16 -0.069285722573  0.000000000000     -0.051493248965  0.000000000000      0.094235453087  0.000000000000
  19  17  0.020120410239  0.000000000000      0.020321733920  0.000000000000      0.021314163010  0.000000000000
  19  18 -0.001820672734  0.000000000000      0.045716681890  0.000000000000     -0.097247530279  0.000000000000
  19  19 -0.000344143561  0.000000000000     -0.030439605415  0.000000000000     -0.083510481718  0.000000000000
  19  20  0.096646178339  0.000000000000      0.025125530874  0.000000000000     -0.099592248860  0.000000000000
  19  21  0.047289707584  0.000000000000     -0.012799314589  0.000000000000      0.072918954195  0.000000000000
  19  22 -0.028778508979  0.000000000000     -0.052069999553  0.000000000000     -0.032779822341  0.000000000000
  19  23 -0.026472113348  0.000000000000     -0.040624764535  0.000000000000      0.094898881873  0.000000000000
  19  24  0.069285722573  0.000000000000     -0.051493248965  0.000000000000      0.094235453087  0.000000000000
  19  25 -0.020120410239  0.000000000000     -0.020321733920  0.000000000000      0.021314163010  0.000000000000
  19  26  0.001820672734  0.000000000000     -0.045716681890  0.000000000000     -0.097247530279  0.000000000000
  19  27  0.000344143561  0.000000000000      0.030439605415  0.000000000000     -0.083510481718  0.000000000000
  19  28 -0.096646178339  0.000000000000     -0.025125530874  0.000000000000     -0.099592248860  0.000000000000
  19  29 -0.047289707584  0.000000000000      0.012799314589  0.000000000000      0.072918954195  0.000000000000
  19  30  0.028778508979  0.000000000000      0.052069999553  0.000000000000     -0.032779822341  0.000000000000
  19  31  0.026472113348  0.000000000000      0.040624764535  0.000000000000      0.094898881873  0.000000000000
  19  32 -0.069285722573  0.000000000000      0.051493248965  0.000000000000      0.094235453087  0.000000000000
  19  33  0.020120410239  0.000000000000     -0.020321733920  0.000000000000      0.021314163010  0.000000000000
  19  34 -0.001820672734  0.000000000000     -0.045716681890  0.000000000000     -0.097247530279  0.000000000000
  19  35 -0.000344143561  0.000000000000      0.030439605415  0.000000000000     -0.083510481718  0.000000000000
  19  36  0.096646178339  0.000000000000     -0.025125530874  0.000000000000     -0.099592248860  0.000000000000
  19  37  0.047289707584  0.000000000000      0.012799314590  0.000000000000      0.072918954195  0.000000000000
  19  38 -0.028778508979  0.000000000000      0.052069999553  0.000000000000     -0.032779822341  0.000000000000
  19  39 -0.026472113348  0.000000000000      0.040624764535  0.000000000000      0.094898881873  0.000000000000
  19  40  0.069285722573  0.000000000000      0.051493248965  0.000000000000      0.094235453087  0.000000000000
  19  41 -0.020120410239  0.000000000000      0.020321733920  0.000000000000      0.021314163010  0.000000000000
  19  42  0.001820672734  0.000000000000      0.045716681890  0.000000000000     -0.097247530279  0.000000000000
  19  43  0.000344143561  0.000000000000     -0.030439605415  0.000000000000     -0.083510481718  0.000000000000
  19  44 -0.096646178339  0.000000000000      0.025125530874  0.000000000000     -0.099592248860  0.000000000000
  19  45 -0.047289707584  0.000000000000     -0.012799314589  0.000000000000      0.072918954195  0.000000000000
  19  46  0.028778508979  0.000000000000     -0.052069999553  0.000000000000     -0.032779822341  0.000000000000
  19  47  0.026472113348  0.000000000000     -0.040624764535  0.000000000000      0.094898881873  0.000000000000
  19  48 -0.069285722573  0.000000000000     -0.051493248965  0.000000000000      0.094235453087  0.000000000000
  19  49  0.020120410239  0.000000000000      0.020321733920  0.000000000000      0.021314163010  0.000000000000
  19  50 -0.001820672734  0.000000000000      0.045716681890  0.000000000000     -0.097247530279  0.000000000000
  19  51 -0.000344143561  0.000000000000     -0.030439605415  0.000000000000     -0.083510481718  0.000000000000
  19  52  0.096646178339  0.000000000000      0.025125530874  0.000000000000     -0.099592248860  0.000000000000
  19  53  0.047289707584  0.000000000000     -0.012799314589  0.000000000000      0.072918954195  0.000000000000
  19  54 -0.028778508979  0.000000000000     -0.052069999553  0.000000000000     -0.032779822341  0.000000000000
  19  55 -0.026472113348  0.000000000000     -0.040624764535  0.000000000000      0.094898881873  0.000000000000
  19  56  0.069285722573  0.000000000000     -0.051493248965  0.000000000000      0.094235453087  0.000000000000
  19  57 -0.020120410239  0.000000000000     -0.020321733920  0.000000000000      0.021314163010  0.000000000000
  19  58  0.001820672734  0.000000000000     -0.045716681890  0.000000000000     -0.097247530279  0.000000000000
  19  59  0.000344143561  0.000000000000      0.030439605415  0.000000000000     -0.083510481718  0.000000000000
  19  60 -0.096646178339  0.000000000000     -0.025125530874  0.000000000000     -0.099592248860  0.000000000000
  19  61 -0.047289707584  0.000000000000      0.012799314589  0.000000000000      0.072918954195  0.000000000000
  19  62  0.028778508979  0.000000000000      0.052069999553  0.000000000000     -0.032779822341  0.000000000000
  19  63  0.026472113348  0.000000000000      0.040624764535  0.000000000000      0.094898881873  0.000000000000
  19  64 -0.069285722573  0.000000000000      0.051493248965  0.000000000000      0.094235453087  0.000000000000
  19  65  0.008885816173  0.000000000000     -0.017793792760  0.000000000000     -0.116702643383  0.000000000000
  19  66  0.020689996784  0.000000000000      0.019753778846  0.000000000000      0.093222143530  0.000000000000
  19  67 -0.008885816173  0.000000000000      0.017793792760  0.000000000000     -0.116702643383  0.000000000000
  19  68 -0.020689996785  0.000000000000     -0.019753778846  0.000000000000      0.093222143530  0.000000000000
  19  69  0.008885816173  0.000000000000      0.017793792760  0.000000000000     -0.116702643383  0.000000000000
  19  70  0.020689996784  0.000000000000     -0.019753778846  0.000000000000      0.093222143530  0.000000000000
  19  71 -0.008885816173  0.000000000000     -0.017793792760  0.000000000000     -0.116702643383  0.000000000000
  19  72 -0.020689996785  0.000000000000      0.019753778846  0.000000000000      0.093222143530  0.000000000000
  19  73  0.008885816173  0.000000000000     -0.017793792760  0.000000000000     -0.116702643383  0.000000000000
  19  74  0.020689996785  0.000000000000      0.019753778846  0.000000000000      0.093222143530  0.000000000000
  19  75 -0.008885816173  0.000000000000      0.017793792760  0.000000000000     -0.116702643383  0.000000000000
  19  76 -0.020689996784  0.000000000000     -0.019753778846  0.000000000000      0.093222143530  0.000000000000
  19  77  0.008885816173  0.000000000000      0.017793792760  0.000000000000     -0.116702643383  0.000000000000
  19  78  0.020689996785  0.000000000000     -0.019753778846  0.000000000000      0.093222143530  0.000000000000
  19  79 -0.008885816173  0.000000000000     -0.017793792760  0.000000000000     -0.116702643383  0.000000000000
  19  80 -0.020689996784  0.000000000000      0.019753778846  0.000000000000      0.093222143530  0.000000000000
  19  81  0.042289890209  0.000000000000      0.007125268724  0.000000000000     -0.092496121461  0.000000000000
  19  82 -0.024010289266  0.000000000000      0.050454866859  0.000000000000      0.085586800495  0.000000000000
  19  83 -0.042289890209  0.000000000000     -0.007125268724  0.000000000000     -0.092496121461  0.000000000000
  19  84  0.024010289266  0.000000000000     -0.050454866859  0.000000000000      0.085586800495  0.000000000000
  19  85  0.042289890209  0.000000000000     -0.007125268724  0.000000000000     -0.092496121461  0.000000000000
  19  86 -0.024010289266  0.000000000000     -0.050454866859  0.000000000000      0.085586800495  0.000000000000
  19  87 -0.042289890209  0.000000000000      0.007125268724  0.000000000000     -0.092496121461  0.000000000000
  19  88  0.024010289266  0.000000000000      0.050454866859  0.000000000000      0.085586800495  0.000000000000
  19  89  0.042289890209  0.000000000000      0.007125268724  0.000000000000     -0.092496121461  0.000000000000
  19  90 -0.024010289266  0.000000000000      0.050454866859  0.000000000000      0.085586800495  0.000000000000
  19  91 -0.042289890209  0.000000000000     -0.007125268724  0.000000000000     -0.092496121461  0.000000000000
  19  92  0.024010289266  0.000000000000     -0.050454866859  0.000000000000      0.085586800495  0.000000000000
  19  93  0.042289890209  0.000000000000     -0.007125268724  0.000000000000     -0.092496121461  0.000000000000
  19  94 -0.024010289266  0.000000000000     -0.050454866859  0.000000000000      0.085586800495  0.000000000000
  19  95 -0.042289890209  0.000000000000      0.007125268724  0.000000000000     -0.092496121461  0.000000000000
  19  96  0.024010289266  0.000000000000      0.050454866859  0.000000000000      0.085586800495  0.000000000000
  20   1 -0.019974092888  0.000000000000     -0.085663749590  0.000000000000      0.088239215915  0.000000000000
  20   2 -0.002808671244  0.000000000000      0.001648312365  0.000000000000     -0.018712530197  0.000000000000
  20   3 -0.058916982099  0.000000000000      0.057229486547  0.000000000000     -0.021716226589  0.000000000000
  20   4  0.125599022179  0.000000000000      0.015064700030  0.000000000000      0.021434074709  0.000000000000
  20   5 -0.009924276588  0.000000000000     -0.052831485919  0.000000000000     -0.030618578222  0.000000000000
  20   6 -0.020068609506  0.000000000000      0.167430658997  0.000000000000     -0.045720169067  0.000000000000
  20   7 -0.161592222586  0.000000000000      0.042546768352  0.000000000000      0.061856126183  0.000000000000
  20   8 -0.005991018889  0.000000000000      0.036916409500  0.000000000000     -0.050178199530  0.000000000000
  20   9 -0.019974092888  0.000000000000     -0.085663749590  0.000000000000     -0.088239215915  0.000000000000
  20  10 -0.002808671244  0.000000000000      0.001648312365  0.000000000000      0.018712530197  0.000000000000
  20  11 -0.058916982099  0.000000000000      0.057229486547  0.000000000000      0.021716226589  0.000000000000
  20  12  0.125599022179  0.000000000000      0.015064700030  0.000000000000     -0.021434074709  0.000000000000
  20  13 -0.009924276588  0.000000000000     -0.052831485919  0.000000000000      0.030618578222  0.000000000000
  20  14 -0.020068609506  0.000000000000      0.167430658997  0.000000000000      0.045720169067  0.000000000000
  20  15 -0.161592222586  0.000000000000      0.042546768352  0.000000000000     -0.061856126184  0.000000000000
  20  16 -0.005991018889  0.000000000000      0.036916409501  0.000000000000      0.050178199530  0.000000000000
  20  17 -0.019974092888  0.000000000000      0.085663749590  0.000000000000      0.088239215915  0.000000000000
  20  18 -0.002808671244  0.000000000000     -0.001648312365  0.000000000000     -0.018712530197  0.000000000000
  20  19 -0.058916982099  0.000000000000     -0.057229486547  0.000000000000     -0.021716226589  0.000000000000
  20  20  0.125599022179  0.000000000000     -0.015064700030  0.000000000000      0.021434074709  0.000000000000
  20  21 -0.009924276588  0.000000000000      0.052831485919  0.000000000000     -0.030618578222  0.000000000000
  20  22 -0.020068609506  0.000000000000     -0.167430658997  0.000000000000     -0.045720169067  0.000000000000
  20  23 -0.161592222586  0.000000000000     -0.042546768352  0.000000000000      0.061856126183  0.000000000000
  20  24 -0.005991018889  0.000000000000     -0.036916409500  0.000000000000     -0.050178199530  0.000000000000
  20  25 -0.019974092888  0.000000000000      0.085663749590  0.000000000000     -0.088239215915  0.000000000000
  20  26 -0.002808671244  0.000000000000     -0.001648312365  0.000000000000      0.018712530197  0.000000000000
  20  27 -0.058916982099  0.000000000000     -0.057229486547  0.000000000000      0.021716226589  0.000000000000
  20  28  0.125599022179  0.000000000000     -0.015064700030  0.000000000000     -0.021434074709  0.000000000000
  20  29 -0.009924276588  0.000000000000      0.052831485919  0.000000000000      0.030618578222  0.000000000000
  20  30 -0.020068609506  0.000000000000     -0.167430658997  0.000000000000      0.045720169067  0.000000000000
  20  31 -0.161592222586  0.000000000000     -0.042546768352  0.000000000000     -0.061856126184  0.000000000000
  20  32 -0.005991018889  0.000000000000     -0.036916409501  0.000000000000      0.050178199530  0.000000000000
  20  33  0.019974092888  0.000000000000      0.085663749590  0.000000000000     -0.088239215915  0.000000000000
  20  34  0.002808671244  0.000000000000     -0.001648312365  0.000000000000      0.018712530197  0.000000000000
  20  35  0.058916982099  0.000000000000     -0.057229486547  0.000000000000      0.021716226589  0.000000000000
  20  36 -0.125599022179  0.000000000000     -0.015064700030  0.000000000000     -0.021434074709  0.000000000000
  20  37  0.009924276587  0.000000000000      0.052831485919  0.000000000000      0.030618578222  0.000000000000
  20  38  0.020068609506  0.000000000000     -0.167430658997  0.000000000000      0.045720169067  0.000000000000
  20  39  0.161592222586  0.000000000000     -0.042546768352  0.000000000000     -0.061856126184  0.000000000000
  20  40  0.005991018889  0.000000000000     -0.036916409501  0.000000000000      0.050178199530  0.000000000000
  20  41  0.019974092888  0.000000000000      0.085663749590  0.000000000000      0.088239215915  0.000000000000
  20  42  0.002808671244  0.000000000000     -0.001648312365  0.000000000000     -0.018712530197  0.000000000000
  20  43  0.058916982099  0.000000000000     -0.057229486547  0.000000000000     -0.021716226589  0.000000000000
  20  44 -0.125599022179  0.000000000000     -0.015064700030  0.000000000000      0.021434074709  0.000000000000
  20  45  0.009924276588  0.000000000000      0.052831485919  0.000000000000     -0.030618578222  0.000000000000
  20  46  0.020068609506  0.000000000000     -0.167430658997  0.000000000000     -0.045720169067  0.000000000000
  20  47  0.161592222586  0.000000000000     -0.042546768352  0.000000000000      0.061856126183  0.000000000000
  20  48  0.005991018889  0.000000000000     -0.036916409500  0.000000000000     -0.050178199530  0.000000000000
  20  49  0.019974092888  0.000000000000     -0.085663749590  0.000000000000     -0.088239215915  0.000000000000
  20  50  0.002808671244  0.000000000000      0.001648312365  0.000000000000      0.018712530197  0.000000000000
  20  51  0.058916982099  0.000000000000      0.057229486547  0.000000000000      0.021716226589  0.000000000000
  20  52 -0.125599022179  0.000000000000      0.015064700030  0.000000000000     -0.021434074709  0.000000000000
  20  53  0.009924276588  0.000000000000     -0.052831485919  0.000000000000      0.030618578222  0.000000000000
  20  54  0.020068609506  0.000000000000      0.167430658997  0.000000000000      0.045720169067  0.000000000000
  20  55  0.161592222586  0.000000000000      0.042546768352  0.000000000000     -0.061856126184  0.000000000000
  20  56  0.005991018889  0.000000000000      0.036916409501  0.000000000000      0.050178199530  0.000000000000
  20  57  0.019974092888  0.000000000000     -0.085663749590  0.000000000000      0.088239215915  0.000000000000
  20  58  0.002808671244  0.000000000000      0.001648312365  0.000000000000     -0.018712530197  0.000000000000
  20  59  0.058916982099  0.000000000000      0.057229486547  0.000000000000     -0.021716226589  0.000000000000
  20  60 -0.125599022179  0.000000000000      0.015064700030  0.000000000000      0.021434074709  0.000000000000
  20  61  0.009924276588  0.000000000000     -0.052831485919  0.000000000000     -0.030618578222  0.000000000000
  20  62  0.020068609506  0.000000000000      0.167430658997  0.000000000000     -0.045720169067  0.000000000000
  20  63  0.161592222586  0.000000000000      0.042546768352  0.000000000000      0.061856126183  0.000000000000
  20  64  0.005991018889  0.000000000000      0.036916409500  0.000000000000     -0.050178199530  0.000000000000
  20  65  0.014119458432  0.000000000000      0.029859254980  0.000000000000     -0.020950140212  0.000000000000
  20  66 -0.050274071874  0.000000000000     -0.013124363226  0.000000000000      0.034608491819  0.000000000000
  20  67  0.014119458432  0.000000000000      0.029859254980  0.000000000000      0.020950140212  0.000000000000
  20  68 -0.050274071874  0.000000000000     -0.013124363225  0.000000000000     -0.034608491820  0.000000000000
  20  69  0.014119458432  0.000000000000     -0.029859254980  0.000000000000     -0.020950140212  0.000000000000
  20  70 -0.050274071874  0.000000000000      0.013124363226  0.000000000000      0.034608491819  0.000000000000
  20  71  0.014119458432  0.000000000000     -0.029859254980  0.000000000000      0.020950140212  0.000000000000
  20  72 -0.050274071874  0.000000000000      0.013124363225  0.000000000000     -0.034608491820  0.000000000000
  20  73 -0.014119458432  0.000000000000     -0.029859254980  0.000000000000      0.020950140212  0.000000000000
  20  74  0.050274071874  0.000000000000      0.013124363225  0.000000000000     -0.034608491820  0.000000000000
  20  75 -0.014119458432  0.000000000000     -0.029859254980  0.000000000000     -0.020950140212  0.000000000000
  20  76  0.050274071874  0.000000000000      0.013124363226  0.000000000000      0.034608491819  0.000000000000
  20  77 -0.014119458432  0.000000000000      0.029859254980  0.000000000000      0.020950140212  0.000000000000
  20  78  0.050274071874  0.000000000000     -0.013124363225  0.000000000000     -0.034608491820  0.000000000000
  20  79 -0.014119458432  0.000000000000      0.029859254980  0.000000000000     -0.020950140212  0.000000000000
  20  80  0.050274071874  0.000000000000     -0.013124363226  0.000000000000      0.034608491819  0.000000000000
  20  81  0.014277891230  0.000000000000     -0.003957170602  0.000000000000      0.034807719454  0.000000000000
  20  82 -0.061442391630  0.000000000000      0.067187504677  0.000000000000     -0.016441059899  0.000000000000
  20  83  0.014277891230  0.000000000000     -0.003957170602  0.000000000000     -0.034807719454  0.000000000000
  20  84 -0.061442391630  0.000000000000      0.067187504677  0.000000000000      0.016441059899  0.000000000000
  20  85  0.014277891230  0.000000000000      0.003957170602  0.000000000000      0.034807719454  0.000000000000
  20  86 -0.061442391630  0.000000000000     -0.067187504677  0.000000000000     -0.016441059899  0.000000000000
  20  87  0.014277891230  0.000000000000      0.003957170602  0.000000000000     -0.034807719454  0.000000000000
  20  88 -0.061442391630  0.000000000000     -0.067187504677  0.000000000000      0.016441059899  0.000000000000
  20  89 -0.014277891230  0.000000000000      0.003957170602  0.000000000000     -0.034807719454  0.000000000000
  20  90  0.061442391630  0.000000000000     -0.067187504677  0.000000000000      0.016441059899  0.000000000000
  20  91 -0.014277891230  0.000000000000      0.003957170602  0.000000000000      0.034807719454  0.000000000000
  20  92  0.061442391630  0.000000000000     -0.067187504677  0.000000000000     -0.016441059899  0.000000000000
  20  93 -0.014277891230  0.000000000000     -0.003957170602  0.000000000000     -0.034807719454  0.000000000000
  20  94  0.061442391630  0.000000000000      0.067187504677  0.000000000000      0.016441059899  0.000000000000
  20  95 -0.014277891230  0.000000000000     -0.003957170602  0.000000000000      0.034807719454  0.000000000000
  20  96  0.061442391630  0.000000000000      0.067187504677  0.000000000000     -0.016441059899  0.000000000000
  21   1  0.021719389079  0.000000000000      0.068043427641  0.000000000000     -0.120376357694  0.000000000000
  21   2  0.024488562669  0.000000000000      0.032673702640  0.000000000000     -0.023016534908  0.000000000000
  21   3  0.047402458852  0.000000000000     -0.051738218446  0.000000000000     -0.015785701440  0.000000000000
  21   4 -0.125396285151  0.000000000000     -0.008647698531  0.000000000000     -0.034599694223  0.000000000000
  21   5 -0.019003755246  0.000000000000      0.031134417360  0.000000000000      0.046653617115  0.000000000000
  21   6 -0.002674915362  0.000000000000     -0.160005612729  0.000000000000      0.055569073194  0.000000000000
  21   7  0.158557469925  0.000000000000     -0.024030992043  0.000000000000      0.006112571960  0.000000000000
  21   8  0.040200072181  0.000000000000     -0.001420754510  0.000000000000      0.067520690368  0.000000000000
  21   9 -0.021719389079  0.000000000000     -0.068043427641  0.000000000000     -0.120376357694  0.000000000000
  21  10 -0.024488562669  0.000000000000     -0.032673702640  0.000000000000     -0.023016534908  0.000000000000
  21  11 -0.047402458852  0.000000000000      0.051738218446  0.000000000000     -0.015785701440  0.000000000000
  21  12  0.125396285151  0.000000000000      0.008647698531  0.000000000000     -0.034599694223  0.000000000000
  21  13  0.019003755246  0.000000000000     -0.031134417360  0.000000000000      0.046653617115  0.000000000000
  21  14  0.002674915362  0.000000000000      0.160005612729  0.000000000000      0.055569073194  0.000000000000
  21  15 -0.158557469925  0.000000000000      0.024030992043  0.000000000000      0.006112571960  0.000000000000
  21  16 -0.040200072181  0.000000000000      0.001420754510  0.000000000000      0.067520690368  0.000000000000
  21  17  0.021719389079  0.000000000000     -0.068043427641  0.000000000000     -0.120376357694  0.000000000000
  21  18  0.024488562669  0.000000000000     -0.032673702640  0.000000000000     -0.023016534908  0.000000000000
  21  19  0.047402458852  0.000000000000      0.051738218446  0.000000000000     -0.015785701440  0.000000000000
  21  20 -0.125396285151  0.000000000000      0.008647698531  0.000000000000     -0.034599694223  0.000000000000
  21  21 -0.019003755246  0.000000000000     -0.031134417360  0.000000000000      0.046653617115  0.000000000000
  21  22 -0.002674915362  0.000000000000      0.160005612729  0.000000000000      0.055569073194  0.000000000000
  21  23  0.158557469925  0.000000000000      0.024030992043  0.000000000000      0.006112571960  0.000000000000
  21  24  0.040200072181  0.000000000000      0.001420754510  0.000000000000      0.067520690368  0.000000000000
  21  25 -0.021719389079  0.000000000000      0.068043427641  0.000000000000     -0.120376357694  0.000000000000
  21  26 -0.024488562669  0.000000000000      0.032673702640  0.000000000000     -0.023016534908  0.000000000000
  21  27 -0.047402458852  0.000000000000     -0.051738218446  0.000000000000     -0.015785701440  0.000000000000
  21  28  0.125396285151  0.000000000000     -0.008647698531  0.000000000000     -0.034599694223  0.000000000000
  21  29  0.019003755246  0.000000000000      0.031134417360  0.000000000000      0.046653617115  0.000000000000
  21  30  0.002674915362  0.000000000000     -0.160005612729  0.000000000000      0.055569073194  0.000000000000
  21  31 -0.158557469925  0.000000000000     -0.024030992043  0.000000000000      0.006112571960  0.000000000000
  21  32 -0.040200072181  0.000000000000     -0.001420754510  0.000000000000      0.067520690368  0.000000000000
  21  33  0.021719389079  0.000000000000      0.068043427641  0.000000000000     -0.120376357694  0.000000000000
  21  34  0.024488562669  0.000000000000      0.032673702640  0.000000000000     -0.023016534908  0.000000000000
  21  35  0.047402458852  0.000000000000     -0.051738218446  0.000000000000     -0.015785701440  0.000000000000
  21  36 -0.125396285151  0.000000000000     -0.008647698531  0.000000000000     -0.034599694223  0.000000000000
  21  37 -0.019003755246  0.000000000000      0.031134417360  0.000000000000      0.046653617115  0.000000000000
  21  38 -0.002674915362  0.000000000000     -0.160005612729  0.000000000000      0.055569073194  0.000000000000
  21  39  0.158557469925  0.000000000000     -0.024030992043  0.000000000000      0.006112571960  0.000000000000
  21  40  0.040200072181  0.000000000000     -0.001420754510  0.000000000000      0.067520690368  0.000000000000
  21  41 -0.021719389079  0.000000000000     -0.068043427641  0.000000000000     -0.120376357694  0.000000000000
  21  42 -0.024488562669  0.000000000000     -0.032673702640  0.000000000000     -0.023016534908  0.000000000000
  21  43 -0.047402458852  0.000000000000      0.051738218446  0.000000000000     -0.015785701440  0.000000000000
  21  44  0.125396285151  0.000000000000      0.008647698531  0.000000000000     -0.034599694223  0.000000000000
  21  45  0.019003755246  0.000000000000     -0.031134417360  0.000000000000      0.046653617115  0.000000000000
  21  46  0.002674915362  0.000000000000      0.160005612729  0.000000000000      0.055569073194  0.000000000000
  21  47 -0.158557469925  0.000000000000      0.024030992043  0.000000000000      0.006112571960  0.000000000000
  21  48 -0.040200072181  0.000000000000      0.001420754510  0.000000000000      0.067520690368  0.000000000000
  21  49  0.021719389079  0.000000000000     -0.068043427641  0.000000000000     -0.120376357694  0.000000000000
  21  50  0.024488562669  0.000000000000     -0.032673702640  0.000000000000     -0.023016534908  0.000000000000
  21  51  0.047402458852  0.000000000000      0.051738218446  0.000000000000     -0.015785701440  0.000000000000
  21  52 -0.125396285151  0.000000000000      0.008647698531  0.000000000000     -0.034599694223  0.000000000000
  21  53 -0.019003755246  0.000000000000     -0.031134417360  0.000000000000      0.046653617115  0.000000000000
  21  54 -0.002674915362  0.000000000000      0.160005612729  0.000000000000      0.055569073194  0.000000000000
  21  55  0.158557469925  0.000000000000      0.024030992043  0.000000000000      0.006112571960  0.000000000000
  21  56  0.040200072181  0.000000000000      0.001420754510  0.000000000000      0.067520690368  0.000000000000
  21  57 -0.021719389079  0.000000000000      0.068043427641  0.000000000000     -0.120376357694  0.000000000000
  21  58 -0.024488562669  0.000000000000      0.032673702640  0.000000000000     -0.023016534908  0.000000000000
  21  59 -0.047402458852  0.000000000000     -0.051738218446  0.000000000000     -0.015785701440  0.000000000000
  21  60  0.125396285151  0.000000000000     -0.008647698531  0.000000000000     -0.034599694223  0.000000000000
  21  61  0.019003755246  0.000000000000      0.031134417360  0.000000000000      0.046653617115  0.000000000000
  21  62  0.002674915362  0.000000000000     -0.160005612729  0.000000000000      0.055569073194  0.000000000000
  21  63 -0.158557469925  0.000000000000     -0.024030992043  0.000000000000      0.006112571960  0.000000000000
  21  64 -0.040200072181  0.000000000000     -0.001420754510  0.000000000000      0.067520690368  0.000000000000
  21  65 -0.024097516415  0.000000000000     -0.023939106959  0.000000000000     -0.031480484577  0.000000000000
  21  66  0.050297492255  0.000000000000      0.009313921651  0.000000000000      0.022484907690  0.000000000000
  21  67  0.024097516415  0.000000000000      0.023939106959  0.000000000000     -0.031480484577  0.000000000000
  21  68 -0.050297492255  0.000000000000     -0.009313921651  0.000000000000      0.022484907690  0.000000000000
  21  69 -0.024097516415  0.000000000000      0.023939106959  0.000000000000     -0.031480484577  0.000000000000
  21  70  0.050297492255  0.000000000000     -0.009313921651  0.000000000000      0.022484907690  0.000000000000
  21  71  0.024097516415  0.000000000000     -0.023939106959  0.000000000000     -0.031480484577  0.000000000000
  21  72 -0.050297492255  0.000000000000      0.009313921651  0.000000000000      0.022484907690  0.000000000000
  21  73 -0.024097516415  0.000000000000     -0.023939106959  0.000000000000     -0.031480484577  0.000000000000
  21  74  0.050297492255  0.000000000000      0.009313921651  0.000000000000      0.022484907690  0.000000000000
  21  75  0.024097516415  0.000000000000      0.023939106959  0.000000000000     -0.031480484577  0.000000000000
  21  76 -0.050297492255  0.000000000000     -0.009313921651  0.000000000000      0.022484907690  0.000000000000
  21  77 -0.024097516415  0.000000000000      0.023939106959  0.000000000000     -0.031480484577  0.000000000000
  21  78  0.050297492255  0.000000000000     -0.009313921651  0.000000000000      0.022484907690  0.000000000000
  21  79  0.024097516415  0.000000000000     -0.023939106959  0.000000000000     -0.031480484577  0.000000000000
  21  80 -0.050297492255  0.000000000000      0.009313921651  0.000000000000      0.022484907690  0.000000000000
  21  81 -0.008406778436  0.000000000000     -0.006477252088  0.000000000000     -0.068465554873  0.000000000000
  21  82  0.032976163472  0.000000000000     -0.053596539452  0.000000000000      0.053648952536  0.000000000000
  21  83  0.008406778436  0.000000000000      0.006477252088  0.000000000000     -0.068465554873  0.000000000000
  21  84 -0.032976163472  0.000000000000      0.053596539452  0.000000000000      0.053648952536  0.000000000000
  21  85 -0.008406778436  0.000000000000      0.006477252088  0.000000000000     -0.068465554873  0.000000000000
  21  86  0.032976163472  0.000000000000      0.053596539452  0.000000000000      0.053648952536  0.000000000000
  21  87  0.008406778436  0.000000000000     -0.006477252088  0.000000000000     -0.068465554873  0.000000000000
  21  88 -0.032976163472  0.000000000000     -0.053596539452  0.000000000000      0.053648952536  0.000000000000
  21  89 -0.008406778436  0.000000000000     -0.006477252088  0.000000000000     -0.068465554873  0.000000000000
  21  90  0.032976163472  0.000000000000     -0.053596539452  0.000000000000      0.053648952536  0.000000000000
  21  91  0.008406778436  0.000000000000      0.006477252088  0.000000000000     -0.068465554873  0.000000000000
  21  92 -0.032976163472  0.000000000000      0.053596539452  0.000000000000      0.053648952536  0.000000000000
  21  93 -0.008406778436  0.000000000000      0.006477252088  0.000000000000     -0.068465554873  0.000000000000
  21  94  0.032976163472  0.000000000000      0.053596539452  0.000000000000      0.053648952536  0.000000000000
  21  95  0.008406778436  0.000000000000     -0.006477252088  0.000000000000     -0.068465554873  0.000000000000
  21  96 -0.032976163472  0.000000000000     -0.053596539452  0.000000000000      0.053648952536  0.000000000000
  22   1  0.000307128630  0.000000000000      0.146339345934  0.000000000000     -0.036450559091  0.000000000000
  22   2  0.021674975809  0.000000000000      0.071408314436  0.000000000000     -0.007478716062  0.000000000000
  22   3  0.023084038086  0.000000000000      0.029538723736  0.000000000000      0.038080546114  0.000000000000
  22   4 -0.124081949973  0.000000000000      0.030606380152  0.000000000000     -0.012548379155  0.000000000000
  22   5 -0.049114515312  0.000000000000     -0.018044326556  0.000000000000     -0.019911222733  0.000000000000
  22   6 -0.001045229072  0.000000000000     -0.139499954708  0.000000000000      0.033801735287  0.000000000000
  22   7  0.167957421062  0.000000000000     -0.007072208263  0.000000000000      0.012200242677  0.000000000000
  22   8 -0.035053519802  0.000000000000     -0.066541334782  0.000000000000      0.028899423541  0.000000000000
  22   9 -0.000307128630  0.000000000000     -0.146339345934  0.000000000000     -0.036450559091  0.000000000000
  22  10 -0.021674975809  0.000000000000     -0.071408314436  0.000000000000     -0.007478716062  0.000000000000
  22  11 -0.023084038086  0.000000000000     -0.029538723736  0.000000000000      0.038080546114  0.000000000000
  22  12  0.124081949973  0.000000000000     -0.030606380152  0.000000000000     -0.012548379155  0.000000000000
  22  13  0.049114515312  0.000000000000      0.018044326556  0.000000000000     -0.019911222733  0.000000000000
  22  14  0.001045229072  0.000000000000      0.139499954708  0.000000000000      0.033801735287  0.000000000000
  22  15 -0.167957421062  0.000000000000      0.007072208263  0.000000000000      0.012200242677  0.000000000000
  22  16  0.035053519802  0.000000000000      0.066541334782  0.000000000000      0.028899423541  0.000000000000
  22  17 -0.000307128630  0.000000000000      0.146339345934  0.000000000000      0.036450559091  0.000000000000
  22  18 -0.021674975809  0.000000000000      0.071408314436  0.000000000000      0.007478716062  0.000000000000
  22  19 -0.023084038086  0.000000000000      0.029538723736  0.000000000000     -0.038080546114  0.000000000000
  22  20  0.124081949973  0.000000000000      0.030606380152  0.000000000000      0.012548379155  0.000000000000
  22  21  0.049114515312  0.000000000000     -0.018044326556  0.000000000000      0.019911222733  0.000000000000
  22  22  0.001045229072  0.000000000000     -0.139499954708  0.000000000000     -0.033801735287  0.000000000000
  22  23 -0.167957421062  0.000000000000     -0.007072208263  0.000000000000     -0.012200242677  0.000000000000
  22  24  0.035053519802  0.000000000000     -0.066541334782  0.000000000000     -0.028899423541  0.000000000000
  22  25  0.000307128630  0.000000000000     -0.146339345934  0.000000000000      0.036450559091  0.000000000000
  22  26  0.021674975809  0.000000000000     -0.071408314436  0.000000000000      0.007478716062  0.000000000000
  22  27  0.023084038086  0.000000000000     -0.029538723736  0.000000000000     -0.038080546114  0.000000000000
  22  28 -0.124081949973  0.000000000000     -0.030606380152  0.000000000000      0.012548379155  0.000000000000
  22  29 -0.049114515312  0.000000000000      0.018044326556  0.000000000000      0.019911222733  0.000000000000
  22  30 -0.001045229072  0.000000000000      0.139499954708  0.000000000000     -0.033801735287  0.000000000000
  22  31  0.167957421062  0.000000000000      0.007072208263  0.000000000000     -0.012200242677  0.000000000000
  22  32 -0.035053519802  0.000000000000      0.066541334782  0.000000000000     -0.028899423541  0.000000000000
  22  33  0.000307128630  0.000000000000      0.146339345934  0.000000000000     -0.036450559091  0.000000000000
  22  34  0.021674975809  0.000000000000      0.071408314436  0.000000000000     -0.007478716062  0.000000000000
  22  35  0.023084038086  0.000000000000      0.029538723736  0.000000000000      0.038080546114  0.000000000000
  22  36 -0.124081949973  0.000000000000      0.030606380152  0.000000000000     -0.012548379155  0.000000000000
  22  37 -0.049114515312  0.000000000000     -0.018044326556  0.000000000000     -0.019911222733  0.000000000000
  22  38 -0.001045229072  0.000000000000     -0.139499954708  0.000000000000      0.033801735287  0.000000000000
  22  39  0.167957421062  0.000000000000     -0.007072208263  0.000000000000      0.012200242677  0.000000000000
  22  40 -0.035053519802  0.000000000000     -0.066541334782  0.000000000000      0.028899423541  0.000000000000
  22  41 -0.000307128630  0.000000000000     -0.146339345934  0.000000000000     -0.036450559091  0.000000000000
  22  42 -0.021674975809  0.000000000000     -0.071408314436  0.000000000000     -0.007478716062  0.000000000000
  22  43 -0.023084038086  0.000000000000     -0.029538723736  0.000000000000      0.038080546114  0.000000000000
  22  44  0.124081949973  0.000000000000     -0.030606380152  0.000000000000     -0.012548379155  0.000000000000
  22  45  0.049114515312  0.000000000000      0.018044326556  0.000000000000     -0.019911222733  0.000000000000
  22  46  0.001045229072  0.000000000000      0.139499954708  0.000000000000      0.033801735287  0.000000000000
  22  47 -0.167957421062  0.000000000000      0.007072208263  0.000000000000      0.012200242677  0.000000000000
  22  48  0.035053519802  0.000000000000      0.066541334782  0.000000000000      0.028899423541  0.000000000000
  22  49 -0.000307128630  0.000000000000      0.146339345934  0.000000000000      0.036450559091  0.000000000000
  22  50 -0.021674975809  0.000000000000      0.071408314436  0.000000000000      0.007478716062  0.000000000000
  22  51 -0.023084038086  0.000000000000      0.029538723736  0.000000000000     -0.038080546114  0.000000000000
  22  52  0.124081949973  0.000000000000      0.030606380152  0.000000000000      0.012548379155  0.000000000000
  22  53  0.049114515312  0.000000000000     -0.018044326556  0.000000000000      0.019911222733  0.000000000000
  22  54  0.001045229072  0.000000000000     -0.139499954708  0.000000000000     -0.033801735287  0.000000000000
  22  55 -0.167957421062  0.000000000000     -0.007072208263  0.000000000000     -0.012200242677  0.000000000000
  22  56  0.035053519802  0.000000000000     -0.066541334782  0.000000000000     -0.028899423541  0.000000000000
  22  57  0.000307128630  0.000000000000     -0.146339345934  0.000000000000      0.036450559091  0.000000000000
  22  58  0.021674975809  0.000000000000     -0.071408314436  0.000000000000      0.007478716062  0.000000000000
  22  59  0.023084038086  0.000000000000     -0.029538723736  0.000000000000     -0.038080546114  0.000000000000
  22  60 -0.124081949973  0.000000000000     -0.030606380152  0.000000000000      0.012548379155  0.000000000000
  22  61 -0.049114515312  0.000000000000      0.018044326556  0.000000000000      0.019911222733  0.000000000000
  22  62 -0.001045229072  0.000000000000      0.139499954708  0.000000000000     -0.033801735287  0.000000000000
  22  63  0.167957421062  0.000000000000      0.007072208263  0.000000000000     -0.012200242677  0.000000000000
  22  64 -0.035053519802  0.000000000000      0.066541334782  0.000000000000     -0.028899423541  0.000000000000
  22  65 -0.034650797301  0.000000000000      0.017300614836  0.000000000000     -0.018247294429  0.000000000000
  22  66  0.052991906320  0.000000000000      0.011726483955  0.000000000000      0.011673897896  0.000000000000
  22  67  0.034650797301  0.000000000000     -0.017300614836  0.000000000000     -0.018247294429  0.000000000000
  22  68 -0.052991906320  0.000000000000     -0.011726483955  0.000000000000      0.011673897896  0.000000000000
  22  69  0.034650797301  0.000000000000      0.017300614836  0.000000000000      0.018247294429  0.000000000000
  22  70 -0.052991906320  0.000000000000      0.011726483955  0.000000000000     -0.011673897896  0.000000000000
  22  71 -0.034650797301  0.000000000000     -0.017300614836  0.000000000000      0.018247294429  0.000000000000
  22  72  0.052991906320  0.000000000000     -0.011726483955  0.000000000000     -0.011673897896  0.000000000000
  22  73 -0.034650797301  0.000000000000      0.017300614836  0.000000000000     -0.018247294429  0.000000000000
  22  74  0.052991906320  0.000000000000      0.011726483955  0.000000000000      0.011673897896  0.000000000000
  22  75  0.034650797301  0.000000000000     -0.017300614836  0.000000000000     -0.018247294429  0.000000000000
  22  76 -0.052991906320  0.000000000000     -0.011726483955  0.000000000000      0.011673897896  0.000000000000
  22  77  0.034650797301  0.000000000000      0.017300614836  0.000000000000      0.018247294429  0.000000000000
  22  78 -0.052991906320  0.000000000000      0.011726483955  0.000000000000     -0.011673897896  0.000000000000
  22  79 -0.034650797301  0.000000000000     -0.017300614836  0.000000000000      0.018247294429  0.000000000000
  22  80  0.052991906320  0.000000000000     -0.011726483955  0.000000000000     -0.011673897896  0.000000000000
  22  81 -0.037576283186  0.000000000000      0.100565641409  0.000000000000      0.005052886375  0.000000000000
  22  82  0.026219878873  0.000000000000     -0.038031155983  0.000000000000     -0.006855114589  0.000000000000
  22  83  0.037576283186  0.000000000000     -0.100565641409  0.000000000000      0.005052886375  0.000000000000
  22  84 -0.026219878873  0.000000000000      0.038031155983  0.000000000000     -0.006855114589  0.000000000000
  22  85  0.037576283186  0.000000000000      0.100565641409  0.000000000000     -0.005052886375  0.000000000000
  22  86 -0.026219878873  0.000000000000     -0.038031155983  0.000000000000      0.006855114589  0.000000000000
  22  87 -0.037576283186  0.000000000000     -0.100565641409  0.000000000000     -0.005052886375  0.000000000000
  22  88  0.026219878873  0.000000000000      0.038031155983  0.000000000000      0.006855114589  0.000000000000
  22  89 -0.037576283186  0.000000000000      0.100565641409  0.000000000000      0.005052886375  0.000000000000
  22  90  0.026219878873  0.000000000000     -0.038031155983  0.000000000000     -0.006855114589  0.000000000000
  22  91  0.037576283186  0.000000000000     -0.100565641409  0.000000000000      0.005052886375  0.000000000000
  22  92 -0.026219878873  0.000000000000      0.038031155983  0.000000000000     -0.006855114589  0.000000000000
  22  93  0.037576283186  0.000000000000      0.100565641409  0.000000000000     -0.005052886375  0.000000000000
  22  94 -0.026219878873  0.000000000000     -0.038031155983  0.000000000000      0.006855114589  0.000000000000
  22  95 -0.037576283186  0.000000000000     -0.100565641409  0.000000000000     -0.005052886375  0.000000000000
  22  96  0.026219878873  0.000000000000      0.038031155983  0.000000000000      0.006855114589  0.000000000000
  23   1 -0.040338769939  0.000000000000      0.094658754040  0.000000000000     -0.019425154298  0.000000000000
  23   2  0.072009740160  0.000000000000      0.029277009228  0.000000000000      0.010295445486  0.000000000000
  23   3 -0.022352936335  0.000000000000     -0.020388349276  0.000000000000      0.022067369952  0.000000000000
  23   4 -0.139486874034  0.000000000000     -0.003974050607  0.000000000000     -0.017436700749  0.000000000000
  23   5 -0.061698731437  0.000000000000      0.093576192221  0.000000000000      0.077279682187  0.000000000000
  23   6 -0.053325902075  0.000000000000     -0.078991538046  0.000000000000      0.110728597772  0.000000000000
  23   7  0.031209371040  0.000000000000      0.009517654930  0.000000000000     -0.043457445653  0.000000000000
  23   8 -0.080553942179  0.000000000000     -0.010434111408  0.000000000000     -0.087272296134  0.000000000000
  23   9  0.040338769939  0.000000000000     -0.094658754040  0.000000000000     -0.019425154298  0.000000000000
  23  10 -0.072009740160  0.000000000000     -0.029277009228  0.000000000000      0.010295445486  0.000000000000
  23  11  0.022352936335  0.000000000000      0.020388349276  0.000000000000      0.022067369952  0.000000000000
  23  12  0.139486874034  0.000000000000      0.003974050607  0.000000000000     -0.017436700749  0.000000000000
  23  13  0.061698731437  0.000000000000     -0.093576192221  0.000000000000      0.077279682187  0.000000000000
  23  14  0.053325902075  0.000000000000      0.078991538046  0.000000000000      0.110728597772  0.000000000000
  23  15 -0.031209371040  0.000000000000     -0.009517654930  0.000000000000     -0.043457445653  0.000000000000
  23  16  0.080553942179  0.000000000000      0.010434111408  0.000000000000     -0.087272296134  0.000000000000
  23  17 -0.040338769939  0.000000000000     -0.094658754040  0.000000000000     -0.019425154298  0.000000000000
  23  18  0.072009740160  0.000000000000     -0.029277009228  0.000000000000      0.010295445486  0.000000000000
  23  19 -0.022352936335  0.000000000000      0.020388349276  0.000000000000      0.022067369952  0.000000000000
  23  20 -0.139486874034  0.000000000000      0.003974050607  0.000000000000     -0.017436700749  0.000000000000
  23  21 -0.061698731437  0.000000000000     -0.093576192221  0.000000000000      0.077279682187  0.000000000000
  23  22 -0.053325902075  0.000000000000      0.078991538046  0.000000000000      0.110728597772  0.000000000000
  23  23  0.031209371040  0.000000000000     -0.009517654930  0.000000000000     -0.043457445653  0.000000000000
  23  24 -0.080553942179  0.000000000000      0.010434111408  0.000000000000     -0.087272296134  0.000000000000
  23  25  0.040338769939  0.000000000000      0.094658754040  0.000000000000     -0.019425154298  0.000000000000
  23  26 -0.072009740160  0.000000000000      0.029277009228  0.000000000000      0.010295445486  0.000000000000
  23  27  0.022352936335  0.000000000000     -0.020388349276  0.000000000000      0.022067369952  0.000000000000
  23  28  0.139486874034  0.000000000000     -0.003974050607  0.000000000000     -0.017436700749  0.000000000000
  23  29  0.061698731437  0.000000000000      0.093576192221  0.000000000000      0.077279682187  0.000000000000
  23  30  0.053325902075  0.000000000000     -0.078991538046  0.000000000000      0.110728597772  0.000000000000
  23  31 -0.031209371040  0.000000000000      0.009517654930  0.000000000000     -0.043457445653  0.000000000000
  23  32  0.080553942179  0.000000000000     -0.010434111408  0.000000000000     -0.087272296134  0.000000000000
  23  33  0.040338769939  0.000000000000     -0.094658754040  0.000000000000      0.019425154298  0.000000000000
  23  34 -0.072009740160  0.000000000000     -0.029277009228  0.000000000000     -0.010295445486  0.000000000000
  23  35  0.022352936335  0.000000000000      0.020388349276  0.000000000000     -0.022067369952  0.000000000000
  23  36  0.139486874034  0.000000000000      0.003974050607  0.000000000000      0.017436700749  0.000000000000
  23  37  0.061698731437  0.000000000000     -0.093576192221  0.000000000000     -0.077279682187  0.000000000000
  23  38  0.053325902075  0.000000000000      0.078991538046  0.000000000000     -0.110728597772  0.000000000000
  23  39 -0.031209371040  0.000000000000     -0.009517654930  0.000000000000      0.043457445653  0.000000000000
  23  40  0.080553942179  0.000000000000      0.010434111408  0.000000000000      0.087272296134  0.000000000000
  23  41 -0.040338769939  0.000000000000      0.094658754040  0.000000000000      0.019425154298  0.000000000000
  23  42  0.072009740160  0.000000000000      0.029277009228  0.000000000000     -0.010295445486  0.000000000000
  23  43 -0.022352936335  0.000000000000     -0.020388349276  0.000000000000     -0.022067369952  0.000000000000
  23  44 -0.139486874034  0.000000000000     -0.003974050607  0.000000000000      0.017436700749  0.000000000000
  23  45 -0.061698731437  0.000000000000      0.093576192221  0.000000000000     -0.077279682187  0.000000000000
  23  46 -0.053325902075  0.000000000000     -0.078991538046  0.000000000000     -0.110728597772  0.000000000000
  23  47  0.031209371040  0.000000000000      0.009517654930  0.000000000000      0.043457445653  0.000000000000
  23  48 -0.080553942179  0.000000000000     -0.010434111408  0.000000000000      0.087272296134  0.000000000000
  23  49  0.040338769939  0.000000000000      0.094658754040  0.000000000000      0.019425154298  0.000000000000
  23  50 -0.072009740160  0.000000000000      0.029277009228  0.000000000000     -0.010295445486  0.000000000000
  23  51  0.022352936335  0.000000000000     -0.020388349276  0.000000000000     -0.022067369952  0.000000000000
  23  52  0.139486874034  0.000000000000     -0.003974050607  0.000000000000      0.017436700749  0.000000000000
  23  53  0.061698731437  0.000000000000      0.093576192221  0.000000000000     -0.077279682187  0.000000000000
  23  54  0.053325902075  0.000000000000     -0.078991538046  0.000000000000     -0.110728597772  0.000000000000
  23  55 -0.031209371040  0.000000000000      0.009517654930  0.000000000000      0.043457445653  0.000000000000
  23  56  0.080553942179  0.000000000000     -0.010434111408  0.000000000000      0.087272296134  0.000000000000
  23  57 -0.040338769939  0.000000000000     -0.094658754040  0.000000000000      0.019425154298  0.000000000000
  23  58  0.072009740160  0.000000000000     -0.029277009228  0.000000000000     -0.010295445486  0.000000000000
  23  59 -0.022352936335  0.000000000000      0.020388349276  0.000000000000     -0.022067369952  0.000000000000
  23  60 -0.139486874034  0.000000000000      0.003974050607  0.000000000000      0.017436700749  0.000000000000
  23  61 -0.061698731437  0.000000000000     -0.093576192221  0.000000000000     -0.077279682187  0.000000000000
  23  62 -0.053325902075  0.000000000000      0.078991538046  0.000000000000     -0.110728597772  0.000000000000
  23  63  0.031209371040  0.000000000000     -0.009517654930  0.000000000000      0.043457445653  0.000000000000
  23  64 -0.080553942179  0.000000000000      0.010434111408  0.000000000000      0.087272296134  0.000000000000
  23  65 -0.063501330818  0.000000000000     -0.009526772183  0.000000000000      0.031836243556  0.000000000000
  23  66 -0.023582969195  0.000000000000      0.035228897994  0.000000000000     -0.050376466187  0.000000000000
  23  67  0.063501330818  0.000000000000      0.009526772183  0.000000000000      0.031836243556  0.000000000000
  23  68  0.023582969195  0.000000000000     -0.035228897994  0.000000000000     -0.050376466187  0.000000000000
  23  69 -0.063501330818  0.000000000000      0.009526772183  0.000000000000      0.031836243556  0.000000000000
  23  70 -0.023582969195  0.000000000000     -0.035228897994  0.000000000000     -0.050376466187  0.000000000000
  23  71  0.063501330818  0.000000000000     -0.009526772183  0.000000000000      0.031836243556  0.000000000000
  23  72  0.023582969195  0.000000000000      0.035228897994  0.000000000000     -0.050376466187  0.000000000000
  23  73  0.063501330818  0.000000000000      0.009526772183  0.000000000000     -0.031836243556  0.000000000000
  23  74  0.023582969195  0.000000000000     -0.035228897994  0.000000000000      0.050376466187  0.000000000000
  23  75 -0.063501330818  0.000000000000     -0.009526772183  0.000000000000     -0.031836243556  0.000000000000
  23  76 -0.023582969195  0.000000000000      0.035228897994  0.000000000000      0.050376466187  0.000000000000
  23  77  0.063501330818  0.000000000000     -0.009526772183  0.000000000000     -0.031836243556  0.000000000000
  23  78  0.023582969195  0.000000000000      0.035228897994  0.000000000000      0.050376466187  0.000000000000
  23  79 -0.063501330818  0.000000000000      0.009526772183  0.000000000000     -0.031836243556  0.000000000000
  23  80 -0.023582969195  0.000000000000     -0.035228897994  0.000000000000      0.050376466187  0.000000000000
  23  81 -0.096166107788  0.000000000000      0.030781227456  0.000000000000     -0.008845218021  0.000000000000
  23  82 -0.059983361236  0.000000000000      0.014543993176  0.000000000000      0.078141115381  0.000000000000
  23  83  0.096166107788  0.000000000000     -0.030781227456  0.000000000000     -0.008845218021  0.000000000000
  23  84  0.059983361236  0.000000000000     -0.014543993176  0.000000000000      0.078141115381  0.000000000000
  23  85 -0.096166107788  0.000000000000     -0.030781227456  0.000000000000     -0.008845218021  0.000000000000
  23  86 -0.059983361236  0.000000000000     -0.014543993176  0.000000000000      0.078141115381  0.000000000000
  23  87  0.096166107788  0.000000000000      0.030781227456  0.000000000000     -0.008845218021  0.000000000000
  23  88  0.059983361236  0.000000000000      0.014543993176  0.000000000000      0.078141115381  0.000000000000
  23  89  0.096166107788  0.000000000000     -0.030781227456  0.000000000000      0.008845218021  0.000000000000
  23  90  0.059983361236  0.000000000000     -0.014543993176  0.000000000000     -0.078141115381  0.000000000000
  23  91 -0.096166107788  0.000000000000      0.030781227456  0.000000000000      0.008845218021  0.000000000000
  23  92 -0.059983361236  0.000000000000      0.014543993176  0.000000000000     -0.078141115381  0.000000000000
  23  93  0.096166107788  0.000000000000      0.030781227456  0.000000000000      0.008845218021  0.000000000000
  23  94  0.059983361236  0.000000000000      0.014543993176  0.000000000000     -0.078141115381  0.000000000000
  23  95 -0.096166107788  0.000000000000     -0.030781227456  0.000000000000      0.008845218021  0.000000000000
  23  96 -0.059983361236  0.000000000000     -0.014543993176  0.000000000000     -0.078141115381  0.000000000000
  24   1 -0.014475168375  0.000000000000     -0.044931322881  0.000000000000     -0.145041338703  0.000000000000
  24   2  0.126586001919  0.000000000000      0.038798458133  0.000000000000      0.028708857180  0.000000000000
  24   3 -0.042400024195  0.000000000000      0.042026975614  0.000000000000     -0.014598524652  0.000000000000
  24   4 -0.057888401455  0.000000000000      0.041617725941  0.000000000000      0.015517378742  0.000000000000
  24   5 -0.122596539123  0.000000000000      0.028454539434  0.000000000000      0.019918371278  0.000000000000
  24   6  0.024720569125  0.000000000000     -0.054586633871  0.000000000000      0.177347786623  0.000000000000
  24   7  0.055387851486  0.000000000000     -0.019653306552  0.000000000000     -0.006460689386  0.000000000000
  24   8 -0.061854014320  0.000000000000     -0.037046408582  0.000000000000      0.003559157881  0.000000000000
  24   9  0.014475168375  0.000000000000      0.044931322881  0.000000000000     -0.145041338704  0.000000000000
  24  10 -0.126586001919  0.000000000000     -0.038798458133  0.000000000000      0.028708857180  0.000000000000
  24  11  0.042400024195  0.000000000000     -0.042026975614  0.000000000000     -0.014598524652  0.000000000000
  24  12  0.057888401455  0.000000000000     -0.041617725941  0.000000000000      0.015517378742  0.000000000000
  24  13  0.122596539123  0.000000000000     -0.028454539434  0.000000000000      0.019918371278  0.000000000000
  24  14 -0.024720569125  0.000000000000      0.054586633871  0.000000000000      0.177347786623  0.000000000000
  24  15 -0.055387851486  0.000000000000      0.019653306552  0.000000000000     -0.006460689386  0.000000000000
  24  16  0.061854014320  0.000000000000      0.037046408582  0.000000000000      0.003559157881  0.000000000000
  24  17  0.014475168375  0.000000000000     -0.044931322881  0.000000000000      0.145041338703  0.000000000000
  24  18 -0.126586001919  0.000000000000      0.038798458133  0.000000000000     -0.028708857180  0.000000000000
  24  19  0.042400024195  0.000000000000      0.042026975614  0.000000000000      0.014598524652  0.000000000000
  24  20  0.057888401455  0.000000000000      0.041617725941  0.000000000000     -0.015517378742  0.000000000000
  24  21  0.122596539123  0.000000000000      0.028454539434  0.000000000000     -0.019918371278  0.000000000000
  24  22 -0.024720569125  0.000000000000     -0.054586633871  0.000000000000     -0.177347786623  0.000000000000
  24  23 -0.055387851486  0.000000000000     -0.019653306552  0.000000000000      0.006460689386  0.000000000000
  24  24  0.061854014320  0.000000000000     -0.037046408582  0.000000000000     -0.003559157881  0.000000000000
  24  25 -0.014475168375  0.000000000000      0.044931322881  0.000000000000      0.145041338704  0.000000000000
  24  26  0.126586001919  0.000000000000     -0.038798458133  0.000000000000     -0.028708857180  0.000000000000
  24  27 -0.042400024195  0.000000000000     -0.042026975614  0.000000000000      0.014598524652  0.000000000000
  24  28 -0.057888401455  0.000000000000     -0.041617725941  0.000000000000     -0.015517378742  0.000000000000
  24  29 -0.122596539123  0.000000000000     -0.028454539434  0.000000000000     -0.019918371278  0.000000000000
  24  30  0.024720569125  0.000000000000      0.054586633871  0.000000000000     -0.177347786623  0.000000000000
  24  31  0.055387851486  0.000000000000      0.019653306552  0.000000000000      0.006460689386  0.000000000000
  24  32 -0.061854014320  0.000000000000      0.037046408582  0.000000000000     -0.003559157881  0.000000000000
  24  33  0.014475168375  0.000000000000      0.044931322881  0.000000000000      0.145041338704  0.000000000000
  24  34 -0.126586001919  0.000000000000     -0.038798458133  0.000000000000     -0.028708857180  0.000000000000
  24  35  0.042400024195  0.000000000000     -0.042026975614  0.000000000000      0.014598524652  0.000000000000
  24  36  0.057888401455  0.000000000000     -0.041617725941  0.000000000000     -0.015517378742  0.000000000000
  24  37  0.122596539123  0.000000000000     -0.028454539434  0.000000000000     -0.019918371278  0.000000000000
  24  38 -0.024720569125  0.000000000000      0.054586633871  0.000000000000     -0.177347786623  0.000000000000
  24  39 -0.055387851486  0.000000000000      0.019653306552  0.000000000000      0.006460689386  0.000000000000
  24  40  0.061854014320  0.000000000000      0.037046408582  0.000000000000     -0.003559157881  0.000000000000
  24  41 -0.014475168375  0.000000000000     -0.044931322881  0.000000000000      0.145041338703  0.000000000000
  24  42  0.126586001919  0.000000000000      0.038798458133  0.000000000000     -0.028708857180  0.000000000000
  24  43 -0.042400024195  0.000000000000      0.042026975614  0.000000000000      0.014598524652  0.000000000000
  24  44 -0.057888401455  0.000000000000      0.041617725941  0.000000000000     -0.015517378742  0.000000000000
  24  45 -0.122596539123  0.000000000000      0.028454539434  0.000000000000     -0.019918371278  0.000000000000
  24  46  0.024720569125  0.000000000000     -0.054586633871  0.000000000000     -0.177347786623  0.000000000000
  24  47  0.055387851486  0.000000000000     -0.019653306552  0.000000000000      0.006460689386  0.000000000000
  24  48 -0.061854014320  0.000000000000     -0.037046408582  0.000000000000     -0.003559157881  0.000000000000
  24  49 -0.014475168375  0.000000000000      0.044931322881  0.000000000000     -0.145041338704  0.000000000000
  24  50  0.126586001919  0.000000000000     -0.038798458133  0.000000000000      0.028708857180  0.000000000000
  24  51 -0.042400024195  0.000000000000     -0.042026975614  0.000000000000     -0.014598524652  0.000000000000
  24  52 -0.057888401455  0.000000000000     -0.041617725941  0.000000000000      0.015517378742  0.000000000000
  24  53 -0.122596539123  0.000000000000     -0.028454539434  0.000000000000      0.019918371278  0.000000000000
  24  54  0.024720569125  0.000000000000      0.054586633871  0.000000000000      0.177347786623  0.000000000000
  24  55  0.055387851486  0.000000000000      0.019653306552  0.000000000000     -0.006460689386  0.000000000000
  24  56 -0.061854014320  0.000000000000      0.037046408582  0.000000000000      0.003559157881  0.000000000000
  24  57  0.014475168375  0.000000000000     -0.044931322881  0.000000000000     -0.145041338703  0.000000000000
  24  58 -0.126586001919  0.000000000000      0.038798458133  0.000000000000      0.028708857180  0.000000000000
  24  59  0.042400024195  0.000000000000      0.042026975614  0.000000000000     -0.014598524652  0.000000000000
  24  60  0.057888401455  0.000000000000      0.041617725941  0.000000000000      0.015517378742  0.000000000000
  24  61  0.122596539123  0.000000000000      0.028454539434  0.000000000000      0.019918371278  0.000000000000
  24  62 -0.024720569125  0.000000000000     -0.054586633871  0.000000000000      0.177347786623  0.000000000000
  24  63 -0.055387851486  0.000000000000     -0.019653306552  0.000000000000     -0.006460689386  0.000000000000
  24  64  0.061854014320  0.000000000000     -0.037046408582  0.000000000000      0.003559157881  0.000000000000
  24  65  0.048448687426  0.000000000000      0.036579683182  0.000000000000      0.052239793022  0.000000000000
  24  66 -0.037543352709  0.000000000000     -0.018768178979  0.000000000000     -0.014599126116  0.000000000000
  24  67 -0.048448687426  0.000000000000     -0.036579683182  0.000000000000      0.052239793022  0.000000000000
  24  68  0.037543352709  0.000000000000      0.018768178979  0.000000000000     -0.014599126116  0.000000000000
  24  69 -0.048448687426  0.000000000000      0.036579683182  0.000000000000     -0.052239793022  0.000000000000
  24  70  0.037543352709  0.000000000000     -0.018768178979  0.000000000000      0.014599126116  0.000000000000
  24  71  0.048448687426  0.000000000000     -0.036579683182  0.000000000000     -0.052239793022  0.000000000000
  24  72 -0.037543352709  0.000000000000      0.018768178979  0.000000000000      0.014599126116  0.000000000000
  24  73 -0.048448687426  0.000000000000     -0.036579683182  0.000000000000     -0.052239793022  0.000000000000
  24  74  0.037543352709  0.000000000000      0.018768178979  0.000000000000      0.014599126116  0.000000000000
  24  75  0.048448687426  0.000000000000      0.036579683182  0.000000000000     -0.052239793022  0.000000000000
  24  76 -0.037543352709  0.000000000000     -0.018768178979  0.000000000000      0.014599126116  0.000000000000
  24  77  0.048448687426  0.000000000000     -0.036579683182  0.000000000000      0.052239793022  0.000000000000
  24  78 -0.037543352709  0.000000000000      0.018768178979  0.000000000000     -0.014599126116  0.000000000000
  24  79 -0.048448687426  0.000000000000      0.036579683182  0.000000000000      0.052239793022  0.000000000000
  24  80  0.037543352709  0.000000000000     -0.018768178979  0.000000000000     -0.014599126116  0.000000000000
  24  81  0.001838057316  0.000000000000      0.004703081882  0.000000000000     -0.037704767178  0.000000000000
  24  82  0.010730233952  0.000000000000     -0.027154437092  0.000000000000      0.060041824353  0.000000000000
  24  83 -0.001838057316  0.000000000000     -0.004703081882  0.000000000000     -0.037704767178  0.000000000000
  24  84 -0.010730233952  0.000000000000      0.027154437092  0.000000000000      0.060041824353  0.000000000000
  24  85 -0.001838057316  0.000000000000      0.004703081882  0.000000000000      0.037704767178  0.000000000000
  24  86 -0.010730233952  0.000000000000     -0.027154437092  0.000000000000     -0.060041824353  0.000000000000
  24  87  0.001838057316  0.000000000000     -0.004703081882  0.000000000000      0.037704767178  0.000000000000
  24  88  0.010730233952  0.000000000000      0.027154437092  0.000000000000     -0.060041824353  0.000000000000
  24  89 -0.001838057316  0.000000000000     -0.004703081882  0.000000000000      0.037704767178  0.000000000000
  24  90 -0.010730233952  0.000000000000      0.027154437092  0.000000000000     -0.060041824353  0.000000000000
  24  91  0.001838057316  0.000000000000      0.004703081882  0.000000000000      0.037704767178  0.000000000000
  24  92  0.010730233952  0.000000000000     -0.027154437092  0.000000000000     -0.060041824353  0.000000000000
  24  93  0.001838057316  0.000000000000     -0.004703081882  0.000000000000     -0.037704767178  0.000000000000
  24  94  0.010730233952  0.000000000000      0.027154437092  0.000000000000      0.060041824353  0.000000000000
  24  95 -0.001838057316  0.000000000000      0.004703081882  0.000000000000     -0.037704767178  0.000000000000
  24  96 -0.010730233952  0.000000000000     -0.027154437092  0.000000000000      0.060041824353  0.000000000000
  25   1 -0.001036878969  0.000000000000      0.088193455872  0.000000000000     -0.098429018564  0.000000000000
  25   2  0.003000948434  0.000000000000      0.013648174296  0.000000000000      0.010135820777  0.000000000000
  25   3  0.007709956592  0.000000000000     -0.012935417026  0.000000000000      0.015007982895  0.000000000000
  25   4 -0.127750566503  0.000000000000     -0.005927164038  0.000000000000     -0.026485238088  0.000000000000
  25   5  0.040563123218  0.000000000000      0.092878497068  0.000000000000      0.046924511588  0.000000000000
  25   6  0.019619910001  0.000000000000     -0.151822937398  0.000000000000      0.033755284839  0.000000000000
  25   7  0.165491871253  0.000000000000     -0.020119247628  0.000000000000     -0.064782715981  0.000000000000
  25   8  0.011762113127  0.000000000000     -0.013151075760  0.000000000000      0.071519281497  0.000000000000
  25   9 -0.001036878969  0.000000000000      0.088193455872  0.000000000000      0.098429018563  0.000000000000
  25  10  0.003000948434  0.000000000000      0.013648174296  0.000000000000     -0.010135820777  0.000000000000
  25  11  0.007709956592  0.000000000000     -0.012935417026  0.000000000000     -0.015007982895  0.000000000000
  25  12 -0.127750566503  0.000000000000     -0.005927164038  0.000000000000      0.026485238088  0.000000000000
  25  13  0.040563123218  0.000000000000      0.092878497068  0.000000000000     -0.046924511588  0.000000000000
  25  14  0.019619910001  0.000000000000     -0.151822937398  0.000000000000     -0.033755284839  0.000000000000
  25  15  0.165491871253  0.000000000000     -0.020119247628  0.000000000000      0.064782715981  0.000000000000
  25  16  0.011762113128  0.000000000000     -0.013151075760  0.000000000000     -0.071519281497  0.000000000000
  25  17  0.001036878969  0.000000000000      0.088193455872  0.000000000000      0.098429018564  0.000000000000
  25  18 -0.003000948434  0.000000000000      0.013648174296  0.000000000000     -0.010135820777  0.000000000000
  25  19 -0.007709956592  0.000000000000     -0.012935417026  0.000000000000     -0.015007982895  0.000000000000
  25  20  0.127750566503  0.000000000000     -0.005927164038  0.000000000000      0.026485238088  0.000000000000
  25  21 -0.040563123218  0.000000000000      0.092878497068  0.000000000000     -0.046924511588  0.000000000000
  25  22 -0.019619910001  0.000000000000     -0.151822937398  0.000000000000     -0.033755284839  0.000000000000
  25  23 -0.165491871253  0.000000000000     -0.020119247628  0.000000000000      0.064782715981  0.000000000000
  25  24 -0.011762113127  0.000000000000     -0.013151075760  0.000000000000     -0.071519281497  0.000000000000
  25  25  0.001036878969  0.000000000000      0.088193455872  0.000000000000     -0.098429018563  0.000000000000
  25  26 -0.003000948434  0.000000000000      0.013648174296  0.000000000000      0.010135820777  0.000000000000
  25  27 -0.007709956592  0.000000000000     -0.012935417026  0.000000000000      0.015007982895  0.000000000000
  25  28  0.127750566503  0.000000000000     -0.005927164038  0.000000000000     -0.026485238088  0.000000000000
  25  29 -0.040563123218  0.000000000000      0.092878497068  0.000000000000      0.046924511588  0.000000000000
  25  30 -0.019619910001  0.000000000000     -0.151822937398  0.000000000000      0.033755284839  0.000000000000
  25  31 -0.165491871253  0.000000000000     -0.020119247628  0.000000000000     -0.064782715981  0.000000000000
  25  32 -0.011762113128  0.000000000000     -0.013151075760  0.000000000000      0.071519281497  0.000000000000
  25  33 -0.001036878969  0.000000000000      0.088193455872  0.000000000000     -0.098429018563  0.000000000000
  25  34  0.003000948434  0.000000000000      0.013648174296  0.000000000000      0.010135820777  0.000000000000
  25  35  0.007709956592  0.000000000000     -0.012935417026  0.000000000000      0.015007982895  0.000000000000
  25  36 -0.127750566503  0.000000000000     -0.005927164038  0.000000000000     -0.026485238088  0.000000000000
  25  37  0.040563123218  0.000000000000      0.092878497068  0.000000000000      0.046924511588  0.000000000000
  25  38  0.019619910001  0.000000000000     -0.151822937398  0.000000000000      0.033755284839  0.000000000000
  25  39  0.165491871253  0.000000000000     -0.020119247628  0.000000000000     -0.064782715981  0.000000000000
  25  40  0.011762113128  0.000000000000     -0.013151075760  0.000000000000      0.071519281497  0.000000000000
  25  41 -0.001036878969  0.000000000000      0.088193455872  0.000000000000      0.098429018564  0.000000000000
  25  42  0.003000948434  0.000000000000      0.013648174296  0.000000000000     -0.010135820777  0.000000000000
  25  43  0.007709956592  0.000000000000     -0.012935417026  0.000000000000     -0.015007982895  0.000000000000
  25  44 -0.127750566503  0.000000000000     -0.005927164038  0.000000000000      0.026485238088  0.000000000000
  25  45  0.040563123218  0.000000000000      0.092878497068  0.000000000000     -0.046924511588  0.000000000000
  25  46  0.019619910001  0.000000000000     -0.151822937398  0.000000000000     -0.033755284839  0.000000000000
  25  47  0.165491871253  0.000000000000     -0.020119247628  0.000000000000      0.064782715981  0.000000000000
  25  48  0.011762113127  0.000000000000     -0.013151075760  0.000000000000     -0.071519281497  0.000000000000
  25  49  0.001036878969  0.000000000000      0.088193455872  0.000000000000      0.098429018563  0.000000000000
  25  50 -0.003000948434  0.000000000000      0.013648174296  0.000000000000     -0.010135820777  0.000000000000
  25  51 -0.007709956592  0.000000000000     -0.012935417026  0.000000000000     -0.015007982895  0.000000000000
  25  52  0.127750566503  0.000000000000     -0.005927164038  0.000000000000      0.026485238088  0.000000000000
  25  53 -0.040563123218  0.000000000000      0.092878497068  0.000000000000     -0.046924511588  0.000000000000
  25  54 -0.019619910001  0.000000000000     -0.151822937398  0.000000000000     -0.033755284839  0.000000000000
  25  55 -0.165491871253  0.000000000000     -0.020119247628  0.000000000000      0.064782715981  0.000000000000
  25  56 -0.011762113128  0.000000000000     -0.013151075760  0.000000000000     -0.071519281497  0.000000000000
  25  57  0.001036878969  0.000000000000      0.088193455872  0.000000000000     -0.098429018564  0.000000000000
  25  58 -0.003000948434  0.000000000000      0.013648174296  0.000000000000      0.010135820777  0.000000000000
  25  59 -0.007709956592  0.000000000000     -0.012935417026  0.000000000000      0.015007982895  0.000000000000
  25  60  0.127750566503  0.000000000000     -0.005927164038  0.000000000000     -0.026485238088  0.000000000000
  25  61 -0.040563123218  0.000000000000      0.092878497068  0.000000000000      0.046924511588  0.000000000000
  25  62 -0.019619910001  0.000000000000     -0.151822937398  0.000000000000      0.033755284839  0.000000000000
  25  63 -0.165491871253  0.000000000000     -0.020119247628  0.000000000000     -0.064782715981  0.000000000000
  25  64 -0.011762113127  0.000000000000     -0.013151075760  0.000000000000      0.071519281497  0.000000000000
  25  65 -0.010876513604  0.000000000000     -0.028884796274  0.000000000000      0.000173116435  0.000000000000
  25  66  0.023753039347  0.000000000000      0.035009956914  0.000000000000     -0.045899421420  0.000000000000
  25  67 -0.010876513604  0.000000000000     -0.028884796274  0.000000000000     -0.000173116435  0.000000000000
  25  68  0.023753039347  0.000000000000      0.035009956914  0.000000000000      0.045899421420  0.000000000000
  25  69  0.010876513604  0.000000000000     -0.028884796274  0.000000000000     -0.000173116435  0.000000000000
  25  70 -0.023753039347  0.000000000000      0.035009956914  0.000000000000      0.045899421420  0.000000000000
  25  71  0.010876513604  0.000000000000     -0.028884796274  0.000000000000      0.000173116435  0.000000000000
  25  72 -0.023753039347  0.000000000000      0.035009956914  0.000000000000     -0.045899421420  0.000000000000
  25  73 -0.010876513604  0.000000000000     -0.028884796274  0.000000000000      0.000173116435  0.000000000000
  25  74  0.023753039347  0.000000000000      0.035009956914  0.000000000000     -0.045899421420  0.000000000000
  25  75 -0.010876513604  0.000000000000     -0.028884796274  0.000000000000     -0.000173116435  0.000000000000
  25  76  0.023753039347  0.000000000000      0.035009956914  0.000000000000      0.045899421420  0.000000000000
  25  77  0.010876513604  0.000000000000     -0.028884796274  0.000000000000     -0.000173116435  0.000000000000
  25  78 -0.023753039347  0.000000000000      0.035009956914  0.000000000000      0.045899421420  0.000000000000
  25  79  0.010876513604  0.000000000000     -0.028884796274  0.000000000000      0.000173116435  0.000000000000
  25  80 -0.023753039347  0.000000000000      0.035009956914  0.000000000000     -0.045899421420  0.000000000000
  25  81 -0.040938329887  0.000000000000      0.027534085659  0.000000000000     -0.032757511081  0.000000000000
  25  82  0.071899001917  0.000000000000     -0.032137986030  0.000000000000      0.026519224302  0.000000000000
  25  83 -0.040938329887  0.000000000000      0.027534085659  0.000000000000      0.032757511081  0.000000000000
  25  84  0.071899001917  0.000000000000     -0.032137986030  0.000000000000     -0.026519224302  0.000000000000
  25  85  0.040938329887  0.000000000000      0.027534085659  0.000000000000      0.032757511081  0.000000000000
  25  86 -0.071899001917  0.000000000000     -0.032137986030  0.000000000000     -0.026519224302  0.000000000000
  25  87  0.040938329887  0.000000000000      0.027534085659  0.000000000000     -0.032757511081  0.000000000000
  25  88 -0.071899001917  0.000000000000     -0.032137986030  0.000000000000      0.026519224302  0.000000000000
  25  89 -0.040938329887  0.000000000000      0.027534085659  0.000000000000     -0.032757511081  0.000000000000
  25  90  0.071899001917  0.000000000000     -0.032137986030  0.000000000000      0.026519224302  0.000000000000
  25  91 -0.040938329887  0.000000000000      0.027534085659  0.000000000000      0.032757511081  0.000000000000
  25  92  0.071899001917  0.000000000000     -0.032137986030  0.000000000000     -0.026519224302  0.000000000000
  25  93  0.040938329887  0.000000000000      0.027534085659  0.000000000000      0.032757511081  0.000000000000
  25  94 -0.071899001917  0.000000000000     -0.032137986030  0.000000000000     -0.026519224302  0.000000000000
  25  95  0.040938329887  0.000000000000      0.027534085659  0.000000000000     -0.032757511081  0.000000000000
  25  96 -0.071899001917  0.000000000000     -0.032137986030  0.000000000000      0.026519224302  0.000000000000
  26   1  0.037177277839  0.000000000000      0.050406822117  0.000000000000      0.147508392681  0.000000000000
  26   2  0.119438873817  0.000000000000      0.015864697872  0.000000000000      0.015929845690  0.000000000000
  26   3  0.055629236804  0.000000000000     -0.013914110488  0.000000000000     -0.022441111788  0.000000000000
  26   4  0.103156057523  0.000000000000     -0.007577053391  0.000000000000     -0.004900959556  0.000000000000
  26   5 -0.101156353661  0.000000000000      0.050627820432  0.000000000000      0.005117834785  0.000000000000
  26   6  0.037100164236  0.000000000000      0.029089164677  0.000000000000      0.144389763105  0.000000000000
  26   7 -0.020469698638  0.000000000000     -0.008178134054  0.000000000000     -0.038566984230  0.000000000000
  26   8  0.097015316756  0.000000000000      0.057156699529  0.000000000000      0.017768808328  0.000000000000
  26   9 -0.037177277839  0.000000000000     -0.050406822117  0.000000000000      0.147508392681  0.000000000000
  26  10 -0.119438873817  0.000000000000     -0.015864697872  0.000000000000      0.015929845690  0.000000000000
  26  11 -0.055629236804  0.000000000000      0.013914110488  0.000000000000     -0.022441111788  0.000000000000
  26  12 -0.103156057523  0.000000000000      0.007577053391  0.000000000000     -0.004900959556  0.000000000000
  26  13  0.101156353661  0.000000000000     -0.050627820432  0.000000000000      0.005117834785  0.000000000000
  26  14 -0.037100164236  0.000000000000     -0.029089164677  0.000000000000      0.144389763105  0.000000000000
  26  15  0.020469698638  0.000000000000      0.008178134054  0.000000000000     -0.038566984230  0.000000000000
  26  16 -0.097015316756  0.000000000000     -0.057156699529  0.000000000000      0.017768808328  0.000000000000
  26  17  0.037177277839  0.000000000000     -0.050406822117  0.000000000000      0.147508392681  0.000000000000
  26  18  0.119438873817  0.000000000000     -0.015864697872  0.000000000000      0.015929845690  0.000000000000
  26  19  0.055629236804  0.000000000000      0.013914110488  0.000000000000     -0.022441111788  0.000000000000
  26  20  0.103156057523  0.000000000000      0.007577053391  0.000000000000     -0.004900959556  0.000000000000
  26  21 -0.101156353661  0.000000000000     -0.050627820432  0.000000000000      0.005117834785  0.000000000000
  26  22  0.037100164236  0.000000000000     -0.029089164677  0.000000000000      0.144389763105  0.000000000000
  26  23 -0.020469698638  0.000000000000      0.008178134054  0.000000000000     -0.038566984230  0.000000000000
  26  24  0.097015316756  0.000000000000     -0.057156699529  0.000000000000      0.017768808328  0.000000000000
  26  25 -0.037177277839  0.000000000000      0.050406822117  0.000000000000      0.147508392681  0.000000000000
  26  26 -0.119438873817  0.000000000000      0.015864697872  0.000000000000      0.015929845690  0.000000000000
  26  27 -0.055629236804  0.000000000000     -0.013914110488  0.000000000000     -0.022441111788  0.000000000000
  26  28 -0.103156057523  0.000000000000     -0.007577053391  0.000000000000     -0.004900959556  0.000000000000
  26  29  0.101156353661  0.000000000000      0.050627820432  0.000000000000      0.005117834785  0.000000000000
  26  30 -0.037100164236  0.000000000000      0.029089164677  0.000000000000      0.144389763105  0.000000000000
  26  31  0.020469698638  0.000000000000     -0.008178134054  0.000000000000     -0.038566984230  0.000000000000
  26  32 -0.097015316756  0.000000000000      0.057156699529  0.000000000000      0.017768808328  0.000000000000
  26  33 -0.037177277839  0.000000000000     -0.050406822117  0.000000000000     -0.147508392681  0.000000000000
  26  34 -0.119438873817  0.000000000000     -0.015864697872  0.000000000000     -0.015929845690  0.000000000000
  26  35 -0.055629236804  0.000000000000      0.013914110488  0.000000000000      0.022441111788  0.000000000000
  26  36 -0.103156057523  0.000000000000      0.007577053391  0.000000000000      0.004900959556  0.000000000000
  26  37  0.101156353661  0.000000000000     -0.050627820432  0.000000000000     -0.005117834785  0.000000000000
  26  38 -0.037100164236  0.000000000000     -0.029089164677  0.000000000000     -0.144389763105  0.000000000000
  26  39  0.020469698638  0.000000000000      0.008178134054  0.000000000000      0.038566984230  0.000000000000
  26  40 -0.097015316756  0.000000000000     -0.057156699529  0.000000000000     -0.017768808328  0.000000000000
  26  41  0.037177277839  0.000000000000      0.050406822117  0.000000000000     -0.147508392681  0.000000000000
  26  42  0.119438873817  0.000000000000      0.015864697872  0.000000000000     -0.015929845690  0.000000000000
  26  43  0.055629236804  0.000000000000     -0.013914110488  0.000000000000      0.022441111788  0.000000000000
  26  44  0.103156057523  0.000000000000     -0.007577053391  0.000000000000      0.004900959556  0.000000000000
  26  45 -0.101156353661  0.000000000000      0.050627820432  0.000000000000     -0.005117834785  0.000000000000
  26  46  0.037100164236  0.000000000000      0.029089164677  0.000000000000     -0.144389763105  0.000000000000
  26  47 -0.020469698638  0.000000000000     -0.008178134054  0.000000000000      0.038566984230  0.000000000000
  26  48  0.097015316756  0.000000000000      0.057156699529  0.000000000000     -0.017768808328  0.000000000000
  26  49 -0.037177277839  0.000000000000      0.050406822117  0.000000000000     -0.147508392681  0.000000000000
  26  50 -0.119438873817  0.000000000000      0.015864697872  0.000000000000     -0.015929845690  0.000000000000
  26  51 -0.055629236804  0.000000000000     -0.013914110488  0.000000000000      0.022441111788  0.000000000000
  26  52 -0.103156057523  0.000000000000     -0.007577053391  0.000000000000      0.004900959556  0.000000000000
  26  53  0.101156353661  0.000000000000      0.050627820432  0.000000000000     -0.005117834785  0.000000000000
  26  54 -0.037100164236  0.000000000000      0.029089164677  0.000000000000     -0.144389763105  0.000000000000
  26  55  0.020469698638  0.000000000000     -0.008178134054  0.000000000000      0.038566984230  0.000000000000
  26  56 -0.097015316756  0.000000000000      0.057156699529  0.000000000000     -0.017768808328  0.000000000000
  26  57  0.037177277839  0.000000000000     -0.050406822117  0.000000000000     -0.147508392681  0.000000000000
  26  58  0.119438873817  0.000000000000     -0.015864697872  0.000000000000     -0.015929845690  0.000000000000
  26  59  0.055629236804  0.000000000000      0.013914110488  0.000000000000      0.022441111788  0.000000000000
  26  60  0.103156057523  0.000000000000      0.007577053391  0.000000000000      0.004900959556  0.000000000000
  26  61 -0.101156353661  0.000000000000     -0.050627820432  0.000000000000     -0.005117834785  0.000000000000
  26  62  0.037100164236  0.000000000000     -0.029089164677  0.000000000000     -0.144389763105  0.000000000000
  26  63 -0.020469698638  0.000000000000      0.008178134054  0.000000000000      0.038566984230  0.000000000000
  26  64  0.097015316756  0.000000000000     -0.057156699529  0.000000000000     -0.017768808328  0.000000000000
  26  65  0.094511315384  0.000000000000      0.004820311894  0.000000000000      0.027294498200  0.000000000000
  26  66  0.066651251191  0.000000000000      0.033689676122  0.000000000000      0.020964778211  0.000000000000
  26  67 -0.094511315384  0.000000000000     -0.004820311894  0.000000000000      0.027294498200  0.000000000000
  26  68 -0.066651251191  0.000000000000     -0.033689676122  0.000000000000      0.020964778211  0.000000000000
  26  69  0.094511315384  0.000000000000     -0.004820311894  0.000000000000      0.027294498200  0.000000000000
  26  70  0.066651251191  0.000000000000     -0.033689676122  0.000000000000      0.020964778211  0.000000000000
  26  71 -0.094511315384  0.000000000000      0.004820311894  0.000000000000      0.027294498200  0.000000000000
  26  72 -0.066651251191  0.000000000000      0.033689676122  0.000000000000      0.020964778211  0.000000000000
  26  73 -0.094511315384  0.000000000000     -0.004820311894  0.000000000000     -0.027294498200  0.000000000000
  26  74 -0.066651251191  0.000000000000     -0.033689676122  0.000000000000     -0.020964778211  0.000000000000
  26  75  0.094511315384  0.000000000000      0.004820311894  0.000000000000     -0.027294498200  0.000000000000
  26  76  0.066651251191  0.000000000000      0.033689676122  0.000000000000     -0.020964778211  0.000000000000
  26  77 -0.094511315384  0.000000000000      0.004820311894  0.000000000000     -0.027294498200  0.000000000000
  26  78 -0.066651251191  0.000000000000      0.033689676122  0.000000000000     -0.020964778211  0.000000000000
  26  79  0.094511315384  0.000000000000     -0.004820311894  0.000000000000     -0.027294498200  0.000000000000
  26  80  0.066651251191  0.000000000000     -0.033689676122  0.000000000000     -0.020964778211  0.000000000000
  26  81  0.034235829452  0.000000000000      0.014212073732  0.000000000000      0.032306265028  0.000000000000
  26  82  0.010721717468  0.000000000000      0.005105009991  0.000000000000      0.029926267785  0.000000000000
  26  83 -0.034235829452  0.000000000000     -0.014212073732  0.000000000000      0.032306265028  0.000000000000
  26  84 -0.010721717469  0.000000000000     -0.005105009991  0.000000000000      0.029926267785  0.000000000000
  26  85  0.034235829452  0.000000000000     -0.014212073732  0.000000000000      0.032306265028  0.000000000000
  26  86  0.010721717469  0.000000000000     -0.005105009991  0.000000000000      0.029926267785  0.000000000000
  26  87 -0.034235829452  0.000000000000      0.014212073732  0.000000000000      0.032306265028  0.000000000000
  26  88 -0.010721717469  0.000000000000      0.005105009991  0.000000000000      0.029926267785  0.000000000000
  26  89 -0.034235829452  0.000000000000     -0.014212073732  0.000000000000     -0.032306265028  0.000000000000
  26  90 -0.010721717469  0.000000000000     -0.005105009991  0.000000000000     -0.029926267785  0.000000000000
  26  91  0.034235829452  0.000000000000      0.014212073732  0.000000000000     -0.032306265028  0.000000000000
  26  92  0.010721717468  0.000000000000      0.005105009991  0.000000000000     -0.029926267785  0.000000000000
  26  93 -0.034235829452  0.000000000000      0.014212073732  0.000000000000     -0.032306265028  0.000000000000
  26  94 -0.010721717469  0.000000000000      0.005105009991  0.000000000000     -0.029926267785  0.000000000000
  26  95  0.034235829452  0.000000000000     -0.014212073732  0.000000000000     -0.032306265028  0.000000000000
  26  96  0.010721717469  0.000000000000     -0.005105009991  0.000000000000     -0.029926267785  0.000000000000
  27   1 -0.001434970194  0.000000000000      0.020052066293  0.000000000000     -0.099890507694  0.000000000000
  27   2 -0.002977190634  0.000000000000      0.033129938648  0.000000000000     -0.022682473918  0.000000000000
  27   3  0.016974120801  0.000000000000     -0.006674703418  0.000000000000     -0.047377565786  0.000000000000
  27   4 -0.037608300831  0.000000000000      0.035348594796  0.000000000000     -0.025021348778  0.000000000000
  27   5 -0.056180999458  0.000000000000      0.058756287582  0.000000000000      0.007363430940  0.000000000000
  27   6 -0.066607756298  0.000000000000      0.100195447378  0.000000000000     -0.001818446983  0.000000000000
  27   7 -0.057846583725  0.000000000000      0.108491166707  0.000000000000      0.031870229489  0.000000000000
  27   8  0.077397178052  0.000000000000      0.128356410942  0.000000000000     -0.007363753482  0.000000000000
  27   9  0.001434970194  0.000000000000     -0.020052066293  0.000000000000     -0.099890507694  0.000000000000
  27  10  0.002977190634  0.000000000000     -0.033129938648  0.000000000000     -0.022682473918  0.000000000000
  27  11 -0.016974120801  0.000000000000      0.006674703418  0.000000000000     -0.047377565786  0.000000000000
  27  12  0.037608300831  0.000000000000     -0.035348594796  0.000000000000     -0.025021348778  0.000000000000
  27  13  0.056180999458  0.000000000000     -0.058756287582  0.000000000000      0.007363430940  0.000000000000
  27  14  0.066607756298  0.000000000000     -0.100195447378  0.000000000000     -0.001818446983  0.000000000000
  27  15  0.057846583725  0.000000000000     -0.108491166707  0.000000000000      0.031870229489  0.000000000000
  27  16 -0.077397178051  0.000000000000     -0.128356410942  0.000000000000     -0.007363753482  0.000000000000
  27  17  0.001434970194  0.000000000000      0.020052066293  0.000000000000      0.099890507694  0.000000000000
  27  18  0.002977190634  0.000000000000      0.033129938648  0.000000000000      0.022682473918  0.000000000000
  27  19 -0.016974120801  0.000000000000     -0.006674703418  0.000000000000      0.047377565786  0.000000000000
  27  20  0.037608300831  0.000000000000      0.035348594796  0.000000000000      0.025021348778  0.000000000000
  27  21  0.056180999458  0.000000000000      0.058756287582  0.000000000000     -0.007363430940  0.000000000000
  27  22  0.066607756298  0.000000000000      0.100195447378  0.000000000000      0.001818446983  0.000000000000
  27  23  0.057846583725  0.000000000000      0.108491166707  0.000000000000     -0.031870229489  0.000000000000
  27  24 -0.077397178052  0.000000000000      0.128356410942  0.000000000000      0.007363753482  0.000000000000
  27  25 -0.001434970194  0.000000000000     -0.020052066293  0.000000000000      0.099890507694  0.000000000000
  27  26 -0.002977190634  0.000000000000     -0.033129938648  0.000000000000      0.022682473918  0.000000000000
  27  27  0.016974120801  0.000000000000      0.006674703418  0.000000000000      0.047377565786  0.000000000000
  27  28 -0.037608300831  0.000000000000     -0.035348594796  0.000000000000      0.025021348778  0.000000000000
  27  29 -0.056180999458  0.000000000000     -0.058756287582  0.000000000000     -0.007363430940  0.000000000000
  27  30 -0.066607756298  0.000000000000     -0.100195447378  0.000000000000      0.001818446983  0.000000000000
  27  31 -0.057846583725  0.000000000000     -0.108491166707  0.000000000000     -0.031870229489  0.000000000000
  27  32  0.077397178052  0.000000000000     -0.128356410942  0.000000000000      0.007363753482  0.000000000000
  27  33  0.001434970194  0.000000000000     -0.020052066293  0.000000000000      0.099890507694  0.000000000000
  27  34  0.002977190634  0.000000000000     -0.033129938648  0.000000000000      0.022682473918  0.000000000000
  27  35 -0.016974120801  0.000000000000      0.006674703418  0.000000000000      0.047377565786  0.000000000000
  27  36  0.037608300831  0.000000000000     -0.035348594796  0.000000000000      0.025021348778  0.000000000000
  27  37  0.056180999458  0.000000000000     -0.058756287582  0.000000000000     -0.007363430940  0.000000000000
  27  38  0.066607756298  0.000000000000     -0.100195447378  0.000000000000      0.001818446983  0.000000000000
  27  39  0.057846583725  0.000000000000     -0.108491166707  0.000000000000     -0.031870229489  0.000000000000
  27  40 -0.077397178052  0.000000000000     -0.128356410942  0.000000000000      0.007363753482  0.000000000000
  27  41 -0.001434970194  0.000000000000      0.020052066293  0.000000000000      0.099890507694  0.000000000000
  27  42 -0.002977190634  0.000000000000      0.033129938648  0.000000000000      0.022682473918  0.000000000000
  27  43  0.016974120801  0.000000000000     -0.006674703418  0.000000000000      0.047377565786  0.000000000000
  27  44 -0.037608300831  0.000000000000      0.035348594796  0.000000000000      0.025021348778  0.000000000000
  27  45 -0.056180999458  0.000000000000      0.058756287582  0.000000000000     -0.007363430940  0.000000000000
  27  46 -0.066607756298  0.000000000000      0.100195447378  0.000000000000      0.001818446983  0.000000000000
  27  47 -0.057846583725  0.000000000000      0.108491166707  0.000000000000     -0.031870229489  0.000000000000
  27  48  0.077397178052  0.000000000000      0.128356410942  0.000000000000      0.007363753482  0.000000000000
  27  49 -0.001434970194  0.000000000000     -0.020052066293  0.000000000000     -0.099890507694  0.000000000000
  27  50 -0.002977190634  0.000000000000     -0.033129938648  0.000000000000     -0.022682473918  0.000000000000
  27  51  0.016974120801  0.000000000000      0.006674703418  0.000000000000     -0.047377565786  0.000000000000
  27  52 -0.037608300831  0.000000000000     -0.035348594796  0.000000000000     -0.025021348778  0.000000000000
  27  53 -0.056180999458  0.000000000000     -0.058756287582  0.000000000000      0.007363430940  0.000000000000
  27  54 -0.066607756298  0.000000000000     -0.100195447378  0.000000000000     -0.001818446983  0.000000000000
  27  55 -0.057846583725  0.000000000000     -0.108491166707  0.000000000000      0.031870229489  0.000000000000
  27  56  0.077397178052  0.000000000000     -0.128356410942  0.000000000000     -0.007363753482  0.000000000000
  27  57  0.001434970194  0.000000000000      0.020052066293  0.000000000000     -0.099890507694  0.000000000000
  27  58  0.002977190634  0.000000000000      0.033129938648  0.000000000000     -0.022682473918  0.000000000000
  27  59 -0.016974120801  0.000000000000     -0.006674703418  0.000000000000     -0.047377565786  0.000000000000
  27  60  0.037608300831  0.000000000000      0.035348594796  0.000000000000     -0.025021348778  0.000000000000
  27  61  0.056180999458  0.000000000000      0.058756287582  0.000000000000      0.007363430940  0.000000000000
  27  62  0.066607756298  0.000000000000      0.100195447378  0.000000000000     -0.001818446983  0.000000000000
  27  63  0.057846583725  0.000000000000      0.108491166707  0.000000000000      0.031870229489  0.000000000000
  27  64 -0.077397178052  0.000000000000      0.128356410942  0.000000000000     -0.007363753482  0.000000000000
  27  65 -0.054315567891  0.000000000000      0.047680802186  0.000000000000     -0.019602477869  0.000000000000
  27  66 -0.023537334624  0.000000000000      0.070456880890  0.000000000000     -0.045090160435  0.000000000000
  27  67  0.054315567891  0.000000000000     -0.047680802186  0.000000000000     -0.019602477869  0.000000000000
  27  68  0.023537334624  0.000000000000     -0.070456880890  0.000000000000     -0.045090160435  0.000000000000
  27  69  0.054315567891  0.000000000000      0.047680802186  0.000000000000      0.019602477869  0.000000000000
  27  70  0.023537334624  0.000000000000      0.070456880890  0.000000000000      0.045090160435  0.000000000000
  27  71 -0.054315567891  0.000000000000     -0.047680802186  0.000000000000      0.019602477869  0.000000000000
  27  72 -0.023537334624  0.000000000000     -0.070456880890  0.000000000000      0.045090160435  0.000000000000
  27  73  0.054315567891  0.000000000000     -0.047680802186  0.000000000000      0.019602477869  0.000000000000
  27  74  0.023537334624  0.000000000000     -0.070456880890  0.000000000000      0.045090160435  0.000000000000
  27  75 -0.054315567891  0.000000000000      0.047680802186  0.000000000000      0.019602477869  0.000000000000
  27  76 -0.023537334624  0.000000000000      0.070456880890  0.000000000000      0.045090160435  0.000000000000
  27  77 -0.054315567891  0.000000000000     -0.047680802186  0.000000000000     -0.019602477869  0.000000000000
  27  78 -0.023537334624  0.000000000000     -0.070456880890  0.000000000000     -0.045090160435  0.000000000000
  27  79  0.054315567891  0.000000000000      0.047680802186  0.000000000000     -0.019602477869  0.000000000000
  27  80  0.023537334624  0.000000000000      0.070456880890  0.000000000000     -0.045090160435  0.000000000000
  27  81 -0.007261402644  0.000000000000      0.013532793590  0.000000000000     -0.071035900088  0.000000000000
  27  82 -0.093913132895  0.000000000000      0.141015020563  0.000000000000      0.013762028545  0.000000000000
  27  83  0.007261402644  0.000000000000     -0.013532793590  0.000000000000     -0.071035900088  0.000000000000
  27  84  0.093913132895  0.000000000000     -0.141015020563  0.000000000000      0.013762028545  0.000000000000
  27  85  0.007261402644  0.000000000000      0.013532793590  0.000000000000      0.071035900088  0.000000000000
  27  86  0.093913132895  0.000000000000      0.141015020563  0.000000000000     -0.013762028545  0.000000000000
  27  87 -0.007261402644  0.000000000000     -0.013532793590  0.000000000000      0.071035900088  0.000000000000
  27  88 -0.093913132895  0.000000000000     -0.141015020563  0.000000000000     -0.013762028545  0.000000000000
  27  89  0.007261402644  0.000000000000     -0.013532793590  0.000000000000      0.071035900088  0.000000000000
  27  90  0.093913132895  0.000000000000     -0.141015020563  0.000000000000     -0.013762028545  0.000000000000
  27  91 -0.007261402644  0.000000000000      0.013532793590  0.000000000000      0.071035900088  0.000000000000
  27  92 -0.093913132895  0.000000000000      0.141015020563  0.000000000000     -0.013762028545  0.000000000000
  27  93 -0.007261402644  0.000000000000     -0.013532793590  0.000000000000     -0.071035900088  0.000000000000
  27  94 -0.093913132895  0.000000000000     -0.141015020563  0.000000000000      0.013762028545  0.000000000000
  27  95  0.007261402644  0.000000000000      0.013532793590  0.000000000000     -0.071035900088  0.000000000000
  27  96  0.093913132895  0.000000000000      0.141015020563  0.000000000000      0.013762028546  0.000000000000
  28   1  0.063969266802  0.000000000000      0.019869049367  0.000000000000      0.081224861004  0.000000000000
  28   2  0.030071036799  0.000000000000     -0.027708565717  0.000000000000      0.014776840857  0.000000000000
  28   3  0.076826930154  0.000000000000     -0.036835434613  0.000000000000      0.064039051045  0.000000000000
  28   4  0.047563664874  0.000000000000     -0.047448744569  0.000000000000      0.019199589092  0.000000000000
  28   5  0.071919393632  0.000000000000      0.065934133333  0.000000000000      0.091147074762  0.000000000000
  28   6  0.006543201501  0.000000000000     -0.043823424177  0.000000000000      0.034917305986  0.000000000000
  28   7  0.097666985853  0.000000000000      0.029409911263  0.000000000000      0.088821799286  0.000000000000
  28   8 -0.026967560597  0.000000000000     -0.048194558503  0.000000000000     -0.105865612395  0.000000000000
  28   9  0.063969266802  0.000000000000      0.019869049367  0.000000000000     -0.081224861004  0.000000000000
  28  10  0.030071036799  0.000000000000     -0.027708565717  0.000000000000     -0.014776840857  0.000000000000
  28  11  0.076826930154  0.000000000000     -0.036835434613  0.000000000000     -0.064039051045  0.000000000000
  28  12  0.047563664874  0.000000000000     -0.047448744569  0.000000000000     -0.019199589092  0.000000000000
  28  13  0.071919393632  0.000000000000      0.065934133333  0.000000000000     -0.091147074762  0.000000000000
  28  14  0.006543201501  0.000000000000     -0.043823424177  0.000000000000     -0.034917305986  0.000000000000
  28  15  0.097666985853  0.000000000000      0.029409911263  0.000000000000     -0.088821799286  0.000000000000
  28  16 -0.026967560597  0.000000000000     -0.048194558503  0.000000000000      0.105865612395  0.000000000000
  28  17 -0.063969266802  0.000000000000      0.019869049367  0.000000000000     -0.081224861004  0.000000000000
  28  18 -0.030071036799  0.000000000000     -0.027708565717  0.000000000000     -0.014776840857  0.000000000000
  28  19 -0.076826930154  0.000000000000     -0.036835434613  0.000000000000     -0.064039051045  0.000000000000
  28  20 -0.047563664874  0.000000000000     -0.047448744569  0.000000000000     -0.019199589092  0.000000000000
  28  21 -0.071919393632  0.000000000000      0.065934133333  0.000000000000     -0.091147074762  0.000000000000
  28  22 -0.006543201501  0.000000000000     -0.043823424177  0.000000000000     -0.034917305986  0.000000000000
  28  23 -0.097666985853  0.000000000000      0.029409911263  0.000000000000     -0.088821799286  0.000000000000
  28  24  0.026967560597  0.000000000000     -0.048194558503  0.000000000000      0.105865612395  0.000000000000
  28  25 -0.063969266802  0.000000000000      0.019869049367  0.000000000000      0.081224861004  0.000000000000
  28  26 -0.030071036799  0.000000000000     -0.027708565717  0.000000000000      0.014776840857  0.000000000000
  28  27 -0.076826930154  0.000000000000     -0.036835434613  0.000000000000      0.064039051045  0.000000000000
  28  28 -0.047563664874  0.000000000000     -0.047448744569  0.000000000000      0.019199589092  0.000000000000
  28  29 -0.071919393632  0.000000000000      0.065934133333  0.000000000000      0.091147074762  0.000000000000
  28  30 -0.006543201501  0.000000000000     -0.043823424177  0.000000000000      0.034917305986  0.000000000000
  28  31 -0.097666985853  0.000000000000      0.029409911263  0.000000000000      0.088821799286  0.000000000000
  28  32  0.026967560597  0.000000000000     -0.048194558503  0.000000000000     -0.105865612395  0.000000000000
  28  33 -0.063969266802  0.000000000000     -0.019869049367  0.000000000000     -0.081224861004  0.000000000000
  28  34 -0.030071036799  0.000000000000      0.027708565717  0.000000000000     -0.014776840857  0.000000000000
  28  35 -0.076826930154  0.000000000000      0.036835434613  0.000000000000     -0.064039051045  0.000000000000
  28  36 -0.047563664874  0.000000000000      0.047448744569  0.000000000000     -0.019199589092  0.000000000000
  28  37 -0.071919393632  0.000000000000     -0.065934133333  0.000000000000     -0.091147074762  0.000000000000
  28  38 -0.006543201501  0.000000000000      0.043823424177  0.000000000000     -0.034917305986  0.000000000000
  28  39 -0.097666985853  0.000000000000     -0.029409911263  0.000000000000     -0.088821799286  0.000000000000
  28  40  0.026967560597  0.000000000000      0.048194558503  0.000000000000      0.105865612395  0.000000000000
  28  41 -0.063969266802  0.000000000000     -0.019869049367  0.000000000000      0.081224861004  0.000000000000
  28  42 -0.030071036799  0.000000000000      0.027708565717  0.000000000000      0.014776840857  0.000000000000
  28  43 -0.076826930154  0.000000000000      0.036835434613  0.000000000000      0.064039051045  0.000000000000
  28  44 -0.047563664874  0.000000000000      0.047448744569  0.000000000000      0.019199589092  0.000000000000
  28  45 -0.071919393632  0.000000000000     -0.065934133333  0.000000000000      0.091147074762  0.000000000000
  28  46 -0.006543201501  0.000000000000      0.043823424177  0.000000000000      0.034917305986  0.000000000000
  28  47 -0.097666985853  0.000000000000     -0.029409911263  0.000000000000      0.088821799286  0.000000000000
  28  48  0.026967560597  0.000000000000      0.048194558503  0.000000000000     -0.105865612395  0.000000000000
  28  49  0.063969266802  0.000000000000     -0.019869049367  0.000000000000      0.081224861004  0.000000000000
  28  50  0.030071036799  0.000000000000      0.027708565717  0.000000000000      0.014776840857  0.000000000000
  28  51  0.076826930154  0.000000000000      0.036835434613  0.000000000000      0.064039051045  0.000000000000
  28  52  0.047563664874  0.000000000000      0.047448744569  0.000000000000      0.019199589092  0.000000000000
  28  53  0.071919393632  0.000000000000     -0.065934133333  0.000000000000      0.091147074762  0.000000000000
  28  54  0.006543201501  0.000000000000      0.043823424177  0.000000000000      0.034917305986  0.000000000000
  28  55  0.097666985853  0.000000000000     -0.029409911263  0.000000000000      0.088821799286  0.000000000000
  28  56 -0.026967560597  0.000000000000      0.048194558503  0.000000000000     -0.105865612395  0.000000000000
  28  57  0.063969266802  0.000000000000     -0.019869049367  0.000000000000     -0.081224861004  0.000000000000
  28  58  0.030071036799  0.000000000000      0.027708565717  0.000000000000     -0.014776840857  0.000000000000
  28  59  0.076826930154  0.000000000000      0.036835434613  0.000000000000     -0.064039051045  0.000000000000
  28  60  0.047563664874  0.000000000000      0.047448744569  0.000000000000     -0.019199589092  0.000000000000
  28  61  0.071919393632  0.000000000000     -0.065934133333  0.000000000000     -0.091147074762  0.000000000000
  28  62  0.006543201501  0.000000000000      0.043823424177  0.000000000000     -0.034917305986  0.000000000000
  28  63  0.097666985853  0.000000000000     -0.029409911263  0.000000000000     -0.088821799286  0.000000000000
  28  64 -0.026967560597  0.000000000000      0.048194558503  0.000000000000      0.105865612395  0.000000000000
  28  65  0.004557790351  0.000000000000     -0.051365752408  0.000000000000      0.024766704232  0.000000000000
  28  66  0.097175349959  0.000000000000     -0.011040441733  0.000000000000      0.072548301296  0.000000000000
  28  67  0.004557790351  0.000000000000     -0.051365752408  0.000000000000     -0.024766704233  0.000000000000
  28  68  0.097175349959  0.000000000000     -0.011040441733  0.000000000000     -0.072548301296  0.000000000000
  28  69 -0.004557790351  0.000000000000     -0.051365752408  0.000000000000     -0.024766704233  0.000000000000
  28  70 -0.097175349959  0.000000000000     -0.011040441733  0.000000000000     -0.072548301296  0.000000000000
  28  71 -0.004557790351  0.000000000000     -0.051365752408  0.000000000000      0.024766704233  0.000000000000
  28  72 -0.097175349959  0.000000000000     -0.011040441733  0.000000000000      0.072548301296  0.000000000000
  28  73 -0.004557790351  0.000000000000      0.051365752408  0.000000000000     -0.024766704233  0.000000000000
  28  74 -0.097175349959  0.000000000000      0.011040441733  0.000000000000     -0.072548301296  0.000000000000
  28  75 -0.004557790351  0.000000000000      0.051365752408  0.000000000000      0.024766704233  0.000000000000
  28  76 -0.097175349959  0.000000000000      0.011040441733  0.000000000000      0.072548301296  0.000000000000
  28  77  0.004557790351  0.000000000000      0.051365752408  0.000000000000      0.024766704233  0.000000000000
  28  78  0.097175349959  0.000000000000      0.011040441733  0.000000000000      0.072548301296  0.000000000000
  28  79  0.004557790351  0.000000000000      0.051365752408  0.000000000000     -0.024766704233  0.000000000000
  28  80  0.097175349959  0.000000000000      0.011040441733  0.000000000000     -0.072548301296  0.000000000000
  28  81  0.075847042121  0.000000000000     -0.019653190114  0.000000000000      0.066299473069  0.000000000000
  28  82  0.044128678342  0.000000000000      0.028404240945  0.000000000000      0.104079583165  0.000000000000
  28  83  0.075847042121  0.000000000000     -0.019653190114  0.000000000000     -0.066299473069  0.000000000000
  28  84  0.044128678342  0.000000000000      0.028404240945  0.000000000000     -0.104079583165  0.000000000000
  28  85 -0.075847042121  0.000000000000     -0.019653190114  0.000000000000     -0.066299473069  0.000000000000
  28  86 -0.044128678342  0.000000000000      0.028404240945  0.000000000000     -0.104079583165  0.000000000000
  28  87 -0.075847042121  0.000000000000     -0.019653190114  0.000000000000      0.066299473069  0.000000000000
  28  88 -0.044128678342  0.000000000000      0.028404240945  0.000000000000      0.104079583165  0.000000000000
  28  89 -0.075847042121  0.000000000000      0.019653190114  0.000000000000     -0.066299473069  0.000000000000
  28  90 -0.044128678342  0.000000000000     -0.028404240945  0.000000000000     -0.104079583165  0.000000000000
  28  91 -0.075847042121  0.000000000000      0.019653190114  0.000000000000      0.066299473069  0.000000000000
  28  92 -0.044128678342  0.000000000000     -0.028404240945  0.000000000000      0.104079583165  0.000000000000
  28  93  0.075847042121  0.000000000000      0.019653190114  0.000000000000      0.066299473069  0.000000000000
  28  94  0.044128678342  0.000000000000     -0.028404240945  0.000000000000      0.104079583165  0.000000000000
  28  95  0.075847042121  0.000000000000      0.019653190114  0.000000000000     -0.066299473069  0.000000000000
  28  96  0.044128678342  0.000000000000     -0.028404240945  0.000000000000     -0.104079583165  0.000000000000
  29   1 -0.030536588874  0.000000000000      0.118779356757  0.000000000000      0.038081957512  0.000000000000
  29   2 -0.151460033507  0.000000000000      0.000487304799  0.000000000000      0.015229219066  0.000000000000
  29   3  0.011460476686  0.000000000000     -0.048416075880  0.000000000000      0.029993401236  0.000000000000
  29   4 -0.111258301079  0.000000000000      0.010374108774  0.000000000000      0.023626251027  0.000000000000
  29   5  0.042852048919  0.000000000000      0.027060099201  0.000000000000      0.002333405660  0.000000000000
  29   6 -0.050326859419  0.000000000000      0.024057195770  0.000000000000     -0.097741986015  0.000000000000
  29   7 -0.005044845157  0.000000000000      0.068260192472  0.000000000000      0.025457737614  0.000000000000
  29   8  0.077500216699  0.000000000000      0.105121336773  0.000000000000      0.001669915456  0.000000000000
  29   9  0.030536588874  0.000000000000     -0.118779356757  0.000000000000      0.038081957512  0.000000000000
  29  10  0.151460033507  0.000000000000     -0.000487304799  0.000000000000      0.015229219066  0.000000000000
  29  11 -0.011460476686  0.000000000000      0.048416075880  0.000000000000      0.029993401236  0.000000000000
  29  12  0.111258301079  0.000000000000     -0.010374108774  0.000000000000      0.023626251027  0.000000000000
  29  13 -0.042852048919  0.000000000000     -0.027060099201  0.000000000000      0.002333405660  0.000000000000
  29  14  0.050326859419  0.000000000000     -0.024057195770  0.000000000000     -0.097741986015  0.000000000000
  29  15  0.005044845157  0.000000000000     -0.068260192472  0.000000000000      0.025457737614  0.000000000000
  29  16 -0.077500216699  0.000000000000     -0.105121336773  0.000000000000      0.001669915456  0.000000000000
  29  17 -0.030536588874  0.000000000000     -0.118779356757  0.000000000000      0.038081957513  0.000000000000
  29  18 -0.151460033507  0.000000000000     -0.000487304799  0.000000000000      0.015229219066  0.000000000000
  29  19  0.011460476686  0.000000000000      0.048416075880  0.000000000000      0.029993401236  0.000000000000
  29  20 -0.111258301079  0.000000000000     -0.010374108774  0.000000000000      0.023626251027  0.000000000000
  29  21  0.042852048918  0.000000000000     -0.027060099201  0.000000000000      0.002333405660  0.000000000000
  29  22 -0.050326859419  0.000000000000     -0.024057195770  0.000000000000     -0.097741986015  0.000000000000
  29  23 -0.005044845157  0.000000000000     -0.068260192472  0.000000000000      0.025457737614  0.000000000000
  29  24  0.077500216699  0.000000000000     -0.105121336773  0.000000000000      0.001669915457  0.000000000000
  29  25  0.030536588874  0.000000000000      0.118779356757  0.000000000000      0.038081957513  0.000000000000
  29  26  0.151460033507  0.000000000000      0.000487304799  0.000000000000      0.015229219066  0.000000000000
  29  27 -0.011460476686  0.000000000000     -0.048416075880  0.000000000000      0.029993401236  0.000000000000
  29  28  0.111258301079  0.000000000000      0.010374108774  0.000000000000      0.023626251027  0.000000000000
  29  29 -0.042852048918  0.000000000000      0.027060099201  0.000000000000      0.002333405660  0.000000000000
  29  30  0.050326859419  0.000000000000      0.024057195770  0.000000000000     -0.097741986015  0.000000000000
  29  31  0.005044845157  0.000000000000      0.068260192472  0.000000000000      0.025457737614  0.000000000000
  29  32 -0.077500216699  0.000000000000      0.105121336773  0.000000000000      0.001669915457  0.000000000000
  29  33 -0.030536588874  0.000000000000      0.118779356757  0.000000000000      0.038081957512  0.000000000000
  29  34 -0.151460033507  0.000000000000      0.000487304799  0.000000000000      0.015229219066  0.000000000000
  29  35  0.011460476686  0.000000000000     -0.048416075880  0.000000000000      0.029993401236  0.000000000000
  29  36 -0.111258301079  0.000000000000      0.010374108774  0.000000000000      0.023626251027  0.000000000000
  29  37  0.042852048919  0.000000000000      0.027060099201  0.000000000000      0.002333405660  0.000000000000
  29  38 -0.050326859419  0.000000000000      0.024057195770  0.000000000000     -0.097741986015  0.000000000000
  29  39 -0.005044845157  0.000000000000      0.068260192472  0.000000000000      0.025457737614  0.000000000000
  29  40  0.077500216699  0.000000000000      0.105121336773  0.000000000000      0.001669915456  0.000000000000
  29  41  0.030536588874  0.000000000000     -0.118779356757  0.000000000000      0.038081957512  0.000000000000
  29  42  0.151460033507  0.000000000000     -0.000487304799  0.000000000000      0.015229219066  0.000000000000
  29  43 -0.011460476686  0.000000000000      0.048416075880  0.000000000000      0.029993401236  0.000000000000
  29  44  0.111258301079  0.000000000000     -0.010374108774  0.000000000000      0.023626251027  0.000000000000
  29  45 -0.042852048919  0.000000000000     -0.027060099201  0.000000000000      0.002333405660  0.000000000000
  29  46  0.050326859419  0.000000000000     -0.024057195770  0.000000000000     -0.097741986015  0.000000000000
  29  47  0.005044845157  0.000000000000     -0.068260192472  0.000000000000      0.025457737614  0.000000000000
  29  48 -0.077500216699  0.000000000000     -0.105121336773  0.000000000000      0.001669915456  0.000000000000
  29  49 -0.030536588874  0.000000000000     -0.118779356757  0.000000000000      0.038081957513  0.000000000000
  29  50 -0.151460033507  0.000000000000     -0.000487304799  0.000000000000      0.015229219066  0.000000000000
  29  51  0.011460476686  0.000000000000      0.048416075880  0.000000000000      0.029993401236  0.000000000000
  29  52 -0.111258301079  0.000000000000     -0.010374108774  0.000000000000      0.023626251027  0.000000000000
  29  53  0.042852048918  0.000000000000     -0.027060099201  0.000000000000      0.002333405660  0.000000000000
  29  54 -0.050326859419  0.000000000000     -0.024057195770  0.000000000000     -0.097741986015  0.000000000000
  29  55 -0.005044845157  0.000000000000     -0.068260192472  0.000000000000      0.025457737614  0.000000000000
  29  56  0.077500216699  0.000000000000     -0.105121336773  0.000000000000      0.001669915457  0.000000000000
  29  57  0.030536588874  0.000000000000      0.118779356757  0.000000000000      0.038081957513  0.000000000000
  29  58  0.151460033507  0.000000000000      0.000487304799  0.000000000000      0.015229219066  0.000000000000
  29  59 -0.011460476686  0.000000000000     -0.048416075880  0.000000000000      0.029993401236  0.000000000000
  29  60  0.111258301079  0.000000000000      0.010374108774  0.000000000000      0.023626251027  0.000000000000
  29  61 -0.042852048918  0.000000000000      0.027060099201  0.000000000000      0.002333405660  0.000000000000
  29  62  0.050326859419  0.000000000000      0.024057195770  0.000000000000     -0.097741986015  0.000000000000
  29  63  0.005044845157  0.000000000000      0.068260192472  0.000000000000      0.025457737614  0.000000000000
  29  64 -0.077500216699  0.000000000000      0.105121336773  0.000000000000      0.001669915457  0.000000000000
  29  65 -0.087605330845  0.000000000000      0.004502364158  0.000000000000     -0.003110678762  0.000000000000
  29  66 -0.007749450826  0.000000000000      0.062396741302  0.000000000000     -0.009747351906  0.000000000000
  29  67  0.087605330845  0.000000000000     -0.004502364158  0.000000000000     -0.003110678762  0.000000000000
  29  68  0.007749450826  0.000000000000     -0.062396741302  0.000000000000     -0.009747351906  0.000000000000
  29  69 -0.087605330845  0.000000000000     -0.004502364158  0.000000000000     -0.003110678762  0.000000000000
  29  70 -0.007749450826  0.000000000000     -0.062396741301  0.000000000000     -0.009747351905  0.000000000000
  29  71  0.087605330845  0.000000000000      0.004502364158  0.000000000000     -0.003110678762  0.000000000000
  29  72  0.007749450826  0.000000000000      0.062396741301  0.000000000000     -0.009747351905  0.000000000000
  29  73 -0.087605330845  0.000000000000      0.004502364158  0.000000000000     -0.003110678762  0.000000000000
  29  74 -0.007749450826  0.000000000000      0.062396741302  0.000000000000     -0.009747351906  0.000000000000
  29  75  0.087605330845  0.000000000000     -0.004502364158  0.000000000000     -0.003110678762  0.000000000000
  29  76  0.007749450826  0.000000000000     -0.062396741302  0.000000000000     -0.009747351906  0.000000000000
  29  77 -0.087605330845  0.000000000000     -0.004502364158  0.000000000000     -0.003110678762  0.000000000000
  29  78 -0.007749450826  0.000000000000     -0.062396741301  0.000000000000     -0.009747351905  0.000000000000
  29  79  0.087605330845  0.000000000000      0.004502364158  0.000000000000     -0.003110678762  0.000000000000
  29  80  0.007749450826  0.000000000000      0.062396741301  0.000000000000     -0.009747351905  0.000000000000
  29  81 -0.096330093652  0.000000000000      0.026108173172  0.000000000000      0.035055409214  0.000000000000
  29  82 -0.035884601021  0.000000000000      0.082228048043  0.000000000000     -0.017126695986  0.000000000000
  29  83  0.096330093652  0.000000000000     -0.026108173172  0.000000000000      0.035055409214  0.000000000000
  29  84  0.035884601021  0.000000000000     -0.082228048043  0.000000000000     -0.017126695986  0.000000000000
  29  85 -0.096330093652  0.000000000000     -0.026108173173  0.000000000000      0.035055409214  0.000000000000
  29  86 -0.035884601021  0.000000000000     -0.082228048043  0.000000000000     -0.017126695986  0.000000000000
  29  87  0.096330093652  0.000000000000      0.026108173173  0.000000000000      0.035055409214  0.000000000000
  29  88  0.035884601021  0.000000000000      0.082228048043  0.000000000000     -0.017126695986  0.000000000000
  29  89 -0.096330093652  0.000000000000      0.026108173172  0.000000000000      0.035055409214  0.000000000000
  29  90 -0.035884601021  0.000000000000      0.082228048043  0.000000000000     -0.017126695986  0.000000000000
  29  91  0.096330093652  0.000000000000     -0.026108173172  0.000000000000      0.035055409214  0.000000000000
  29  92  0.035884601021  0.000000000000     -0.082228048043  0.000000000000     -0.017126695986  0.000000000000
  29  93 -0.096330093652  0.000000000000     -0.026108173172  0.000000000000      0.035055409214  0.000000000000
  29  94 -0.035884601021  0.000000000000     -0.082228048043  0.000000000000     -0.017126695986  0.000000000000
  29  95  0.096330093652  0.000000000000      0.026108173173  0.000000000000      0.035055409214  0.000000000000
  29  96  0.035884601021  0.000000000000      0.082228048043  0.000000000000     -0.017126695986  0.000000000000
  30   1  0.006953218460  0.000000000000     -0.010463831325  0.000000000000      0.100780952610  0.000000000000
  30   2  0.044494273990  0.000000000000      0.041973210270  0.000000000000      0.024252550705  0.000000000000
  30   3  0.002125981431  0.000000000000      0.020863910656  0.000000000000     -0.011435748642  0.000000000000
  30   4  0.093051551860  0.000000000000      0.007378696077  0.000000000000     -0.007500243511  0.000000000000
  30   5 -0.095223594858  0.000000000000     -0.152575593819  0.000000000000     -0.091034966037  0.000000000000
  30   6  0.029233912865  0.000000000000      0.026637760373  0.000000000000      0.043030063876  0.000000000000
  30   7 -0.013798726561  0.000000000000     -0.021309620678  0.000000000000      0.090931372507  0.000000000000
  30   8  0.078995477955  0.000000000000     -0.025603398552  0.000000000000      0.136148440974  0.000000000000
  30   9 -0.006953218460  0.000000000000      0.010463831325  0.000000000000      0.100780952610  0.000000000000
  30  10 -0.044494273990  0.000000000000     -0.041973210270  0.000000000000      0.024252550705  0.000000000000
  30  11 -0.002125981431  0.000000000000     -0.020863910656  0.000000000000     -0.011435748642  0.000000000000
  30  12 -0.093051551860  0.000000000000     -0.007378696077  0.000000000000     -0.007500243511  0.000000000000
  30  13  0.095223594858  0.000000000000      0.152575593819  0.000000000000     -0.091034966037  0.000000000000
  30  14 -0.029233912865  0.000000000000     -0.026637760373  0.000000000000      0.043030063876  0.000000000000
  30  15  0.013798726561  0.000000000000      0.021309620678  0.000000000000      0.090931372507  0.000000000000
  30  16 -0.078995477955  0.000000000000      0.025603398552  0.000000000000      0.136148440974  0.000000000000
  30  17 -0.006953218460  0.000000000000     -0.010463831326  0.000000000000     -0.100780952610  0.000000000000
  30  18 -0.044494273991  0.000000000000      0.041973210270  0.000000000000     -0.024252550705  0.000000000000
  30  19 -0.002125981431  0.000000000000      0.020863910656  0.000000000000      0.011435748642  0.000000000000
  30  20 -0.093051551861  0.000000000000      0.007378696077  0.000000000000      0.007500243511  0.000000000000
  30  21  0.095223594859  0.000000000000     -0.152575593819  0.000000000000      0.091034966037  0.000000000000
  30  22 -0.029233912866  0.000000000000      0.026637760373  0.000000000000     -0.043030063876  0.000000000000
  30  23  0.013798726561  0.000000000000     -0.021309620678  0.000000000000     -0.090931372506  0.000000000000
  30  24 -0.078995477954  0.000000000000     -0.025603398552  0.000000000000     -0.136148440974  0.000000000000
  30  25  0.006953218460  0.000000000000      0.010463831326  0.000000000000     -0.100780952610  0.000000000000
  30  26  0.044494273991  0.000000000000     -0.041973210270  0.000000000000     -0.024252550705  0.000000000000
  30  27  0.002125981431  0.000000000000     -0.020863910656  0.000000000000      0.011435748642  0.000000000000
  30  28  0.093051551861  0.000000000000     -0.007378696077  0.000000000000      0.007500243511  0.000000000000
  30  29 -0.095223594859  0.000000000000      0.152575593819  0.000000000000      0.091034966037  0.000000000000
  30  30  0.029233912866  0.000000000000     -0.026637760373  0.000000000000     -0.043030063876  0.000000000000
  30  31 -0.013798726561  0.000000000000      0.021309620678  0.000000000000     -0.090931372506  0.000000000000
  30  32  0.078995477954  0.000000000000      0.025603398552  0.000000000000     -0.136148440974  0.000000000000
  30  33  0.006953218460  0.000000000000     -0.010463831325  0.000000000000      0.100780952610  0.000000000000
  30  34  0.044494273990  0.000000000000      0.041973210270  0.000000000000      0.024252550705  0.000000000000
  30  35  0.002125981431  0.000000000000      0.020863910656  0.000000000000     -0.011435748642  0.000000000000
  30  36  0.093051551860  0.000000000000      0.007378696077  0.000000000000     -0.007500243511  0.000000000000
  30  37 -0.095223594858  0.000000000000     -0.152575593819  0.000000000000     -0.091034966037  0.000000000000
  30  38  0.029233912865  0.000000000000      0.026637760373  0.000000000000      0.043030063876  0.000000000000
  30  39 -0.013798726561  0.000000000000     -0.021309620678  0.000000000000      0.090931372507  0.000000000000
  30  40  0.078995477955  0.000000000000     -0.025603398552  0.000000000000      0.136148440974  0.000000000000
  30  41 -0.006953218460  0.000000000000      0.010463831325  0.000000000000      0.100780952610  0.000000000000
  30  42 -0.044494273990  0.000000000000     -0.041973210270  0.000000000000      0.024252550705  0.000000000000
  30  43 -0.002125981431  0.000000000000     -0.020863910656  0.000000000000     -0.011435748642  0.000000000000
  30  44 -0.093051551860  0.000000000000     -0.007378696077  0.000000000000     -0.007500243511  0.000000000000
  30  45  0.095223594858  0.000000000000      0.152575593819  0.000000000000     -0.091034966037  0.000000000000
  30  46 -0.029233912865  0.000000000000     -0.026637760373  0.000000000000      0.043030063876  0.000000000000
  30  47  0.013798726561  0.000000000000      0.021309620678  0.000000000000      0.090931372507  0.000000000000
  30  48 -0.078995477955  0.000000000000      0.025603398552  0.000000000000      0.136148440974  0.000000000000
  30  49 -0.006953218460  0.000000000000     -0.010463831326  0.000000000000     -0.100780952610  0.000000000000
  30  50 -0.044494273991  0.000000000000      0.041973210270  0.000000000000     -0.024252550705  0.000000000000
  30  51 -0.002125981431  0.000000000000      0.020863910656  0.000000000000      0.011435748642  0.000000000000
  30  52 -0.093051551861  0.000000000000      0.007378696077  0.000000000000      0.007500243511  0.000000000000
  30  53  0.095223594859  0.000000000000     -0.152575593819  0.000000000000      0.091034966037  0.000000000000
  30  54 -0.029233912866  0.000000000000      0.026637760373  0.000000000000     -0.043030063876  0.000000000000
  30  55  0.013798726561  0.000000000000     -0.021309620678  0.000000000000     -0.090931372506  0.000000000000
  30  56 -0.078995477954  0.000000000000     -0.025603398552  0.000000000000     -0.136148440974  0.000000000000
  30  57  0.006953218460  0.000000000000      0.010463831326  0.000000000000     -0.100780952610  0.000000000000
  30  58  0.044494273991  0.000000000000     -0.041973210270  0.000000000000     -0.024252550705  0.000000000000
  30  59  0.002125981431  0.000000000000     -0.020863910656  0.000000000000      0.011435748642  0.000000000000
  30  60  0.093051551861  0.000000000000     -0.007378696077  0.000000000000      0.007500243511  0.000000000000
  30  61 -0.095223594859  0.000000000000      0.152575593819  0.000000000000      0.091034966037  0.000000000000
  30  62  0.029233912866  0.000000000000     -0.026637760373  0.000000000000     -0.043030063876  0.000000000000
  30  63 -0.013798726561  0.000000000000      0.021309620678  0.000000000000     -0.090931372506  0.000000000000
  30  64  0.078995477954  0.000000000000      0.025603398552  0.000000000000     -0.136148440974  0.000000000000
  30  65  0.039239998266  0.000000000000      0.036155882874  0.000000000000      0.034480650585  0.000000000000
  30  66  0.031309819882  0.000000000000     -0.059881787521  0.000000000000      0.098497585256  0.000000000000
  30  67 -0.039239998266  0.000000000000     -0.036155882874  0.000000000000      0.034480650585  0.000000000000
  30  68 -0.031309819882  0.000000000000      0.059881787521  0.000000000000      0.098497585256  0.000000000000
  30  69 -0.039239998267  0.000000000000      0.036155882874  0.000000000000     -0.034480650585  0.000000000000
  30  70 -0.031309819882  0.000000000000     -0.059881787521  0.000000000000     -0.098497585256  0.000000000000
  30  71  0.039239998267  0.000000000000     -0.036155882874  0.000000000000     -0.034480650585  0.000000000000
  30  72  0.031309819882  0.000000000000      0.059881787521  0.000000000000     -0.098497585256  0.000000000000
  30  73  0.039239998266  0.000000000000      0.036155882874  0.000000000000      0.034480650585  0.000000000000
  30  74  0.031309819882  0.000000000000     -0.059881787521  0.000000000000      0.098497585256  0.000000000000
  30  75 -0.039239998266  0.000000000000     -0.036155882874  0.000000000000      0.034480650585  0.000000000000
  30  76 -0.031309819882  0.000000000000      0.059881787521  0.000000000000      0.098497585256  0.000000000000
  30  77 -0.039239998267  0.000000000000      0.036155882874  0.000000000000     -0.034480650585  0.000000000000
  30  78 -0.031309819882  0.000000000000     -0.059881787521  0.000000000000     -0.098497585256  0.000000000000
  30  79  0.039239998267  0.000000000000     -0.036155882874  0.000000000000     -0.034480650585  0.000000000000
  30  80  0.031309819882  0.000000000000      0.059881787521  0.000000000000     -0.098497585256  0.000000000000
  30  81  0.022137490899  0.000000000000      0.016203650277  0.000000000000      0.012859001546  0.000000000000
  30  82  0.003545820861  0.000000000000     -0.044760115320  0.000000000000     -0.037184671808  0.000000000000
  30  83 -0.022137490899  0.000000000000     -0.016203650277  0.000000000000      0.012859001546  0.000000000000
  30  84 -0.003545820861  0.000000000000      0.044760115320  0.000000000000     -0.037184671808  0.000000000000
  30  85 -0.022137490899  0.000000000000      0.016203650277  0.000000000000     -0.012859001546  0.000000000000
  30  86 -0.003545820861  0.000000000000     -0.044760115320  0.000000000000      0.037184671808  0.000000000000
  30  87  0.022137490899  0.000000000000     -0.016203650277  0.000000000000     -0.012859001546  0.000000000000
  30  88  0.003545820861  0.000000000000      0.044760115320  0.000000000000      0.037184671808  0.000000000000
  30  89  0.022137490899  0.000000000000      0.016203650277  0.000000000000      0.012859001546  0.000000000000
  30  90  0.003545820861  0.000000000000     -0.044760115320  0.000000000000     -0.037184671808  0.000000000000
  30  91 -0.022137490899  0.000000000000     -0.016203650277  0.000000000000      0.012859001546  0.000000000000
  30  92 -0.003545820861  0.000000000000      0.044760115320  0.000000000000     -0.037184671808  0.000000000000
  30  93 -0.022137490899  0.000000000000      0.016203650277  0.000000000000     -0.012859001546  0.000000000000
  30  94 -0.003545820861  0.000000000000     -0.044760115320  0.000000000000      0.037184671808  0.000000000000
  30  95  0.022137490899  0.000000000000     -0.016203650277  0.000000000000     -0.012859001546  0.000000000000
  30  96  0.003545820861  0.000000000000      0.044760115320  0.000000000000      0.037184671808  0.000000000000
  31   1  0.010369908154  0.000000000000      0.122950524488  0.000000000000     -0.091474287048  0.000000000000
  31   2 -0.030469992628  0.000000000000      0.052298434449  0.000000000000      0.034062503295  0.000000000000
  31   3  0.010079687184  0.000000000000      0.043829952296  0.000000000000     -0.074399014962  0.000000000000
  31   4 -0.075374667073  0.000000000000      0.111187165429  0.000000000000      0.029776448157  0.000000000000
  31   5  0.067160792074  0.000000000000      0.088209963366  0.000000000000      0.008467971982  0.000000000000
  31   6  0.026511847162  0.000000000000      0.008576999511  0.000000000000     -0.039340709206  0.000000000000
  31   7  0.095770093464  0.000000000000      0.046122330827  0.000000000000     -0.016514121258  0.000000000000
  31   8 -0.022967757066  0.000000000000     -0.038011802164  0.000000000000     -0.049621021078  0.000000000000
  31   9  0.010369908154  0.000000000000      0.122950524488  0.000000000000      0.091474287048  0.000000000000
  31  10 -0.030469992628  0.000000000000      0.052298434449  0.000000000000     -0.034062503295  0.000000000000
  31  11  0.010079687184  0.000000000000      0.043829952296  0.000000000000      0.074399014962  0.000000000000
  31  12 -0.075374667073  0.000000000000      0.111187165429  0.000000000000     -0.029776448157  0.000000000000
  31  13  0.067160792074  0.000000000000      0.088209963366  0.000000000000     -0.008467971982  0.000000000000
  31  14  0.026511847162  0.000000000000      0.008576999511  0.000000000000      0.039340709206  0.000000000000
  31  15  0.095770093464  0.000000000000      0.046122330827  0.000000000000      0.016514121258  0.000000000000
  31  16 -0.022967757066  0.000000000000     -0.038011802164  0.000000000000      0.049621021078  0.000000000000
  31  17 -0.010369908154  0.000000000000      0.122950524488  0.000000000000      0.091474287048  0.000000000000
  31  18  0.030469992628  0.000000000000      0.052298434449  0.000000000000     -0.034062503295  0.000000000000
  31  19 -0.010079687184  0.000000000000      0.043829952296  0.000000000000      0.074399014962  0.000000000000
  31  20  0.075374667073  0.000000000000      0.111187165429  0.000000000000     -0.029776448157  0.000000000000
  31  21 -0.067160792074  0.000000000000      0.088209963366  0.000000000000     -0.008467971982  0.000000000000
  31  22 -0.026511847162  0.000000000000      0.008576999511  0.000000000000      0.039340709206  0.000000000000
  31  23 -0.095770093464  0.000000000000      0.046122330827  0.000000000000      0.016514121258  0.000000000000
  31  24  0.022967757066  0.000000000000     -0.038011802164  0.000000000000      0.049621021078  0.000000000000
  31  25 -0.010369908154  0.000000000000      0.122950524488  0.000000000000     -0.091474287048  0.000000000000
  31  26  0.030469992628  0.000000000000      0.052298434449  0.000000000000      0.034062503295  0.000000000000
  31  27 -0.010079687184  0.000000000000      0.043829952296  0.000000000000     -0.074399014962  0.000000000000
  31  28  0.075374667073  0.000000000000      0.111187165429  0.000000000000      0.029776448157  0.000000000000
  31  29 -0.067160792074  0.000000000000      0.088209963366  0.000000000000      0.008467971982  0.000000000000
  31  30 -0.026511847162  0.000000000000      0.008576999511  0.000000000000     -0.039340709206  0.000000000000
  31  31 -0.095770093464  0.000000000000      0.046122330827  0.000000000000     -0.016514121258  0.000000000000
  31  32  0.022967757066  0.000000000000     -0.038011802164  0.000000000000     -0.049621021078  0.000000000000
  31  33 -0.010369908154  0.000000000000     -0.122950524488  0.000000000000      0.091474287048  0.000000000000
  31  34  0.030469992628  0.000000000000     -0.052298434449  0.000000000000     -0.034062503295  0.000000000000
  31  35 -0.010079687184  0.000000000000     -0.043829952296  0.000000000000      0.074399014962  0.000000000000
  31  36  0.075374667073  0.000000000000     -0.111187165429  0.000000000000     -0.029776448157  0.000000000000
  31  37 -0.067160792074  0.000000000000     -0.088209963366  0.000000000000     -0.008467971982  0.000000000000
  31  38 -0.026511847162  0.000000000000     -0.008576999511  0.000000000000      0.039340709206  0.000000000000
  31  39 -0.095770093464  0.000000000000     -0.046122330827  0.000000000000      0.016514121258  0.000000000000
  31  40  0.022967757066  0.000000000000      0.038011802164  0.000000000000      0.049621021078  0.000000000000
  31  41 -0.010369908154  0.000000000000     -0.122950524488  0.000000000000     -0.091474287048  0.000000000000
  31  42  0.030469992628  0.000000000000     -0.052298434449  0.000000000000      0.034062503295  0.000000000000
  31  43 -0.010079687184  0.000000000000     -0.043829952296  0.000000000000     -0.074399014962  0.000000000000
  31  44  0.075374667073  0.000000000000     -0.111187165429  0.000000000000      0.029776448157  0.000000000000
  31  45 -0.067160792074  0.000000000000     -0.088209963366  0.000000000000      0.008467971982  0.000000000000
  31  46 -0.026511847162  0.000000000000     -0.008576999511  0.000000000000     -0.039340709206  0.000000000000
  31  47 -0.095770093464  0.000000000000     -0.046122330827  0.000000000000     -0.016514121258  0.000000000000
  31  48  0.022967757066  0.000000000000      0.038011802164  0.000000000000     -0.049621021078  0.000000000000
  31  49  0.010369908154  0.000000000000     -0.122950524488  0.000000000000     -0.091474287048  0.000000000000
  31  50 -0.030469992628  0.000000000000     -0.052298434449  0.000000000000      0.034062503295  0.000000000000
  31  51  0.010079687184  0.000000000000     -0.043829952296  0.000000000000     -0.074399014962  0.000000000000
  31  52 -0.075374667073  0.000000000000     -0.111187165429  0.000000000000      0.029776448157  0.000000000000
  31  53  0.067160792074  0.000000000000     -0.088209963366  0.000000000000      0.008467971982  0.000000000000
  31  54  0.026511847162  0.000000000000     -0.008576999511  0.000000000000     -0.039340709206  0.000000000000
  31  55  0.095770093464  0.000000000000     -0.046122330827  0.000000000000     -0.016514121258  0.000000000000
  31  56 -0.022967757066  0.000000000000      0.038011802164  0.000000000000     -0.049621021078  0.000000000000
  31  57  0.010369908154  0.000000000000     -0.122950524488  0.000000000000      0.091474287048  0.000000000000
  31  58 -0.030469992628  0.000000000000     -0.052298434449  0.000000000000     -0.034062503295  0.000000000000
  31  59  0.010079687184  0.000000000000     -0.043829952296  0.000000000000      0.074399014962  0.000000000000
  31  60 -0.075374667073  0.000000000000     -0.111187165429  0.000000000000     -0.029776448157  0.000000000000
  31  61  0.067160792074  0.000000000000     -0.088209963366  0.000000000000     -0.008467971982  0.000000000000
  31  62  0.026511847162  0.000000000000     -0.008576999511  0.000000000000      0.039340709206  0.000000000000
  31  63  0.095770093464  0.000000000000     -0.046122330827  0.000000000000      0.016514121258  0.000000000000
  31  64 -0.022967757066  0.000000000000      0.038011802164  0.000000000000      0.049621021078  0.000000000000
  31  65 -0.010996654043  0.000000000000      0.121269124806  0.000000000000      0.039817724173  0.000000000000
  31  66  0.057428391720  0.000000000000      0.027162655742  0.000000000000     -0.054127954126  0.000000000000
  31  67 -0.010996654043  0.000000000000      0.121269124806  0.000000000000     -0.039817724173  0.000000000000
  31  68  0.057428391720  0.000000000000      0.027162655742  0.000000000000      0.054127954126  0.000000000000
  31  69  0.010996654043  0.000000000000      0.121269124806  0.000000000000     -0.039817724173  0.000000000000
  31  70 -0.057428391720  0.000000000000      0.027162655742  0.000000000000      0.054127954126  0.000000000000
  31  71  0.010996654043  0.000000000000      0.121269124806  0.000000000000      0.039817724173  0.000000000000
  31  72 -0.057428391720  0.000000000000      0.027162655742  0.000000000000     -0.054127954126  0.000000000000
  31  73  0.010996654043  0.000000000000     -0.121269124806  0.000000000000     -0.039817724173  0.000000000000
  31  74 -0.057428391720  0.000000000000     -0.027162655742  0.000000000000      0.054127954126  0.000000000000
  31  75  0.010996654043  0.000000000000     -0.121269124806  0.000000000000      0.039817724173  0.000000000000
  31  76 -0.057428391720  0.000000000000     -0.027162655742  0.000000000000     -0.054127954126  0.000000000000
  31  77 -0.010996654043  0.000000000000     -0.121269124806  0.000000000000      0.039817724173  0.000000000000
  31  78  0.057428391720  0.000000000000     -0.027162655742  0.000000000000     -0.054127954126  0.000000000000
  31  79 -0.010996654043  0.000000000000     -0.121269124806  0.000000000000     -0.039817724173  0.000000000000
  31  80  0.057428391720  0.000000000000     -0.027162655742  0.000000000000      0.054127954126  0.000000000000
  31  81 -0.019600684965  0.000000000000      0.084559642268  0.000000000000     -0.039005274252  0.000000000000
  31  82  0.056653781826  0.000000000000      0.060125671941  0.000000000000     -0.011956426321  0.000000000000
  31  83 -0.019600684965  0.000000000000      0.084559642268  0.000000000000      0.039005274252  0.000000000000
  31  84  0.056653781826  0.000000000000      0.060125671941  0.000000000000      0.011956426321  0.000000000000
  31  85  0.019600684965  0.000000000000      0.084559642268  0.000000000000      0.039005274252  0.000000000000
  31  86 -0.056653781826  0.000000000000      0.060125671941  0.000000000000      0.011956426321  0.000000000000
  31  87  0.019600684965  0.000000000000      0.084559642268  0.000000000000     -0.039005274252  0.000000000000
  31  88 -0.056653781826  0.000000000000      0.060125671941  0.000000000000     -0.011956426321  0.000000000000
  31  89  0.019600684965  0.000000000000     -0.084559642268  0.000000000000      0.039005274252  0.000000000000
  31  90 -0.056653781826  0.000000000000     -0.060125671941  0.000000000000      0.011956426321  0.000000000000
  31  91  0.019600684965  0.000000000000     -0.084559642268  0.000000000000     -0.039005274252  0.000000000000
  31  92 -0.056653781826  0.000000000000     -0.060125671941  0.000000000000     -0.011956426321  0.000000000000
  31  93 -0.019600684965  0.000000000000     -0.084559642268  0.000000000000     -0.039005274252  0.000000000000
  31  94  0.056653781826  0.000000000000     -0.060125671941  0.000000000000     -0.011956426321  0.000000000000
  31  95 -0.019600684965  0.000000000000     -0.084559642268  0.000000000000      0.039005274252  0.000000000000
  31  96  0.056653781826  0.000000000000     -0.060125671941  0.000000000000      0.011956426321  0.000000000000
  32   1 -0.021136257796  0.000000000000      0.053049891462  0.000000000000      0.107437967200  0.000000000000
  32   2  0.061360581174  0.000000000000     -0.035874245589  0.000000000000     -0.111807886594  0.000000000000
  32   3  0.012269824743  0.000000000000     -0.015571693289  0.000000000000      0.084454175805  0.000000000000
  32   4 -0.050993140254  0.000000000000      0.008493965652  0.000000000000      0.092592867972  0.000000000000
  32   5 -0.015147366827  0.000000000000     -0.010265395192  0.000000000000     -0.038302660743  0.000000000000
  32   6 -0.047623246050  0.000000000000      0.033089758753  0.000000000000     -0.094089112379  0.000000000000
  32   7 -0.080050614404  0.000000000000      0.003907599825  0.000000000000     -0.006475887214  0.000000000000
  32   8 -0.064396825422  0.000000000000      0.001861604506  0.000000000000      0.024845336852  0.000000000000
  32   9  0.021136257796  0.000000000000     -0.053049891462  0.000000000000      0.107437967200  0.000000000000
  32  10 -0.061360581174  0.000000000000      0.035874245589  0.000000000000     -0.111807886594  0.000000000000
  32  11 -0.012269824743  0.000000000000      0.015571693289  0.000000000000      0.084454175805  0.000000000000
  32  12  0.050993140254  0.000000000000     -0.008493965652  0.000000000000      0.092592867972  0.000000000000
  32  13  0.015147366827  0.000000000000      0.010265395191  0.000000000000     -0.038302660743  0.000000000000
  32  14  0.047623246050  0.000000000000     -0.033089758753  0.000000000000     -0.094089112379  0.000000000000
  32  15  0.080050614404  0.000000000000     -0.003907599825  0.000000000000     -0.006475887214  0.000000000000
  32  16  0.064396825423  0.000000000000     -0.001861604506  0.000000000000      0.024845336851  0.000000000000
  32  17  0.021136257796  0.000000000000      0.053049891462  0.000000000000     -0.107437967200  0.000000000000
  32  18 -0.061360581174  0.000000000000     -0.035874245589  0.000000000000      0.111807886594  0.000000000000
  32  19 -0.012269824743  0.000000000000     -0.015571693289  0.000000000000     -0.084454175805  0.000000000000
  32  20  0.050993140254  0.000000000000      0.008493965652  0.000000000000     -0.092592867972  0.000000000000
  32  21  0.015147366827  0.000000000000     -0.010265395191  0.000000000000      0.038302660743  0.000000000000
  32  22  0.047623246050  0.000000000000      0.033089758753  0.000000000000      0.094089112379  0.000000000000
  32  23  0.080050614404  0.000000000000      0.003907599825  0.000000000000      0.006475887214  0.000000000000
  32  24  0.064396825423  0.000000000000      0.001861604506  0.000000000000     -0.024845336852  0.000000000000
  32  25 -0.021136257796  0.000000000000     -0.053049891462  0.000000000000     -0.107437967200  0.000000000000
  32  26  0.061360581174  0.000000000000      0.035874245589  0.000000000000      0.111807886594  0.000000000000
  32  27  0.012269824743  0.000000000000      0.015571693289  0.000000000000     -0.084454175805  0.000000000000
  32  28 -0.050993140254  0.000000000000     -0.008493965652  0.000000000000     -0.092592867972  0.000000000000
  32  29 -0.015147366827  0.000000000000      0.010265395192  0.000000000000      0.038302660743  0.000000000000
  32  30 -0.047623246050  0.000000000000     -0.033089758753  0.000000000000      0.094089112379  0.000000000000
  32  31 -0.080050614404  0.000000000000     -0.003907599825  0.000000000000      0.006475887214  0.000000000000
  32  32 -0.064396825422  0.000000000000     -0.001861604506  0.000000000000     -0.024845336852  0.000000000000
  32  33 -0.021136257796  0.000000000000      0.053049891462  0.000000000000      0.107437967200  0.000000000000
  32  34  0.061360581174  0.000000000000     -0.035874245589  0.000000000000     -0.111807886594  0.000000000000
  32  35  0.012269824743  0.000000000000     -0.015571693289  0.000000000000      0.084454175805  0.000000000000
  32  36 -0.050993140254  0.000000000000      0.008493965652  0.000000000000      0.092592867972  0.000000000000
  32  37 -0.015147366827  0.000000000000     -0.010265395191  0.000000000000     -0.038302660743  0.000000000000
  32  38 -0.047623246050  0.000000000000      0.033089758753  0.000000000000     -0.094089112379  0.000000000000
  32  39 -0.080050614404  0.000000000000      0.003907599825  0.000000000000     -0.006475887214  0.000000000000
  32  40 -0.064396825423  0.000000000000      0.001861604506  0.000000000000      0.024845336852  0.000000000000
  32  41  0.021136257796  0.000000000000     -0.053049891462  0.000000000000      0.107437967200  0.000000000000
  32  42 -0.061360581174  0.000000000000      0.035874245589  0.000000000000     -0.111807886594  0.000000000000
  32  43 -0.012269824743  0.000000000000      0.015571693289  0.000000000000      0.084454175805  0.000000000000
  32  44  0.050993140254  0.000000000000     -0.008493965652  0.000000000000      0.092592867972  0.000000000000
  32  45  0.015147366827  0.000000000000      0.010265395191  0.000000000000     -0.038302660743  0.000000000000
  32  46  0.047623246050  0.000000000000     -0.033089758753  0.000000000000     -0.094089112379  0.000000000000
  32  47  0.080050614404  0.000000000000     -0.003907599825  0.000000000000     -0.006475887214  0.000000000000
  32  48  0.064396825423  0.000000000000     -0.001861604506  0.000000000000      0.024845336852  0.000000000000
  32  49  0.021136257796  0.000000000000      0.053049891462  0.000000000000     -0.107437967200  0.000000000000
  32  50 -0.061360581174  0.000000000000     -0.035874245589  0.000000000000      0.111807886594  0.000000000000
  32  51 -0.012269824743  0.000000000000     -0.015571693289  0.000000000000     -0.084454175805  0.000000000000
  32  52  0.050993140254  0.000000000000      0.008493965652  0.000000000000     -0.092592867972  0.000000000000
  32  53  0.015147366827  0.000000000000     -0.010265395191  0.000000000000      0.038302660743  0.000000000000
  32  54  0.047623246050  0.000000000000      0.033089758753  0.000000000000      0.094089112379  0.000000000000
  32  55  0.080050614404  0.000000000000      0.003907599825  0.000000000000      0.006475887214  0.000000000000
  32  56  0.064396825423  0.000000000000      0.001861604506  0.000000000000     -0.024845336852  0.000000000000
  32  57 -0.021136257796  0.000000000000     -0.053049891462  0.000000000000     -0.107437967200  0.000000000000
  32  58  0.061360581174  0.000000000000      0.035874245589  0.000000000000      0.111807886594  0.000000000000
  32  59  0.012269824743  0.000000000000      0.015571693289  0.000000000000     -0.084454175805  0.000000000000
  32  60 -0.050993140254  0.000000000000     -0.008493965652  0.000000000000     -0.092592867972  0.000000000000
  32  61 -0.015147366827  0.000000000000      0.010265395192  0.000000000000      0.038302660743  0.000000000000
  32  62 -0.047623246050  0.000000000000     -0.033089758753  0.000000000000      0.094089112379  0.000000000000
  32  63 -0.080050614404  0.000000000000     -0.003907599825  0.000000000000      0.006475887214  0.000000000000
  32  64 -0.064396825422  0.000000000000     -0.001861604506  0.000000000000     -0.024845336852  0.000000000000
  32  65 -0.038592467697  0.000000000000     -0.028566259862  0.000000000000     -0.111552270133  0.000000000000
  32  66 -0.031928847454  0.000000000000      0.040990153830  0.000000000000      0.045503631932  0.000000000000
  32  67  0.038592467697  0.000000000000      0.028566259862  0.000000000000     -0.111552270133  0.000000000000
  32  68  0.031928847454  0.000000000000     -0.040990153830  0.000000000000      0.045503631932  0.000000000000
  32  69  0.038592467697  0.000000000000     -0.028566259862  0.000000000000      0.111552270133  0.000000000000
  32  70  0.031928847454  0.000000000000      0.040990153830  0.000000000000     -0.045503631932  0.000000000000
  32  71 -0.038592467697  0.000000000000      0.028566259862  0.000000000000      0.111552270133  0.000000000000
  32  72 -0.031928847454  0.000000000000     -0.040990153830  0.000000000000     -0.045503631932  0.000000000000
  32  73 -0.038592467697  0.000000000000     -0.028566259862  0.000000000000     -0.111552270133  0.000000000000
  32  74 -0.031928847454  0.000000000000      0.040990153830  0.000000000000      0.045503631932  0.000000000000
  32  75  0.038592467697  0.000000000000      0.028566259862  0.000000000000     -0.111552270133  0.000000000000
  32  76  0.031928847454  0.000000000000     -0.040990153830  0.000000000000      0.045503631932  0.000000000000
  32  77  0.038592467697  0.000000000000     -0.028566259862  0.000000000000      0.111552270133  0.000000000000
  32  78  0.031928847454  0.000000000000      0.040990153830  0.000000000000     -0.045503631932  0.000000000000
  32  79 -0.038592467697  0.000000000000      0.028566259862  0.000000000000      0.111552270133  0.000000000000
  32  80 -0.031928847454  0.000000000000     -0.040990153830  0.000000000000     -0.045503631932  0.000000000000
  32  81 -0.044356742059  0.000000000000      0.020110878915  0.000000000000      0.133942523311  0.000000000000
  32  82 -0.070953614257  0.000000000000      0.007256010070  0.000000000000     -0.060842185521  0.000000000000
  32  83  0.044356742059  0.000000000000     -0.020110878915  0.000000000000      0.133942523311  0.000000000000
  32  84  0.070953614257  0.000000000000     -0.007256010070  0.000000000000     -0.060842185521  0.000000000000
  32  85  0.044356742059  0.000000000000      0.020110878915  0.000000000000     -0.133942523311  0.000000000000
  32  86  0.070953614257  0.000000000000      0.007256010070  0.000000000000      0.060842185521  0.000000000000
  32  87 -0.044356742059  0.000000000000     -0.020110878915  0.000000000000     -0.133942523311  0.000000000000
  32  88 -0.070953614257  0.000000000000     -0.007256010070  0.000000000000      0.060842185521  0.000000000000
  32  89 -0.044356742059  0.000000000000      0.020110878915  0.000000000000      0.133942523311  0.000000000000
  32  90 -0.070953614257  0.000000000000      0.007256010070  0.000000000000     -0.060842185521  0.000000000000
  32  91  0.044356742059  0.000000000000     -0.020110878915  0.000000000000      0.133942523311  0.000000000000
  32  92  0.070953614257  0.000000000000     -0.007256010070  0.000000000000     -0.060842185521  0.000000000000
  32  93  0.044356742059  0.000000000000      0.020110878915  0.000000000000     -0.133942523311  0.000000000000
  32  94  0.070953614257  0.000000000000      0.007256010070  0.000000000000      0.060842185521  0.000000000000
  32  95 -0.044356742059  0.000000000000     -0.020110878915  0.000000000000     -0.133942523311  0.000000000000
  32  96 -0.070953614257  0.000000000000     -0.007256010070  0.000000000000      0.060842185521  0.000000000000
  33   1 -0.051472140045  0.000000000000      0.018353839690  0.000000000000      0.080031337740  0.000000000000
  33   2  0.075387881976  0.000000000000      0.024137879219  0.000000000000     -0.011842700697  0.000000000000
  33   3 -0.051985593637  0.000000000000      0.019066536772  0.000000000000     -0.005759289908  0.000000000000
  33   4 -0.025790784056  0.000000000000      0.001167451949  0.000000000000      0.006701355707  0.000000000000
  33   5 -0.109504945405  0.000000000000     -0.164142812004  0.000000000000     -0.068751012467  0.000000000000
  33   6 -0.033991472986  0.000000000000     -0.020174923220  0.000000000000      0.027365671312  0.000000000000
  33   7 -0.017789021546  0.000000000000     -0.014366105701  0.000000000000      0.114240943471  0.000000000000
  33   8 -0.034102074511  0.000000000000     -0.074502967007  0.000000000000      0.098683091362  0.000000000000
  33   9  0.051472140045  0.000000000000     -0.018353839690  0.000000000000      0.080031337740  0.000000000000
  33  10 -0.075387881976  0.000000000000     -0.024137879219  0.000000000000     -0.011842700697  0.000000000000
  33  11  0.051985593637  0.000000000000     -0.019066536772  0.000000000000     -0.005759289908  0.000000000000
  33  12  0.025790784056  0.000000000000     -0.001167451949  0.000000000000      0.006701355707  0.000000000000
  33  13  0.109504945405  0.000000000000      0.164142812004  0.000000000000     -0.068751012467  0.000000000000
  33  14  0.033991472986  0.000000000000      0.020174923220  0.000000000000      0.027365671312  0.000000000000
  33  15  0.017789021546  0.000000000000      0.014366105701  0.000000000000      0.114240943471  0.000000000000
  33  16  0.034102074511  0.000000000000      0.074502967007  0.000000000000      0.098683091362  0.000000000000
  33  17 -0.051472140045  0.000000000000     -0.018353839690  0.000000000000      0.080031337740  0.000000000000
  33  18  0.075387881976  0.000000000000     -0.024137879219  0.000000000000     -0.011842700697  0.000000000000
  33  19 -0.051985593637  0.000000000000     -0.019066536772  0.000000000000     -0.005759289908  0.000000000000
  33  20 -0.025790784057  0.000000000000     -0.001167451949  0.000000000000      0.006701355707  0.000000000000
  33  21 -0.109504945405  0.000000000000      0.164142812004  0.000000000000     -0.068751012467  0.000000000000
  33  22 -0.033991472986  0.000000000000      0.020174923220  0.000000000000      0.027365671312  0.000000000000
  33  23 -0.017789021546  0.000000000000      0.014366105701  0.000000000000      0.114240943471  0.000000000000
  33  24 -0.034102074511  0.000000000000      0.074502967007  0.000000000000      0.098683091362  0.000000000000
  33  25  0.051472140045  0.000000000000      0.018353839690  0.000000000000      0.080031337740  0.000000000000
  33  26 -0.075387881976  0.000000000000      0.024137879219  0.000000000000     -0.011842700697  0.000000000000
  33  27  0.051985593637  0.000000000000      0.019066536772  0.000000000000     -0.005759289908  0.000000000000
  33  28  0.025790784056  0.000000000000      0.001167451949  0.000000000000      0.006701355707  0.000000000000
  33  29  0.109504945405  0.000000000000     -0.164142812004  0.000000000000     -0.068751012467  0.000000000000
  33  30  0.033991472986  0.000000000000     -0.020174923220  0.000000000000      0.027365671312  0.000000000000
  33  31  0.017789021546  0.000000000000     -0.014366105701  0.000000000000      0.114240943471  0.000000000000
  33  32  0.034102074511  0.000000000000     -0.074502967007  0.000000000000      0.098683091362  0.000000000000
  33  33  0.051472140045  0.000000000000     -0.018353839690  0.000000000000     -0.080031337740  0.000000000000
  33  34 -0.075387881976  0.000000000000     -0.024137879219  0.000000000000      0.011842700697  0.000000000000
  33  35  0.051985593637  0.000000000000     -0.019066536772  0.000000000000      0.005759289908  0.000000000000
  33  36  0.025790784056  0.000000000000     -0.001167451949  0.000000000000     -0.006701355707  0.000000000000
  33  37  0.109504945405  0.000000000000      0.164142812004  0.000000000000      0.068751012467  0.000000000000
  33  38  0.033991472986  0.000000000000      0.020174923220  0.000000000000     -0.027365671312  0.000000000000
  33  39  0.017789021546  0.000000000000      0.014366105701  0.000000000000     -0.114240943471  0.000000000000
  33  40  0.034102074511  0.000000000000      0.074502967007  0.000000000000     -0.098683091362  0.000000000000
  33  41 -0.051472140045  0.000000000000      0.018353839690  0.000000000000     -0.080031337740  0.000000000000
  33  42  0.075387881976  0.000000000000      0.024137879219  0.000000000000      0.011842700697  0.000000000000
  33  43 -0.051985593637  0.000000000000      0.019066536772  0.000000000000      0.005759289908  0.000000000000
  33  44 -0.025790784057  0.000000000000      0.001167451949  0.000000000000     -0.006701355707  0.000000000000
  33  45 -0.109504945405  0.000000000000     -0.164142812004  0.000000000000      0.068751012467  0.000000000000
  33  46 -0.033991472986  0.000000000000     -0.020174923220  0.000000000000     -0.027365671312  0.000000000000
  33  47 -0.017789021546  0.000000000000     -0.014366105701  0.000000000000     -0.114240943471  0.000000000000
  33  48 -0.034102074511  0.000000000000     -0.074502967007  0.000000000000     -0.098683091362  0.000000000000
  33  49  0.051472140045  0.000000000000      0.018353839690  0.000000000000     -0.080031337740  0.000000000000
  33  50 -0.075387881976  0.000000000000      0.024137879219  0.000000000000      0.011842700697  0.000000000000
  33  51  0.051985593637  0.000000000000      0.019066536772  0.000000000000      0.005759289908  0.000000000000
  33  52  0.025790784056  0.000000000000      0.001167451949  0.000000000000     -0.006701355707  0.000000000000
  33  53  0.109504945405  0.000000000000     -0.164142812004  0.000000000000      0.068751012467  0.000000000000
  33  54  0.033991472986  0.000000000000     -0.020174923220  0.000000000000     -0.027365671312  0.000000000000
  33  55  0.017789021546  0.000000000000     -0.014366105701  0.000000000000     -0.114240943471  0.000000000000
  33  56  0.034102074511  0.000000000000     -0.074502967007  0.000000000000     -0.098683091362  0.000000000000
  33  57 -0.051472140045  0.000000000000     -0.018353839690  0.000000000000     -0.080031337740  0.000000000000
  33  58  0.075387881976  0.000000000000     -0.024137879219  0.000000000000      0.011842700697  0.000000000000
  33  59 -0.051985593637  0.000000000000     -0.019066536772  0.000000000000      0.005759289908  0.000000000000
  33  60 -0.025790784056  0.000000000000     -0.001167451949  0.000000000000     -0.006701355707  0.000000000000
  33  61 -0.109504945405  0.000000000000      0.164142812004  0.000000000000      0.068751012467  0.000000000000
  33  62 -0.033991472986  0.000000000000      0.020174923220  0.000000000000     -0.027365671312  0.000000000000
  33  63 -0.017789021546  0.000000000000      0.014366105701  0.000000000000     -0.114240943471  0.000000000000
  33  64 -0.034102074511  0.000000000000      0.074502967007  0.000000000000     -0.098683091362  0.000000000000
  33  65 -0.037815312567  0.000000000000      0.000715356622  0.000000000000      0.001845840670  0.000000000000
  33  66 -0.035868912003  0.000000000000     -0.072003854665  0.000000000000      0.089402993468  0.000000000000
  33  67  0.037815312567  0.000000000000     -0.000715356622  0.000000000000      0.001845840670  0.000000000000
  33  68  0.035868912003  0.000000000000      0.072003854665  0.000000000000      0.089402993468  0.000000000000
  33  69 -0.037815312567  0.000000000000     -0.000715356622  0.000000000000      0.001845840670  0.000000000000
  33  70 -0.035868912003  0.000000000000      0.072003854665  0.000000000000      0.089402993468  0.000000000000
  33  71  0.037815312567  0.000000000000      0.000715356622  0.000000000000      0.001845840670  0.000000000000
  33  72  0.035868912003  0.000000000000     -0.072003854665  0.000000000000      0.089402993468  0.000000000000
  33  73  0.037815312567  0.000000000000     -0.000715356622  0.000000000000     -0.001845840670  0.000000000000
  33  74  0.035868912003  0.000000000000      0.072003854665  0.000000000000     -0.089402993468  0.000000000000
  33  75 -0.037815312567  0.000000000000      0.000715356622  0.000000000000     -0.001845840670  0.000000000000
  33  76 -0.035868912003  0.000000000000     -0.072003854665  0.000000000000     -0.089402993468  0.000000000000
  33  77  0.037815312567  0.000000000000      0.000715356622  0.000000000000     -0.001845840670  0.000000000000
  33  78  0.035868912003  0.000000000000     -0.072003854665  0.000000000000     -0.089402993468  0.000000000000
  33  79 -0.037815312567  0.000000000000     -0.000715356622  0.000000000000     -0.001845840670  0.000000000000
  33  80 -0.035868912003  0.000000000000      0.072003854665  0.000000000000     -0.089402993468  0.000000000000
  33  81 -0.073735011335  0.000000000000      0.022620226954  0.000000000000      0.030753659331  0.000000000000
  33  82 -0.065385812086  0.000000000000     -0.045716718734  0.000000000000     -0.015370405536  0.000000000000
  33  83  0.073735011335  0.000000000000     -0.022620226954  0.000000000000      0.030753659331  0.000000000000
  33  84  0.065385812086  0.000000000000      0.045716718734  0.000000000000     -0.015370405536  0.000000000000
  33  85 -0.073735011335  0.000000000000     -0.022620226954  0.000000000000      0.030753659331  0.000000000000
  33  86 -0.065385812086  0.000000000000      0.045716718734  0.000000000000     -0.015370405536  0.000000000000
  33  87  0.073735011335  0.000000000000      0.022620226954  0.000000000000      0.030753659331  0.000000000000
  33  88  0.065385812086  0.000000000000     -0.045716718734  0.000000000000     -0.015370405536  0.000000000000
  33  89  0.073735011335  0.000000000000     -0.022620226954  0.000000000000     -0.030753659331  0.000000000000
  33  90  0.065385812086  0.000000000000      0.045716718734  0.000000000000      0.015370405536  0.000000000000
  33  91 -0.073735011335  0.000000000000      0.022620226954  0.000000000000     -0.030753659331  0.000000000000
  33  92 -0.065385812086  0.000000000000     -0.045716718734  0.000000000000      0.015370405536  0.000000000000
  33  93  0.073735011335  0.000000000000      0.022620226954  0.000000000000     -0.030753659331  0.000000000000
  33  94  0.065385812086  0.000000000000     -0.045716718734  0.000000000000      0.015370405536  0.000000000000
  33  95 -0.073735011335  0.000000000000     -0.022620226954  0.000000000000     -0.030753659331  0.000000000000
  33  96 -0.065385812086  0.000000000000      0.045716718734  0.000000000000      0.015370405536  0.000000000000
  34   1 -0.002423542765  0.000000000000     -0.093654258641  0.000000000000     -0.048841124143  0.000000000000
  34   2 -0.023835152554  0.000000000000     -0.007926656226  0.000000000000      0.084947795972  0.000000000000
  34   3 -0.023932510665  0.000000000000     -0.003864804667  0.000000000000     -0.093971949623  0.000000000000
  34   4  0.083912158083  0.000000000000     -0.017338529088  0.000000000000     -0.065160715687  0.000000000000
  34   5  0.038800593539  0.000000000000      0.120976204402  0.000000000000      0.086700476683  0.000000000000
  34   6  0.012918125999  0.000000000000      0.058794678977  0.000000000000      0.077997027097  0.000000000000
  34   7 -0.055587264041  0.000000000000      0.011753436099  0.000000000000     -0.038400082340  0.000000000000
  34   8 -0.018899252856  0.000000000000     -0.037103009327  0.000000000000      0.095228437953  0.000000000000
  34   9 -0.002423542765  0.000000000000     -0.093654258641  0.000000000000      0.048841124143  0.000000000000
  34  10 -0.023835152554  0.000000000000     -0.007926656226  0.000000000000     -0.084947795972  0.000000000000
  34  11 -0.023932510665  0.000000000000     -0.003864804667  0.000000000000      0.093971949623  0.000000000000
  34  12  0.083912158083  0.000000000000     -0.017338529088  0.000000000000      0.065160715687  0.000000000000
  34  13  0.038800593539  0.000000000000      0.120976204402  0.000000000000     -0.086700476683  0.000000000000
  34  14  0.012918125999  0.000000000000      0.058794678977  0.000000000000     -0.077997027097  0.000000000000
  34  15 -0.055587264041  0.000000000000      0.011753436099  0.000000000000      0.038400082339  0.000000000000
  34  16 -0.018899252856  0.000000000000     -0.037103009327  0.000000000000     -0.095228437953  0.000000000000
  34  17  0.002423542765  0.000000000000     -0.093654258641  0.000000000000      0.048841124143  0.000000000000
  34  18  0.023835152554  0.000000000000     -0.007926656226  0.000000000000     -0.084947795971  0.000000000000
  34  19  0.023932510665  0.000000000000     -0.003864804667  0.000000000000      0.093971949623  0.000000000000
  34  20 -0.083912158083  0.000000000000     -0.017338529088  0.000000000000      0.065160715687  0.000000000000
  34  21 -0.038800593539  0.000000000000      0.120976204403  0.000000000000     -0.086700476684  0.000000000000
  34  22 -0.012918125999  0.000000000000      0.058794678977  0.000000000000     -0.077997027097  0.000000000000
  34  23  0.055587264041  0.000000000000      0.011753436099  0.000000000000      0.038400082339  0.000000000000
  34  24  0.018899252857  0.000000000000     -0.037103009328  0.000000000000     -0.095228437952  0.000000000000
  34  25  0.002423542765  0.000000000000     -0.093654258641  0.000000000000     -0.048841124143  0.000000000000
  34  26  0.023835152554  0.000000000000     -0.007926656226  0.000000000000      0.084947795971  0.000000000000
  34  27  0.023932510665  0.000000000000     -0.003864804667  0.000000000000     -0.093971949623  0.000000000000
  34  28 -0.083912158083  0.000000000000     -0.017338529088  0.000000000000     -0.065160715687  0.000000000000
  34  29 -0.038800593539  0.000000000000      0.120976204403  0.000000000000      0.086700476684  0.000000000000
  34  30 -0.012918125999  0.000000000000      0.058794678977  0.000000000000      0.077997027097  0.000000000000
  34  31  0.055587264041  0.000000000000      0.011753436099  0.000000000000     -0.038400082339  0.000000000000
  34  32  0.018899252857  0.000000000000     -0.037103009328  0.000000000000      0.095228437952  0.000000000000
  34  33 -0.002423542765  0.000000000000     -0.093654258641  0.000000000000     -0.048841124143  0.000000000000
  34  34 -0.023835152554  0.000000000000     -0.007926656226  0.000000000000      0.084947795972  0.000000000000
  34  35 -0.023932510665  0.000000000000     -0.003864804667  0.000000000000     -0.093971949623  0.000000000000
  34  36  0.083912158083  0.000000000000     -0.017338529088  0.000000000000     -0.065160715687  0.000000000000
  34  37  0.038800593539  0.000000000000      0.120976204402  0.000000000000      0.086700476683  0.000000000000
  34  38  0.012918125999  0.000000000000      0.058794678977  0.000000000000      0.077997027097  0.000000000000
  34  39 -0.055587264041  0.000000000000      0.011753436099  0.000000000000     -0.038400082339  0.000000000000
  34  40 -0.018899252856  0.000000000000     -0.037103009327  0.000000000000      0.095228437953  0.000000000000
  34  41 -0.002423542765  0.000000000000     -0.093654258641  0.000000000000      0.048841124143  0.000000000000
  34  42 -0.023835152554  0.000000000000     -0.007926656226  0.000000000000     -0.084947795972  0.000000000000
  34  43 -0.023932510665  0.000000000000     -0.003864804667  0.000000000000      0.093971949623  0.000000000000
  34  44  0.083912158083  0.000000000000     -0.017338529088  0.000000000000      0.065160715687  0.000000000000
  34  45  0.038800593539  0.000000000000      0.120976204402  0.000000000000     -0.086700476683  0.000000000000
  34  46  0.012918125999  0.000000000000      0.058794678977  0.000000000000     -0.077997027097  0.000000000000
  34  47 -0.055587264041  0.000000000000      0.011753436099  0.000000000000      0.038400082339  0.000000000000
  34  48 -0.018899252856  0.000000000000     -0.037103009327  0.000000000000     -0.095228437953  0.000000000000
  34  49  0.002423542765  0.000000000000     -0.093654258641  0.000000000000      0.048841124143  0.000000000000
  34  50  0.023835152554  0.000000000000     -0.007926656226  0.000000000000     -0.084947795971  0.000000000000
  34  51  0.023932510665  0.000000000000     -0.003864804667  0.000000000000      0.093971949623  0.000000000000
  34  52 -0.083912158083  0.000000000000     -0.017338529088  0.000000000000      0.065160715688  0.000000000000
  34  53 -0.038800593539  0.000000000000      0.120976204403  0.000000000000     -0.086700476684  0.000000000000
  34  54 -0.012918125999  0.000000000000      0.058794678977  0.000000000000     -0.077997027097  0.000000000000
  34  55  0.055587264041  0.000000000000      0.011753436099  0.000000000000      0.038400082339  0.000000000000
  34  56  0.018899252857  0.000000000000     -0.037103009328  0.000000000000     -0.095228437952  0.000000000000
  34  57  0.002423542765  0.000000000000     -0.093654258641  0.000000000000     -0.048841124143  0.000000000000
  34  58  0.023835152554  0.000000000000     -0.007926656226  0.000000000000      0.084947795971  0.000000000000
  34  59  0.023932510665  0.000000000000     -0.003864804667  0.000000000000     -0.093971949623  0.000000000000
  34  60 -0.083912158083  0.000000000000     -0.017338529088  0.000000000000     -0.065160715687  0.000000000000
  34  61 -0.038800593539  0.000000000000      0.120976204403  0.000000000000      0.086700476684  0.000000000000
  34  62 -0.012918125999  0.000000000000      0.058794678977  0.000000000000      0.077997027097  0.000000000000
  34  63  0.055587264041  0.000000000000      0.011753436099  0.000000000000     -0.038400082339  0.000000000000
  34  64  0.018899252857  0.000000000000     -0.037103009328  0.000000000000      0.095228437952  0.000000000000
  34  65  0.033035294476  0.000000000000      0.014760511692  0.000000000000      0.096144327005  0.000000000000
  34  66 -0.036094050226  0.000000000000     -0.002014401984  0.000000000000     -0.047007386847  0.000000000000
  34  67  0.033035294476  0.000000000000      0.014760511692  0.000000000000     -0.096144327005  0.000000000000
  34  68 -0.036094050226  0.000000000000     -0.002014401984  0.000000000000      0.047007386847  0.000000000000
  34  69 -0.033035294476  0.000000000000      0.014760511692  0.000000000000     -0.096144327004  0.000000000000
  34  70  0.036094050226  0.000000000000     -0.002014401985  0.000000000000      0.047007386846  0.000000000000
  34  71 -0.033035294476  0.000000000000      0.014760511692  0.000000000000      0.096144327004  0.000000000000
  34  72  0.036094050226  0.000000000000     -0.002014401985  0.000000000000     -0.047007386846  0.000000000000
  34  73  0.033035294476  0.000000000000      0.014760511692  0.000000000000      0.096144327005  0.000000000000
  34  74 -0.036094050226  0.000000000000     -0.002014401984  0.000000000000     -0.047007386847  0.000000000000
  34  75  0.033035294476  0.000000000000      0.014760511692  0.000000000000     -0.096144327005  0.000000000000
  34  76 -0.036094050226  0.000000000000     -0.002014401984  0.000000000000      0.047007386847  0.000000000000
  34  77 -0.033035294476  0.000000000000      0.014760511692  0.000000000000     -0.096144327004  0.000000000000
  34  78  0.036094050226  0.000000000000     -0.002014401985  0.000000000000      0.047007386846  0.000000000000
  34  79 -0.033035294476  0.000000000000      0.014760511692  0.000000000000      0.096144327004  0.000000000000
  34  80  0.036094050226  0.000000000000     -0.002014401985  0.000000000000     -0.047007386846  0.000000000000
  34  81  0.025155421767  0.000000000000     -0.053184791264  0.000000000000     -0.101353122334  0.000000000000
  34  82  0.005597171988  0.000000000000      0.047138228872  0.000000000000      0.077831350344  0.000000000000
  34  83  0.025155421767  0.000000000000     -0.053184791264  0.000000000000      0.101353122334  0.000000000000
  34  84  0.005597171988  0.000000000000      0.047138228872  0.000000000000     -0.077831350344  0.000000000000
  34  85 -0.025155421767  0.000000000000     -0.053184791264  0.000000000000      0.101353122334  0.000000000000
  34  86 -0.005597171988  0.000000000000      0.047138228873  0.000000000000     -0.077831350345  0.000000000000
  34  87 -0.025155421767  0.000000000000     -0.053184791264  0.000000000000     -0.101353122334  0.000000000000
  34  88 -0.005597171988  0.000000000000      0.047138228873  0.000000000000      0.077831350345  0.000000000000
  34  89  0.025155421767  0.000000000000     -0.053184791264  0.000000000000     -0.101353122334  0.000000000000
  34  90  0.005597171988  0.000000000000      0.047138228872  0.000000000000      0.077831350344  0.000000000000
  34  91  0.025155421767  0.000000000000     -0.053184791264  0.000000000000      0.101353122334  0.000000000000
  34  92  0.005597171988  0.000000000000      0.047138228872  0.000000000000     -0.077831350344  0.000000000000
  34  93 -0.025155421767  0.000000000000     -0.053184791264  0.000000000000      0.101353122334  0.000000000000
  34  94 -0.005597171988  0.000000000000      0.047138228873  0.000000000000     -0.077831350345  0.000000000000
  34  95 -0.025155421767  0.000000000000     -0.053184791264  0.000000000000     -0.101353122334  0.000000000000
  34  96 -0.005597171988  0.000000000000      0.047138228873  0.000000000000      0.077831350345  0.000000000000
  35   1  0.012443889317  0.000000000000     -0.003792365485  0.000000000000     -0.015630292934  0.000000000000
  35   2  0.034094376051  0.000000000000     -0.020992509721  0.000000000000     -0.027941114855  0.000000000000
  35   3 -0.008515099928  0.000000000000      0.018644540388  0.000000000000     -0.014116893469  0.000000000000
  35   4  0.016570133920  0.000000000000     -0.014603051019  0.000000000000     -0.036299092304  0.000000000000
  35   5 -0.001926924471  0.000000000000      0.138124244684  0.000000000000      0.118651400993  0.000000000000
  35   6 -0.035681322166  0.000000000000      0.009469601741  0.000000000000      0.074498397632  0.000000000000
  35   7  0.028988339227  0.000000000000      0.062709567453  0.000000000000      0.105694534668  0.000000000000
  35   8 -0.067678752180  0.000000000000     -0.046495919968  0.000000000000     -0.149741352840  0.000000000000
  35   9  0.012443889317  0.000000000000     -0.003792365485  0.000000000000      0.015630292934  0.000000000000
[truncated: 5,902,168 more chars]
