# Supplementary material for: First-Principles Study of AlPO4-H3, a Hydrated Aluminophosphate Zeotype Containing Two Different Types of Adsorbed Water Molecules
Source: Molecules. 2019 Mar 6;24(5):922. doi: 10.3390/molecules24050922 (PMC6429327; doi:10.3390/molecules24050922)
Supplement: Supplementary file 1 [file molecules-24-00922-s001.zip › APC_AlPO4-H3_PBE-TS.cif]

#
# CIF written by cell_write_cif: Keith Refson, Apr 2010
#
data_APC_AlPO4-H3_Pluth_completed
_audit_creation_method 'Generated by CASTEP 17.200'
 
_symmetry_Int_Tables_number          61
_symmetry_space_group_name_Hall    '-P 2ac 2ab'
_symmetry_space_group_name_H_M     'Pbca'
loop_
_symmetry_equiv_pos_as_xyz
 x,y,z
 -x,-y,-z
 x+1/2,-y+1/2,-z
 -x+1/2,y+1/2,z
 -x,y+1/2,-z+1/2
 x,-y+1/2,z+1/2
 -x+1/2,-y,z+1/2
 x+1/2,y,-z+1/2
 
_cell_length_a           19.497632288371673
_cell_length_b            9.751174136128464
_cell_length_c            9.795381922915951
_cell_angle_alpha        90.000000000000000
_cell_angle_beta         90.000000000000000
_cell_angle_gamma        90.000000000000000
 
loop_
_atom_site_label
_atom_site_type_symbol
_atom_site_fract_x
_atom_site_fract_y
_atom_site_fract_z
_atom_site_occupancy
H1    H     0.157936129130486  0.299871752615022  0.036424953866444  1.0000
H2    H     0.155474124707359  0.244696661584827  0.194363214720345  1.0000
H3    H     0.277163833133256  0.089431365463868  0.033690806659455  1.0000
H4    H     0.303563304039564  0.200617977456439  0.931336923486092  1.0000
H5    H     0.367701600599337  0.566121553612373  0.316850834611764  1.0000
H6    H     0.429676186049215  0.662408768022936  0.343774852272992  1.0000
O1    O     0.375034091107248  0.376119384765066  0.166888229794545  1.0000
O2    O     0.462129192045759  0.166577366365847  0.476268523017742  1.0000
O3    O     0.496653276781960  0.441478111667062  0.200425940408564  1.0000
O4    O     0.468569755161375  0.192502281229051  0.186099370097430  1.0000
O5    O     0.271853508779902  0.055141807732123  0.491781453294068  1.0000
O6    O     0.364391123264575  0.010987705143391  0.315011592333316  1.0000
O7    O     0.284860318139241  0.214408994247425  0.296245760688741  1.0000
O8    O     0.260189313850558  0.474802982768444  0.258259272667591  1.0000
O9    O     0.184781064584616  0.275338851144503  0.117395406690098  1.0000
O10   O     0.307375534002300  0.171547917037565  0.029446200367801  1.0000
O11   O     0.120513103286836  0.159559307033650  0.344467713266171  1.0000
Al1   Al    0.447195981584569  0.079627175210268  0.321280013320026  1.0000
Al2   Al    0.281869831050951  0.328984352880310  0.143876792494171  1.0000
P1    P     0.448213678947467  0.337069609259185  0.131759569994859  1.0000
P2    P     0.289920554639583  0.062016077434731  0.338533882378522  1.0000
