# Supplementary material for: First-Principles Study of AlPO4-H3, a Hydrated Aluminophosphate Zeotype Containing Two Different Types of Adsorbed Water Molecules
Source: Molecules. 2019 Mar 6;24(5):922. doi: 10.3390/molecules24050922 (PMC6429327; doi:10.3390/molecules24050922)
Supplement: Supplementary file 1 [file molecules-24-00922-s001.zip › APC_AlPO4-H3_PBE-TS.phonon]

 BEGIN header
 Number of ions         168
 Number of branches     504
 Number of wavevectors  1
 Frequencies in         cm-1
 IR intensities in      (D/A)**2/amu
 Raman activities in    A**4 amu**(-1)
 Unit cell vectors (A)
   19.497632    0.000000    0.000000
    0.000000    9.751174    0.000000
    0.000000    0.000000    9.795382
 Fractional Co-ordinates
     1     0.157936    0.299872    0.036425   H         1.008000
     2     0.155474    0.244697    0.194363   H         1.008000
     3     0.277164    0.089431    0.033691   H         1.008000
     4     0.303563    0.200618    0.931337   H         1.008000
     5     0.367702    0.566122    0.316851   H         1.008000
     6     0.429676    0.662409    0.343775   H         1.008000
     7     0.342064    0.700128    0.536425   H         1.008000
     8     0.344526    0.755303    0.694363   H         1.008000
     9     0.222836    0.910569    0.533691   H         1.008000
    10     0.196437    0.799382    0.431337   H         1.008000
    11     0.132298    0.433878    0.816851   H         1.008000
    12     0.070324    0.337591    0.843775   H         1.008000
    13     0.842064    0.799872    0.463575   H         1.008000
    14     0.844526    0.744697    0.305637   H         1.008000
    15     0.722836    0.589431    0.466309   H         1.008000
    16     0.696437    0.700618    0.568663   H         1.008000
    17     0.632298    0.066122    0.183149   H         1.008000
    18     0.570324    0.162409    0.156225   H         1.008000
    19     0.657936    0.200128    0.963575   H         1.008000
    20     0.655474    0.255303    0.805637   H         1.008000
    21     0.777164    0.410569    0.966309   H         1.008000
    22     0.803563    0.299382    0.068663   H         1.008000
    23     0.867702    0.933878    0.683149   H         1.008000
    24     0.929676    0.837591    0.656225   H         1.008000
    25     0.842064    0.700128    0.963575   H         1.008000
    26     0.844526    0.755303    0.805637   H         1.008000
    27     0.722836    0.910569    0.966309   H         1.008000
    28     0.696437    0.799382    0.068663   H         1.008000
    29     0.632298    0.433878    0.683149   H         1.008000
    30     0.570324    0.337591    0.656225   H         1.008000
    31     0.657936    0.299872    0.463575   H         1.008000
    32     0.655474    0.244697    0.305637   H         1.008000
    33     0.777164    0.089431    0.466309   H         1.008000
    34     0.803563    0.200618    0.568663   H         1.008000
    35     0.867702    0.566122    0.183149   H         1.008000
    36     0.929676    0.662409    0.156225   H         1.008000
    37     0.157936    0.200128    0.536425   H         1.008000
    38     0.155474    0.255303    0.694363   H         1.008000
    39     0.277164    0.410569    0.533691   H         1.008000
    40     0.303563    0.299382    0.431337   H         1.008000
    41     0.367702    0.933878    0.816851   H         1.008000
    42     0.429676    0.837591    0.843775   H         1.008000
    43     0.342064    0.799872    0.036425   H         1.008000
    44     0.344526    0.744697    0.194363   H         1.008000
    45     0.222836    0.589431    0.033691   H         1.008000
    46     0.196437    0.700618    0.931337   H         1.008000
    47     0.132298    0.066122    0.316851   H         1.008000
    48     0.070324    0.162409    0.343775   H         1.008000
    49     0.375034    0.376119    0.166888   O        15.999000
    50     0.462129    0.166577    0.476269   O        15.999000
    51     0.496653    0.441478    0.200426   O        15.999000
    52     0.468570    0.192502    0.186099   O        15.999000
    53     0.271854    0.055142    0.491781   O        15.999000
    54     0.364391    0.010988    0.315012   O        15.999000
    55     0.284860    0.214409    0.296246   O        15.999000
    56     0.260189    0.474803    0.258259   O        15.999000
    57     0.184781    0.275339    0.117395   O        15.999000
    58     0.307376    0.171548    0.029446   O        15.999000
    59     0.120513    0.159559    0.344468   O        15.999000
    60     0.124966    0.623881    0.666888   O        15.999000
    61     0.037871    0.833423    0.976269   O        15.999000
    62     0.003347    0.558522    0.700426   O        15.999000
    63     0.031430    0.807498    0.686099   O        15.999000
    64     0.228146    0.944858    0.991781   O        15.999000
    65     0.135609    0.989012    0.815012   O        15.999000
    66     0.215140    0.785591    0.796246   O        15.999000
    67     0.239811    0.525197    0.758259   O        15.999000
    68     0.315219    0.724661    0.617395   O        15.999000
    69     0.192624    0.828452    0.529446   O        15.999000
    70     0.379487    0.840441    0.844468   O        15.999000
    71     0.624966    0.876119    0.333112   O        15.999000
    72     0.537871    0.666577    0.023731   O        15.999000
    73     0.503347    0.941478    0.299574   O        15.999000
    74     0.531430    0.692502    0.313901   O        15.999000
    75     0.728146    0.555142    0.008219   O        15.999000
    76     0.635609    0.510988    0.184988   O        15.999000
    77     0.715140    0.714409    0.203754   O        15.999000
    78     0.739811    0.974803    0.241741   O        15.999000
    79     0.815219    0.775339    0.382605   O        15.999000
    80     0.692624    0.671548    0.470554   O        15.999000
    81     0.879487    0.659559    0.155532   O        15.999000
    82     0.875034    0.123881    0.833112   O        15.999000
    83     0.962129    0.333423    0.523731   O        15.999000
    84     0.996653    0.058522    0.799574   O        15.999000
    85     0.968570    0.307498    0.813901   O        15.999000
    86     0.771854    0.444858    0.508219   O        15.999000
    87     0.864391    0.489012    0.684988   O        15.999000
    88     0.784860    0.285591    0.703754   O        15.999000
    89     0.760189    0.025197    0.741741   O        15.999000
    90     0.684781    0.224661    0.882605   O        15.999000
    91     0.807376    0.328452    0.970554   O        15.999000
    92     0.620513    0.340441    0.655532   O        15.999000
    93     0.624966    0.623881    0.833112   O        15.999000
    94     0.537871    0.833423    0.523731   O        15.999000
    95     0.503347    0.558522    0.799574   O        15.999000
    96     0.531430    0.807498    0.813901   O        15.999000
    97     0.728146    0.944858    0.508219   O        15.999000
    98     0.635609    0.989012    0.684988   O        15.999000
    99     0.715140    0.785591    0.703754   O        15.999000
   100     0.739811    0.525197    0.741741   O        15.999000
   101     0.815219    0.724661    0.882605   O        15.999000
   102     0.692624    0.828452    0.970554   O        15.999000
   103     0.879487    0.840441    0.655532   O        15.999000
   104     0.875034    0.376119    0.333112   O        15.999000
   105     0.962129    0.166577    0.023731   O        15.999000
   106     0.996653    0.441478    0.299574   O        15.999000
   107     0.968570    0.192502    0.313901   O        15.999000
   108     0.771854    0.055142    0.008219   O        15.999000
   109     0.864391    0.010988    0.184988   O        15.999000
   110     0.784860    0.214409    0.203754   O        15.999000
   111     0.760189    0.474803    0.241741   O        15.999000
   112     0.684781    0.275339    0.382605   O        15.999000
   113     0.807376    0.171548    0.470554   O        15.999000
   114     0.620513    0.159559    0.155532   O        15.999000
   115     0.375034    0.123881    0.666888   O        15.999000
   116     0.462129    0.333423    0.976269   O        15.999000
   117     0.496653    0.058522    0.700426   O        15.999000
   118     0.468570    0.307498    0.686099   O        15.999000
   119     0.271854    0.444858    0.991781   O        15.999000
   120     0.364391    0.489012    0.815012   O        15.999000
   121     0.284860    0.285591    0.796246   O        15.999000
   122     0.260189    0.025197    0.758259   O        15.999000
   123     0.184781    0.224661    0.617395   O        15.999000
   124     0.307376    0.328452    0.529446   O        15.999000
   125     0.120513    0.340441    0.844468   O        15.999000
   126     0.124966    0.876119    0.166888   O        15.999000
   127     0.037871    0.666577    0.476269   O        15.999000
   128     0.003347    0.941478    0.200426   O        15.999000
   129     0.031430    0.692502    0.186099   O        15.999000
   130     0.228146    0.555142    0.491781   O        15.999000
   131     0.135609    0.510988    0.315012   O        15.999000
   132     0.215140    0.714409    0.296246   O        15.999000
   133     0.239811    0.974803    0.258259   O        15.999000
   134     0.315219    0.775339    0.117395   O        15.999000
   135     0.192624    0.671548    0.029446   O        15.999000
   136     0.379487    0.659559    0.344468   O        15.999000
   137     0.447196    0.079627    0.321280   Al       26.982000
   138     0.281870    0.328984    0.143877   Al       26.982000
   139     0.052804    0.920373    0.821280   Al       26.982000
   140     0.218130    0.671016    0.643877   Al       26.982000
   141     0.552804    0.579627    0.178720   Al       26.982000
   142     0.718130    0.828984    0.356123   Al       26.982000
   143     0.947196    0.420373    0.678720   Al       26.982000
   144     0.781870    0.171016    0.856123   Al       26.982000
   145     0.552804    0.920373    0.678720   Al       26.982000
   146     0.718130    0.671016    0.856123   Al       26.982000
   147     0.947196    0.079627    0.178720   Al       26.982000
   148     0.781870    0.328984    0.356123   Al       26.982000
   149     0.447196    0.420373    0.821280   Al       26.982000
   150     0.281870    0.171016    0.643877   Al       26.982000
   151     0.052804    0.579627    0.321280   Al       26.982000
   152     0.218130    0.828984    0.143877   Al       26.982000
   153     0.448214    0.337070    0.131760   P        30.974001
   154     0.289921    0.062016    0.338534   P        30.974001
   155     0.051786    0.662930    0.631760   P        30.974001
   156     0.210079    0.937984    0.838534   P        30.974001
   157     0.551786    0.837070    0.368240   P        30.974001
   158     0.710079    0.562016    0.161466   P        30.974001
   159     0.948214    0.162930    0.868240   P        30.974001
   160     0.789921    0.437984    0.661466   P        30.974001
   161     0.551786    0.662930    0.868240   P        30.974001
   162     0.710079    0.937984    0.661466   P        30.974001
   163     0.948214    0.337070    0.368240   P        30.974001
   164     0.789921    0.062016    0.161466   P        30.974001
   165     0.448214    0.162930    0.631760   P        30.974001
   166     0.289921    0.437984    0.838534   P        30.974001
   167     0.051786    0.837070    0.131760   P        30.974001
   168     0.210079    0.562016    0.338534   P        30.974001
 END header
     q-pt=    1    0.000000  0.000000  0.000000      1.0000000000
       1      -0.043940              0.0000000               0.0000000          
       2      -0.037571              0.0000000               0.0000000          
       3      -0.026025              0.0000000               0.0000000          
       4      20.492554              0.0177494               0.0000000          
       5      34.632372              0.0000000               0.0000000          
       6      43.429675              0.0000000               0.0511183          
       7      46.279936              0.0000000               0.2732133          
       8      46.392028              0.0000000               0.0724979          
       9      55.274884              0.3665539               0.0000000          
      10      59.449624              0.1549465               0.0000000          
      11      60.020745              0.0000000               0.7738390          
      12      64.946276              0.0000000               0.1233265          
      13      66.520483              0.3586844               0.0000000          
      14      67.854545              0.0000000               0.0000000          
      15      68.258357              0.0000000               0.2150149          
      16      76.499684              0.0000000               4.8725690          
      17      76.711733              0.0000000               0.0384512          
      18      77.192058              0.0000000               0.2573247          
      19      77.523628              0.0440845               0.0000000          
      20      78.390893              0.0000000               0.0318325          
      21      80.242034              0.0904555               0.0000000          
      22      80.858743              0.0000000               0.6679512          
      23      81.662065              0.0000000               0.0209035          
      24      83.458889              0.0070541               0.0000000          
      25      88.157617              0.0000000               2.1345790          
      26      89.629335              2.1721522               0.0000000          
      27      93.832508              0.0000000               0.3026447          
      28      95.796809              0.0000000               0.4432544          
      29      96.153852              0.0000000               0.0000000          
      30      98.515269              1.7732465               0.0000000          
      31      98.678052              0.0845248               0.0000000          
      32      99.246971              0.0000000               0.0503630          
      33     103.759960              1.2793668               0.0000000          
      34     104.467243              0.0000000               0.0000000          
      35     106.460491              0.0000000               0.8939552          
      36     108.072248              0.0000000               1.3211861          
      37     108.794640              0.0000000               0.2069978          
      38     108.889408              1.2616651               0.0000000          
      39     110.202178              0.0000000               0.1745889          
      40     112.289944              0.0000000               2.1013795          
      41     114.194821              4.9636030               0.0000000          
      42     114.430417              0.0000000               0.1154627          
      43     115.002785              0.0000000               0.0191987          
      44     116.908350              2.9349013               0.0000000          
      45     117.798344              0.0000000               0.0000000          
      46     119.251737              0.0000000               1.7237720          
      47     124.635930              0.0000000               0.1390847          
      48     126.214296              0.0168066               0.0000000          
      49     126.267923              0.0936882               0.0000000          
      50     129.574256              0.3217575               0.0000000          
      51     130.605171              0.0000000               0.4001692          
      52     131.233774              0.0000000               0.1866621          
      53     132.282078              1.9610339               0.0000000          
      54     132.998350              0.0000000               0.2723157          
      55     133.275108              0.0695879               0.0000000          
      56     133.529069              0.0000000               1.9461985          
      57     133.802187              0.0000000               0.0000000          
      58     135.925554              0.0000000               0.1874993          
      59     140.360443              0.0000000               0.0039332          
      60     140.579288              0.0000000               0.0000000          
      61     140.936388              0.0000000               1.0040190          
      62     142.817969              0.5425370               0.0000000          
      63     146.529652              0.0000000               0.0000000          
      64     147.308077              0.0000000               0.5267928          
      65     147.417122              0.0000000               0.1328899          
      66     148.416344              0.0000000               3.3049842          
      67     148.715487              0.2439120               0.0000000          
      68     150.426504              0.0000000               0.1556543          
      69     150.693683              0.0000000               0.0000000          
      70     153.644778              0.3154967               0.0000000          
      71     154.690339              1.7542714               0.0000000          
      72     157.774138              0.0319853               0.0000000          
      73     163.141564              0.0000000               0.0271463          
      74     164.612677              1.2501113               0.0000000          
      75     166.940604              1.0963634               0.0000000          
      76     169.295356              0.0000000               0.4283672          
      77     170.115762              0.0000000               0.0000000          
      78     170.433539              0.0000000               0.2774918          
      79     173.826283              0.0000000               0.0347343          
      80     176.564807              0.0000000               0.8263849          
      81     177.951164              0.0000000               0.0351672          
      82     181.371696              0.0931231               0.0000000          
      83     181.876377              0.0000000               0.0000000          
      84     183.074744              0.0134429               0.0000000          
      85     183.524236              0.0000000               0.5632832          
      86     186.261792              0.0000000               1.5378395          
      87     186.275061              0.2631538               0.0000000          
      88     187.075344              0.0000000               1.5367368          
      89     189.052166              0.0000000               0.7417577          
      90     190.918066              0.0000000               0.2482373          
      91     191.944563              0.6025066               0.0000000          
      92     192.426718              1.5486760               0.0000000          
      93     197.402405              0.0000000               1.3102041          
      94     198.996096              0.0000000               0.0407558          
      95     199.438186              0.1502685               0.0000000          
      96     199.930044              3.9269107               0.0000000          
      97     200.419345              0.0000000               2.0590531          
      98     204.962732              0.0000000               0.1824590          
      99     211.185255              0.0000000               0.0000000          
     100     212.199628              0.0000000               0.0348453          
     101     213.069940              1.8851501               0.0000000          
     102     214.867302              0.0000000               0.0000000          
     103     218.249942              0.4214427               0.0000000          
     104     218.937959              0.0000000               3.9605281          
     105     220.608630              0.1854189               0.0000000          
     106     220.960068              2.1632507               0.0000000          
     107     221.901932              0.0000000               2.2133732          
     108     226.964273              0.0000000               0.0000000          
     109     227.237227              0.0000000               0.0183131          
     110     228.972700              0.6785155               0.0000000          
     111     230.642377              1.0674965               0.0000000          
     112     231.992505              0.1110596               0.0000000          
     113     232.289234              0.0000000               0.3039178          
     114     233.247002              0.0000000               2.0674666          
     115     236.267772              0.0000000               6.2511747          
     116     239.774988              0.0000000               0.0023368          
     117     241.216958              0.1256648               0.0000000          
     118     242.960822              0.0000000               0.0134256          
     119     245.589497              7.5277866               0.0000000          
     120     247.525224              0.0000000               0.0000000          
     121     247.568194             11.0929842               0.0000000          
     122     247.638415              0.0000000               0.0370149          
     123     249.168722              0.0000000               0.9454394          
     124     250.490792              0.5469841               0.0000000          
     125     253.352681              0.0000000               1.8251308          
     126     255.601727              0.0000000               0.0000000          
     127     256.889740              0.1433768               0.0000000          
     128     257.099410              0.0000000               0.0253815          
     129     258.239059              0.2380124               0.0000000          
     130     258.690977              1.5263958               0.0000000          
     131     261.385244              0.0000000               0.0020784          
     132     261.789379              0.0000000               7.9611654          
     133     263.797560              0.0000000               0.0198323          
     134     266.417774              0.0000000               0.8447197          
     135     272.036107              0.1551491               0.0000000          
     136     278.118768              0.0000000               0.0000000          
     137     278.814039              0.2006784               0.0000000          
     138     288.390199              0.3256744               0.0000000          
     139     293.042235              0.0000000               0.2212015          
     140     293.453691              0.0000000               0.4274530          
     141     296.937095              2.3267902               0.0000000          
     142     297.085753              0.0000000               0.3145522          
     143     301.945125              0.0000000               0.0000000          
     144     302.573419             12.9605234               0.0000000          
     145     303.315119              0.0000000               0.2000656          
     146     303.376512              0.0000000               0.9795800          
     147     304.663441              0.0000000               0.0000000          
     148     305.326362              0.0000000               2.4188535          
     149     306.404012              0.7170217               0.0000000          
     150     307.770914              0.0000000               0.0898663          
     151     308.233326              0.0000000              27.9071629          
     152     309.082343              1.9359437               0.0000000          
     153     312.479657              4.7156040               0.0000000          
     154     315.988609              0.0000000               0.0000000          
     155     316.963271              0.0000000              13.1206871          
     156     317.233825              0.0000000               0.0759788          
     157     318.929468              2.8554446               0.0000000          
     158     322.396924              3.7781721               0.0000000          
     159     327.010628              0.0000000               0.6345352          
     160     331.223917              8.6684944               0.0000000          
     161     333.449800              0.0000000               0.0000000          
     162     340.041275              0.0000000               0.6880390          
     163     344.921972              0.0000000               0.4745968          
     164     345.431194              0.0000000               0.1721706          
     165     346.301420              7.4793545               0.0000000          
     166     347.669218              3.9653869               0.0000000          
     167     350.378363              2.6222814               0.0000000          
     168     350.415130              0.0000000               0.4734541          
     169     352.002337              0.0000000               0.4102575          
     170     352.940382              9.7350644               0.0000000          
     171     353.013276              0.0000000               0.0000000          
     172     355.821390              0.0000000               7.4007398          
     173     359.385915              0.0000000               2.3529101          
     174     363.242018              0.0000000               0.1512200          
     175     364.416099              0.0000000               0.0000000          
     176     367.377448              0.6490591               0.0000000          
     177     369.294200              0.0000000               3.5981284          
     178     370.329213              0.0000000               3.1303835          
     179     374.984735              0.0749731               0.0000000          
     180     375.433923              0.0000000               0.7402635          
     181     375.877655              0.0000000               3.9033354          
     182     376.395356             22.7239284               0.0000000          
     183     379.412448              2.4245192               0.0000000          
     184     381.863923              4.9334278               0.0000000          
     185     382.626990              0.0000000               0.1889468          
     186     387.268164             57.9219934               0.0000000          
     187     388.099836              0.0000000               0.5322818          
     188     389.939125              0.0000000              33.4815553          
     189     390.306051              0.0000000               0.0000000          
     190     396.173421              0.0000000               0.0442641          
     191     396.252619              0.0000000              16.8329858          
     192     396.433560              0.5121720               0.0000000          
     193     397.561099              0.0682129               0.0000000          
     194     398.373811              0.2056155               0.0000000          
     195     401.605675              3.0598648               0.0000000          
     196     401.742070              0.0000000               0.0000000          
     197     402.337069              0.0000000               0.9854297          
     198     404.371651              0.0000000               0.4807614          
     199     406.448206              0.0000000               0.0523950          
     200     408.677893              1.1830868               0.0000000          
     201     410.405617              0.0000000               0.0000000          
     202     410.567557             26.5253069               0.0000000          
     203     412.023337              0.0000000               1.3473419          
     204     413.494193              0.0000000               0.7310488          
     205     416.397601              0.0000000              45.9028334          
     206     417.473412              0.0000000               2.0885873          
     207     417.957000              0.5816950               0.0000000          
     208     418.220586              0.3132353               0.0000000          
     209     419.460395              1.1189248               0.0000000          
     210     419.688953              0.0000000              30.1569953          
     211     420.256160             17.9142799               0.0000000          
     212     421.920035              0.0000000               0.0148778          
     213     423.255979              0.0000000               2.6157362          
     214     423.490130              0.0000000               0.2117087          
     215     424.900756              0.0000000              12.0462262          
     216     428.410614              0.0000000               3.0839865          
     217     433.967733              0.0841245               0.0000000          
     218     437.160923              0.0000000               4.8065175          
     219     439.144902             24.3038110               0.0000000          
     220     439.414114              0.0000000               0.0000000          
     221     440.517155              0.0000000               9.0967625          
     222     446.314541             12.1360456               0.0000000          
     223     447.202743              0.0000000               0.0000000          
     224     448.118975             31.7185834               0.0000000          
     225     449.211660              0.0000000               3.6816544          
     226     449.536055              0.0000000               0.0339341          
     227     452.190932              0.0000000               0.5232014          
     228     452.513403              0.0000000               0.0087988          
     229     452.781379              0.3823278               0.0000000          
     230     459.829553              0.0000000               0.0000000          
     231     465.262440             29.7915969               0.0000000          
     232     466.016507              0.0000000               7.6501944          
     233     466.746626              4.8961246               0.0000000          
     234     470.691914              0.0000000               4.1846051          
     235     471.051404              0.0000000               0.0156991          
     236     473.847635              0.0000000              45.1530070          
     237     475.105095             48.9866368               0.0000000          
     238     476.663541             45.8134567               0.0000000          
     239     477.300996             54.1080696               0.0000000          
     240     478.404342              0.0000000               1.2340266          
     241     479.004772              0.0000000               0.0000000          
     242     480.671363              0.0000000               0.8941189          
     243     482.042398              0.0000000              65.4340125          
     244     482.053361              6.3116118               0.0000000          
     245     482.311656              0.0000000               0.9167638          
     246     483.721498              0.0000000               9.3346274          
     247     486.747195              0.0000000               0.0000000          
     248     490.403405              0.0000000               0.0267056          
     249     494.537330              0.0000000               8.7075778          
     250     500.942976              2.5349388               0.0000000          
     251     502.603820              0.0000000               0.0000000          
     252     504.372839              0.0000000              22.5084518          
     253     504.640829              8.6337056               0.0000000          
     254     504.985375              0.0000000               3.3262330          
     255     505.808817              6.2569302               0.0000000          
     256     508.010449              1.6145436               0.0000000          
     257     509.134536              0.5141329               0.0000000          
     258     516.382088              0.0000000               0.3819247          
     259     520.568176             62.7786984               0.0000000          
     260     521.799345              0.1790919               0.0000000          
     261     522.022082              0.0000000               0.0410207          
     262     523.508746              0.0000000               0.0504662          
     263     523.645626              0.0000000               0.0000000          
     264     523.845769              0.0000000               0.3327131          
     265     536.613333             16.5344888               0.0000000          
     266     537.418496              0.0000000               6.0032847          
     267     540.626957              0.0000000               0.0000000          
     268     541.534382              0.0000000               0.8513805          
     269     551.256739              0.0000000               0.9315569          
     270     555.166114              0.0000000               1.3960387          
     271     561.274451              0.0000000               0.0000000          
     272     562.287759              0.0000000              13.5028449          
     273     564.103674             11.7951357               0.0000000          
     274     564.179523              0.0000000              19.4294613          
     275     576.193651              3.7794887               0.0000000          
     276     577.851134              0.9113647               0.0000000          
     277     577.967798              0.0000000               2.3512979          
     278     580.496580              0.0000000               0.0000000          
     279     583.027248              0.0000000               1.1046014          
     280     588.833029              2.0232087               0.0000000          
     281     589.892939              0.7912017               0.0000000          
     282     589.987198              0.0000000               0.0949466          
     283     592.913959              0.0000000               4.9411113          
     284     594.118493              7.7916787               0.0000000          
     285     596.919417              0.0000000               0.1579389          
     286     596.925131              0.0000000              27.7554452          
     287     612.014725              0.0578822               0.0000000          
     288     612.427949              0.0000000              10.4377158          
     289     618.547340              1.3275077               0.0000000          
     290     618.863171             27.7868667               0.0000000          
     291     631.744477              0.0000000               0.0000000          
     292     632.597479              0.1175411               0.0000000          
     293     634.338925              0.0829776               0.0000000          
     294     634.859381             15.7564924               0.0000000          
     295     637.403642              0.0000000               0.3144705          
     296     638.633906              0.0000000              41.7662488          
     297     640.011898              0.0000000               0.2448971          
     298     640.148286              0.0000000               0.0521583          
     299     640.473074              2.4076981               0.0000000          
     300     642.167228             10.1728498               0.0000000          
     301     649.659053             27.9585014               0.0000000          
     302     653.437567              0.3428956               0.0000000          
     303     657.908187              0.0000000              10.8987235          
     304     659.084933              0.0000000               2.1194943          
     305     661.238577              0.0000000               0.0132742          
     306     661.267819              0.0000000               0.0000000          
     307     663.434084              0.0000000              17.8635134          
     308     664.884131              0.0000000               0.0719257          
     309     665.021672              0.6755392               0.0000000          
     310     665.810927              0.6109702               0.0000000          
     311     665.902058              0.0000000               0.8693195          
     312     668.592484              0.0000000               0.0000000          
     313     670.001252              0.0000000               0.3153568          
     314     672.164531              0.0000000               0.0277516          
     315     673.475999              0.8373477               0.0000000          
     316     674.072167              2.9365991               0.0000000          
     317     675.393718              0.0000000               0.1021840          
     318     677.381584              0.0000000               0.0000000          
     319     678.489027              0.0000000               1.2592358          
     320     679.815676              0.0002855               0.0000000          
     321     685.905198              0.0000000              14.6468450          
     322     686.030984             20.6775252               0.0000000          
     323     693.932136              0.0000000               0.2019129          
     324     697.166425              0.0000000               1.6230139          
     325     698.583487              2.4135889               0.0000000          
     326     704.127403              0.0000000               0.0000000          
     327     711.349485              0.0000000               0.1005599          
     328     718.458666              0.0000000               2.1199802          
     329     718.649160              0.0000000               0.0000000          
     330     719.071143              0.0000000               0.3735434          
     331     719.726399             12.4327933               0.0000000          
     332     721.217819              0.0000000               0.0891446          
     333     724.034372              0.2600489               0.0000000          
     334     724.167186             10.4360270               0.0000000          
     335     744.307045              0.0000000               2.2485592          
     336     744.948454              0.0000000               2.0478806          
     337     796.870671              5.8778575               0.0000000          
     338     797.103756              0.0000000               0.2848359          
     339     800.047063              0.0000000               0.6995198          
     340     800.161344              8.8042179               0.0000000          
     341     801.800403              0.0000000               0.0000000          
     342     802.259196              0.0000000               2.0250715          
     343     802.413309              0.2314143               0.0000000          
     344     802.902545              0.0000000               0.2295079          
     345     847.292975              0.0000000               0.0000000          
     346     847.344907              0.0000000               5.2961193          
     347     858.003864              4.6494206               0.0000000          
     348     858.362737             26.8976149               0.0000000          
     349     859.137176              0.0000000              10.2257029          
     350     859.767353              0.0000000               1.9746082          
     351     859.817984              7.9201020               0.0000000          
     352     859.837651              0.0000000               1.4010354          
     353     880.984170              0.0000000               4.9739991          
     354     881.087561             37.6154396               0.0000000          
     355     887.326901              7.2725740               0.0000000          
     356     888.061188              0.0000000               1.9015700          
     357     890.722078              0.0000000               0.0000000          
     358     890.832202              0.0000000               0.4432321          
     359     891.193464              5.1334569               0.0000000          
     360     892.117182              0.0000000               3.7205196          
     361     967.666703              0.0000000              14.1339432          
     362     967.694735             58.4757609               0.0000000          
     363     967.925495              5.7856466               0.0000000          
     364     968.673213              0.0000000               0.0050392          
     365     982.087359              0.0000000               0.4331178          
     366     982.220755             39.6703211               0.0000000          
     367     985.891100              0.0000000               3.8826130          
     368     985.993050              0.0000000               0.0000000          
     369    1015.223866              0.0000000               0.0556481          
     370    1015.279054              0.0000000              62.8264610          
     371    1020.829378            145.5774239               0.0000000          
     372    1021.265933              1.1983962               0.0000000          
     373    1021.281234              0.0000000               0.0000000          
     374    1021.510100            132.8126782               0.0000000          
     375    1028.317144              0.0000000             319.0380429          
     376    1029.093869              7.0940510               0.0000000          
     377    1029.318111              0.0000000               0.0499445          
     378    1030.097206              1.9545482               0.0000000          
     379    1034.194445              0.0000000               5.2264910          
     380    1035.219938            144.5718741               0.0000000          
     381    1036.498757              0.0000000               1.6367205          
     382    1036.507203              0.0000000               0.0000000          
     383    1038.897411              0.0000000               0.0555910          
     384    1043.775492              0.0000000               0.0000000          
     385    1047.010209              0.0000000               6.1197886          
     386    1050.529762              0.0670123               0.0000000          
     387    1050.629864              0.0000000              74.3910372          
     388    1052.233249              0.0000000               5.9364782          
     389    1052.911830             49.6830452               0.0000000          
     390    1052.962142            219.4183165               0.0000000          
     391    1054.630419              0.0000000              13.1044358          
     392    1057.789121              0.0000000               0.2209983          
     393    1058.589233              0.0000000               4.6692628          
     394    1059.239020              0.0000000               0.0000000          
     395    1060.814717              0.0000000               5.1624072          
     396    1060.938139              2.7551439               0.0000000          
     397    1063.196413              0.0000000               6.6756234          
     398    1064.740515              0.0000000               0.0068260          
     399    1066.745378              0.9685658               0.0000000          
     400    1068.863927              5.6572510               0.0000000          
     401    1069.059797              0.0000000              23.0833011          
     402    1078.337862              0.0000000               0.1509463          
     403    1081.302759              0.0000000               0.2665303          
     404    1081.618853              0.0000000               0.0707594          
     405    1083.357087              5.2098895               0.0000000          
     406    1084.090522             16.4461878               0.0000000          
     407    1089.285020              0.0000000               2.0358058          
     408    1089.830515              0.0000000             173.1169061          
     409    1093.545804             21.9589097               0.0000000          
     410    1093.737198              0.0000000               0.0000000          
     411    1118.827290            145.4138793               0.0000000          
     412    1120.167130              0.0000000               0.3245688          
     413    1121.728971              0.0000000               0.0000000          
     414    1123.713698             36.3952677               0.0000000          
     415    1123.773757              0.0000000               0.0900385          
     416    1132.608053             62.8737972               0.0000000          
     417    1133.698578              0.0000000              70.5859681          
     418    1154.268050              0.0000000               6.2225813          
     419    1164.279148              0.0343334               0.0000000          
     420    1168.435601              0.0000000               9.7461013          
     421    1168.773546              5.2135329               0.0000000          
     422    1169.672050              0.0000000               0.0000000          
     423    1170.364911             10.6226902               0.0000000          
     424    1185.096470              0.0000000               0.6998019          
     425    1192.110263              0.0000000               0.0000000          
     426    1195.855893              0.0000000              89.3839792          
     427    1197.124902              0.0000000              49.6560513          
     428    1200.816316              0.9526303               0.0000000          
     429    1201.430249              0.0000000              24.8215804          
     430    1204.409180              9.1086879               0.0000000          
     431    1215.299847              2.7600079               0.0000000          
     432    1215.333490              0.0000000              28.3640797          
     433    1605.590586              7.5300588               0.0000000          
     434    1605.961604             19.7635892               0.0000000          
     435    1606.042714              0.0000000              26.9649399          
     436    1606.243528              0.0000000               0.0000000          
     437    1606.961937              0.0000000               3.3864481          
     438    1608.453298              3.3127020               0.0000000          
     439    1611.257389              0.0000000               6.9056699          
     440    1611.343616              0.0000000              27.9924681          
     441    1619.261689              0.9510130               0.0000000          
     442    1619.318558              0.0000000               3.6591154          
     443    1619.434465              0.0000000               1.1376944          
     444    1619.574047              0.0000000               0.0000000          
     445    1623.091385              0.0000000               7.6127050          
     446    1623.973354              0.0000000               0.1485374          
     447    1624.846268              3.8055839               0.0000000          
     448    1625.177603              0.0074372               0.0000000          
     449    1674.313470              0.0000000              65.7868282          
     450    1674.337381             12.9164685               0.0000000          
     451    1682.947919              0.0000000              46.9982939          
     452    1682.971280             33.2242203               0.0000000          
     453    1684.167755              0.0000000               0.0000000          
     454    1684.243804              0.0000000              22.5321559          
     455    1695.246665              7.4199659               0.0000000          
     456    1696.375524              0.0000000               2.0505659          
     457    2953.851191            257.7096192               0.0000000          
     458    2953.878469              0.0000000            1649.0261341          
     459    2955.547657              0.0139857               0.0000000          
     460    2955.575796              0.0000000               8.2962756          
     461    2985.517324              0.0000000               0.0000000          
     462    2985.541973              0.0000000             468.4882997          
     463    2985.581620              0.0000000              56.0263575          
     464    2986.831177            143.1914790               0.0000000          
     465    3145.363690              0.0000000            3052.4153210          
     466    3145.463571             16.8744878               0.0000000          
     467    3147.800937              0.0000000              98.2996491          
     468    3148.394916            132.7833677               0.0000000          
     469    3155.234541              0.0000000               0.0000000          
     470    3156.252330              0.0000000             435.7347859          
     471    3156.424825              0.0000000             297.8347832          
     472    3158.061168              5.0353699               0.0000000          
     473    3167.527336              0.0000000            2286.3111968          
     474    3169.102569            126.8546616               0.0000000          
     475    3174.297053             45.1732338               0.0000000          
     476    3175.708219              0.0000000             310.3994440          
     477    3177.541610            147.9135585               0.0000000          
     478    3179.492910              0.0000000             469.6796942          
     479    3180.705094              0.0000000               0.0000000          
     480    3189.297057              0.0000000             177.7608481          
     481    3375.145772              0.0000000              40.1607380          
     482    3376.017729              0.0000000             135.6295373          
     483    3376.533773             59.1722020               0.0000000          
     484    3377.130747              0.0000000               0.0000000          
     485    3377.377062              0.0000000            4075.0782969          
     486    3379.170208            148.4426154               0.0000000          
     487    3379.546147              0.0000000             710.5313108          
     488    3379.718778              9.6640203               0.0000000          
     489    3422.538856              0.0000000            2331.0020272          
     490    3422.710747              0.0000000              27.1087847          
     491    3423.539267             25.2838424               0.0000000          
     492    3425.583127              2.2798855               0.0000000          
     493    3444.085861              0.0000000               0.0000000          
     494    3444.316861              0.0000000             247.4870093          
     495    3444.622492             11.7421853               0.0000000          
     496    3445.351151              0.0000000               2.6490741          
     497    3495.574160             47.2860133               0.0000000          
     498    3496.033209              0.0000000               0.0000000          
     499    3496.044228              0.0000000             850.9525489          
     500    3496.699918              0.0000000               3.6487681          
     501    3498.180431              0.0000000             189.9083474          
     502    3498.287578              0.0000000               1.6810549          
     503    3499.012321             62.8682006               0.0000000          
     504    3503.448071              3.7981371               0.0000000          
                        Phonon Eigenvectors
Mode Ion                X                                   Y                                   Z
   1   1 -0.002078930010  0.000000000000      0.000922624294  0.000000000000     -0.017750226745  0.000000000000
   1   2 -0.000696232213  0.000000000000      0.002652768792  0.000000000000     -0.017226292962  0.000000000000
   1   3 -0.002001197074  0.000000000000     -0.000506357318  0.000000000000     -0.019966083540  0.000000000000
   1   4 -0.001557358300  0.000000000000     -0.000296190740  0.000000000000     -0.019671792236  0.000000000000
   1   5 -0.002503558621  0.000000000000      0.001343476415  0.000000000000     -0.013107588505  0.000000000000
   1   6  0.000133313263  0.000000000000     -0.001742500247  0.000000000000     -0.014228573164  0.000000000000
   1   7  0.002078952652  0.000000000000     -0.000922601781  0.000000000000     -0.017750222711  0.000000000000
   1   8  0.000696255015  0.000000000000     -0.002652746898  0.000000000000     -0.017226289249  0.000000000000
   1   9  0.002001223131  0.000000000000      0.000506378538  0.000000000000     -0.019966084437  0.000000000000
   1  10  0.001557380473  0.000000000000      0.000296213405  0.000000000000     -0.019671792880  0.000000000000
   1  11  0.002503586003  0.000000000000     -0.001343454574  0.000000000000     -0.013107592263  0.000000000000
   1  12 -0.000133287704  0.000000000000      0.001742524420  0.000000000000     -0.014228575762  0.000000000000
   1  13 -0.002078929233  0.000000000000     -0.000922603703  0.000000000000     -0.017750226079  0.000000000000
   1  14 -0.000696231832  0.000000000000     -0.002652748241  0.000000000000     -0.017226292448  0.000000000000
   1  15 -0.002001196973  0.000000000000      0.000506378831  0.000000000000     -0.019966083757  0.000000000000
   1  16 -0.001557358925  0.000000000000      0.000296212367  0.000000000000     -0.019671792659  0.000000000000
   1  17 -0.002503561860  0.000000000000     -0.001343455872  0.000000000000     -0.013107588517  0.000000000000
   1  18  0.000133312217  0.000000000000      0.001742523466  0.000000000000     -0.014228573334  0.000000000000
   1  19  0.002078953429  0.000000000000      0.000922622372  0.000000000000     -0.017750223377  0.000000000000
   1  20  0.000696255396  0.000000000000      0.002652767449  0.000000000000     -0.017226289764  0.000000000000
   1  21  0.002001223232  0.000000000000     -0.000506357025  0.000000000000     -0.019966084220  0.000000000000
   1  22  0.001557379849  0.000000000000     -0.000296191778  0.000000000000     -0.019671792456  0.000000000000
   1  23  0.002503582764  0.000000000000      0.001343475118  0.000000000000     -0.013107592251  0.000000000000
   1  24 -0.000133288749  0.000000000000     -0.001742501200  0.000000000000     -0.014228575592  0.000000000000
   1  25 -0.002078930010  0.000000000000      0.000922624294  0.000000000000     -0.017750226745  0.000000000000
   1  26 -0.000696232213  0.000000000000      0.002652768792  0.000000000000     -0.017226292963  0.000000000000
   1  27 -0.002001197074  0.000000000000     -0.000506357318  0.000000000000     -0.019966083540  0.000000000000
   1  28 -0.001557358300  0.000000000000     -0.000296190740  0.000000000000     -0.019671792236  0.000000000000
   1  29 -0.002503558621  0.000000000000      0.001343476415  0.000000000000     -0.013107588506  0.000000000000
   1  30  0.000133313263  0.000000000000     -0.001742500247  0.000000000000     -0.014228573164  0.000000000000
   1  31  0.002078952652  0.000000000000     -0.000922601781  0.000000000000     -0.017750222711  0.000000000000
   1  32  0.000696255015  0.000000000000     -0.002652746898  0.000000000000     -0.017226289249  0.000000000000
   1  33  0.002001223131  0.000000000000      0.000506378538  0.000000000000     -0.019966084437  0.000000000000
   1  34  0.001557380473  0.000000000000      0.000296213405  0.000000000000     -0.019671792880  0.000000000000
   1  35  0.002503586003  0.000000000000     -0.001343454574  0.000000000000     -0.013107592263  0.000000000000
   1  36 -0.000133287704  0.000000000000      0.001742524420  0.000000000000     -0.014228575762  0.000000000000
   1  37 -0.002078929233  0.000000000000     -0.000922603703  0.000000000000     -0.017750226079  0.000000000000
   1  38 -0.000696231832  0.000000000000     -0.002652748241  0.000000000000     -0.017226292448  0.000000000000
   1  39 -0.002001196973  0.000000000000      0.000506378831  0.000000000000     -0.019966083757  0.000000000000
   1  40 -0.001557358925  0.000000000000      0.000296212367  0.000000000000     -0.019671792659  0.000000000000
   1  41 -0.002503561860  0.000000000000     -0.001343455872  0.000000000000     -0.013107588517  0.000000000000
   1  42  0.000133312217  0.000000000000      0.001742523466  0.000000000000     -0.014228573334  0.000000000000
   1  43  0.002078953429  0.000000000000      0.000922622372  0.000000000000     -0.017750223377  0.000000000000
   1  44  0.000696255396  0.000000000000      0.002652767449  0.000000000000     -0.017226289763  0.000000000000
   1  45  0.002001223232  0.000000000000     -0.000506357025  0.000000000000     -0.019966084220  0.000000000000
   1  46  0.001557379849  0.000000000000     -0.000296191778  0.000000000000     -0.019671792456  0.000000000000
   1  47  0.002503582764  0.000000000000      0.001343475118  0.000000000000     -0.013107592251  0.000000000000
   1  48 -0.000133288749  0.000000000000     -0.001742501200  0.000000000000     -0.014228575592  0.000000000000
   1  49 -0.003560378859  0.000000000000     -0.002324667109  0.000000000000     -0.091316014511  0.000000000000
   1  50 -0.000920403317  0.000000000000      0.001723248374  0.000000000000     -0.087893078230  0.000000000000
   1  51 -0.004743787806  0.000000000000      0.000092258022  0.000000000000     -0.088607777051  0.000000000000
   1  52 -0.003608990434  0.000000000000     -0.000890366485  0.000000000000     -0.086892112778  0.000000000000
   1  53 -0.006286363137  0.000000000000      0.002305253797  0.000000000000     -0.081930125975  0.000000000000
   1  54 -0.005002928821  0.000000000000      0.002664344576  0.000000000000     -0.082698861951  0.000000000000
   1  55 -0.002473487105  0.000000000000      0.005172784013  0.000000000000     -0.077251027365  0.000000000000
   1  56  0.005221358633  0.000000000000      0.006249167804  0.000000000000     -0.082687545353  0.000000000000
   1  57 -0.005303444210  0.000000000000      0.002735916083  0.000000000000     -0.071786221455  0.000000000000
   1  58 -0.008385486071  0.000000000000     -0.001365749848  0.000000000000     -0.078081310390  0.000000000000
   1  59 -0.000337835248  0.000000000000      0.001251215387  0.000000000000     -0.047837368204  0.000000000000
   1  60  0.003560468582  0.000000000000      0.002324740830  0.000000000000     -0.091316047468  0.000000000000
   1  61  0.000920505580  0.000000000000     -0.001723152880  0.000000000000     -0.087893090577  0.000000000000
   1  62  0.004743870403  0.000000000000     -0.000092150901  0.000000000000     -0.088607786966  0.000000000000
   1  63  0.003609105366  0.000000000000      0.000890467742  0.000000000000     -0.086892124510  0.000000000000
   1  64  0.006286474837  0.000000000000     -0.002305175467  0.000000000000     -0.081930127121  0.000000000000
   1  65  0.005003029811  0.000000000000     -0.002664228581  0.000000000000     -0.082698846221  0.000000000000
   1  66  0.002473546299  0.000000000000     -0.005172694975  0.000000000000     -0.077251030367  0.000000000000
   1  67 -0.005221272134  0.000000000000     -0.006249074863  0.000000000000     -0.082687538897  0.000000000000
   1  68  0.005303532103  0.000000000000     -0.002735810492  0.000000000000     -0.071786211956  0.000000000000
   1  69  0.008385581188  0.000000000000      0.001365840602  0.000000000000     -0.078081312398  0.000000000000
   1  70  0.000337928821  0.000000000000     -0.001251137380  0.000000000000     -0.047837357046  0.000000000000
   1  71 -0.003560374324  0.000000000000      0.002324750813  0.000000000000     -0.091316025553  0.000000000000
   1  72 -0.000920416837  0.000000000000     -0.001723149156  0.000000000000     -0.087893078223  0.000000000000
   1  73 -0.004743780326  0.000000000000     -0.000092157406  0.000000000000     -0.088607775297  0.000000000000
   1  74 -0.003608998266  0.000000000000      0.000890463992  0.000000000000     -0.086892112296  0.000000000000
   1  75 -0.006286361160  0.000000000000     -0.002305168841  0.000000000000     -0.081930125939  0.000000000000
   1  76 -0.005002934881  0.000000000000     -0.002664243550  0.000000000000     -0.082698865961  0.000000000000
   1  77 -0.002473478200  0.000000000000     -0.005172695520  0.000000000000     -0.077251029120  0.000000000000
   1  78  0.005221368315  0.000000000000     -0.006249083283  0.000000000000     -0.082687542442  0.000000000000
   1  79 -0.005303441252  0.000000000000     -0.002735829009  0.000000000000     -0.071786220311  0.000000000000
   1  80 -0.008385484880  0.000000000000      0.001365836054  0.000000000000     -0.078081312076  0.000000000000
   1  81 -0.000337831078  0.000000000000     -0.001251131309  0.000000000000     -0.047837367713  0.000000000000
   1  82  0.003560473117  0.000000000000     -0.002324657127  0.000000000000     -0.091316036426  0.000000000000
   1  83  0.000920492059  0.000000000000      0.001723252097  0.000000000000     -0.087893090585  0.000000000000
   1  84  0.004743877883  0.000000000000      0.000092251517  0.000000000000     -0.088607788721  0.000000000000
   1  85  0.003609097535  0.000000000000     -0.000890370235  0.000000000000     -0.086892124992  0.000000000000
   1  86  0.006286476814  0.000000000000      0.002305260424  0.000000000000     -0.081930127157  0.000000000000
   1  87  0.005003023751  0.000000000000      0.002664329607  0.000000000000     -0.082698842212  0.000000000000
   1  88  0.002473555204  0.000000000000      0.005172783468  0.000000000000     -0.077251028612  0.000000000000
   1  89 -0.005221262453  0.000000000000      0.006249159384  0.000000000000     -0.082687541808  0.000000000000
   1  90  0.005303535061  0.000000000000      0.002735897566  0.000000000000     -0.071786213101  0.000000000000
   1  91  0.008385582378  0.000000000000     -0.001365754395  0.000000000000     -0.078081310713  0.000000000000
   1  92  0.000337932991  0.000000000000      0.001251221459  0.000000000000     -0.047837357536  0.000000000000
   1  93 -0.003560378859  0.000000000000     -0.002324667109  0.000000000000     -0.091316014511  0.000000000000
   1  94 -0.000920403317  0.000000000000      0.001723248373  0.000000000000     -0.087893078230  0.000000000000
   1  95 -0.004743787806  0.000000000000      0.000092258022  0.000000000000     -0.088607777051  0.000000000000
   1  96 -0.003608990434  0.000000000000     -0.000890366485  0.000000000000     -0.086892112778  0.000000000000
   1  97 -0.006286363137  0.000000000000      0.002305253798  0.000000000000     -0.081930125975  0.000000000000
   1  98 -0.005002928821  0.000000000000      0.002664344576  0.000000000000     -0.082698861952  0.000000000000
   1  99 -0.002473487105  0.000000000000      0.005172784012  0.000000000000     -0.077251027365  0.000000000000
   1 100  0.005221358633  0.000000000000      0.006249167804  0.000000000000     -0.082687545353  0.000000000000
   1 101 -0.005303444211  0.000000000000      0.002735916083  0.000000000000     -0.071786221456  0.000000000000
   1 102 -0.008385486071  0.000000000000     -0.001365749848  0.000000000000     -0.078081310390  0.000000000000
   1 103 -0.000337835248  0.000000000000      0.001251215387  0.000000000000     -0.047837368204  0.000000000000
   1 104  0.003560468582  0.000000000000      0.002324740830  0.000000000000     -0.091316047468  0.000000000000
   1 105  0.000920505580  0.000000000000     -0.001723152880  0.000000000000     -0.087893090577  0.000000000000
   1 106  0.004743870403  0.000000000000     -0.000092150901  0.000000000000     -0.088607786967  0.000000000000
   1 107  0.003609105366  0.000000000000      0.000890467742  0.000000000000     -0.086892124510  0.000000000000
   1 108  0.006286474837  0.000000000000     -0.002305175467  0.000000000000     -0.081930127121  0.000000000000
   1 109  0.005003029811  0.000000000000     -0.002664228581  0.000000000000     -0.082698846221  0.000000000000
   1 110  0.002473546299  0.000000000000     -0.005172694975  0.000000000000     -0.077251030367  0.000000000000
   1 111 -0.005221272134  0.000000000000     -0.006249074863  0.000000000000     -0.082687538897  0.000000000000
   1 112  0.005303532103  0.000000000000     -0.002735810492  0.000000000000     -0.071786211956  0.000000000000
   1 113  0.008385581188  0.000000000000      0.001365840602  0.000000000000     -0.078081312398  0.000000000000
   1 114  0.000337928821  0.000000000000     -0.001251137380  0.000000000000     -0.047837357046  0.000000000000
   1 115 -0.003560374324  0.000000000000      0.002324750813  0.000000000000     -0.091316025552  0.000000000000
   1 116 -0.000920416838  0.000000000000     -0.001723149156  0.000000000000     -0.087893078223  0.000000000000
   1 117 -0.004743780326  0.000000000000     -0.000092157406  0.000000000000     -0.088607775297  0.000000000000
   1 118 -0.003608998265  0.000000000000      0.000890463992  0.000000000000     -0.086892112296  0.000000000000
   1 119 -0.006286361160  0.000000000000     -0.002305168841  0.000000000000     -0.081930125939  0.000000000000
   1 120 -0.005002934881  0.000000000000     -0.002664243550  0.000000000000     -0.082698865960  0.000000000000
   1 121 -0.002473478200  0.000000000000     -0.005172695520  0.000000000000     -0.077251029120  0.000000000000
   1 122  0.005221368315  0.000000000000     -0.006249083283  0.000000000000     -0.082687542442  0.000000000000
   1 123 -0.005303441252  0.000000000000     -0.002735829009  0.000000000000     -0.071786220310  0.000000000000
   1 124 -0.008385484880  0.000000000000      0.001365836054  0.000000000000     -0.078081312075  0.000000000000
   1 125 -0.000337831078  0.000000000000     -0.001251131309  0.000000000000     -0.047837367713  0.000000000000
   1 126  0.003560473117  0.000000000000     -0.002324657126  0.000000000000     -0.091316036426  0.000000000000
   1 127  0.000920492059  0.000000000000      0.001723252097  0.000000000000     -0.087893090584  0.000000000000
   1 128  0.004743877883  0.000000000000      0.000092251517  0.000000000000     -0.088607788721  0.000000000000
   1 129  0.003609097535  0.000000000000     -0.000890370235  0.000000000000     -0.086892124992  0.000000000000
   1 130  0.006286476814  0.000000000000      0.002305260424  0.000000000000     -0.081930127157  0.000000000000
   1 131  0.005003023751  0.000000000000      0.002664329607  0.000000000000     -0.082698842212  0.000000000000
   1 132  0.002473555204  0.000000000000      0.005172783468  0.000000000000     -0.077251028612  0.000000000000
   1 133 -0.005221262453  0.000000000000      0.006249159384  0.000000000000     -0.082687541808  0.000000000000
   1 134  0.005303535061  0.000000000000      0.002735897566  0.000000000000     -0.071786213101  0.000000000000
   1 135  0.008385582378  0.000000000000     -0.001365754395  0.000000000000     -0.078081310713  0.000000000000
   1 136  0.000337932991  0.000000000000      0.001251221459  0.000000000000     -0.047837357536  0.000000000000
   1 137 -0.005001685081  0.000000000000      0.000656658167  0.000000000000     -0.112123222547  0.000000000000
   1 138 -0.003778489036  0.000000000000      0.000965693602  0.000000000000     -0.104411054782  0.000000000000
   1 139  0.005001820936  0.000000000000     -0.000656527198  0.000000000000     -0.112123233868  0.000000000000
   1 140  0.003778605206  0.000000000000     -0.000965577684  0.000000000000     -0.104411058041  0.000000000000
   1 141 -0.005001693260  0.000000000000     -0.000656529059  0.000000000000     -0.112123224191  0.000000000000
   1 142 -0.003778483645  0.000000000000     -0.000965582260  0.000000000000     -0.104411055978  0.000000000000
   1 143  0.005001812758  0.000000000000      0.000656656306  0.000000000000     -0.112123232225  0.000000000000
   1 144  0.003778610597  0.000000000000      0.000965689025  0.000000000000     -0.104411056846  0.000000000000
   1 145 -0.005001685081  0.000000000000      0.000656658167  0.000000000000     -0.112123222547  0.000000000000
   1 146 -0.003778489036  0.000000000000      0.000965693602  0.000000000000     -0.104411054783  0.000000000000
   1 147  0.005001820936  0.000000000000     -0.000656527198  0.000000000000     -0.112123233869  0.000000000000
   1 148  0.003778605206  0.000000000000     -0.000965577684  0.000000000000     -0.104411058041  0.000000000000
   1 149 -0.005001693260  0.000000000000     -0.000656529059  0.000000000000     -0.112123224191  0.000000000000
   1 150 -0.003778483645  0.000000000000     -0.000965582260  0.000000000000     -0.104411055977  0.000000000000
   1 151  0.005001812758  0.000000000000      0.000656656306  0.000000000000     -0.112123232224  0.000000000000
   1 152  0.003778610597  0.000000000000      0.000965689025  0.000000000000     -0.104411056846  0.000000000000
   1 153 -0.004500445364  0.000000000000     -0.001750658804  0.000000000000     -0.122971093305  0.000000000000
   1 154 -0.005812272923  0.000000000000      0.005429346442  0.000000000000     -0.113009198778  0.000000000000
   1 155  0.004500572344  0.000000000000      0.001750792926  0.000000000000     -0.122971114554  0.000000000000
   1 156  0.005812404823  0.000000000000     -0.005429221174  0.000000000000     -0.113009195604  0.000000000000
   1 157 -0.004500440069  0.000000000000      0.001750791456  0.000000000000     -0.122971095555  0.000000000000
   1 158 -0.005812274979  0.000000000000     -0.005429222490  0.000000000000     -0.113009199880  0.000000000000
   1 159  0.004500577639  0.000000000000     -0.001750660274  0.000000000000     -0.122971112304  0.000000000000
   1 160  0.005812402767  0.000000000000      0.005429345125  0.000000000000     -0.113009194503  0.000000000000
   1 161 -0.004500445364  0.000000000000     -0.001750658804  0.000000000000     -0.122971093305  0.000000000000
   1 162 -0.005812272923  0.000000000000      0.005429346442  0.000000000000     -0.113009198778  0.000000000000
   1 163  0.004500572344  0.000000000000      0.001750792926  0.000000000000     -0.122971114554  0.000000000000
   1 164  0.005812404823  0.000000000000     -0.005429221174  0.000000000000     -0.113009195605  0.000000000000
   1 165 -0.004500440069  0.000000000000      0.001750791456  0.000000000000     -0.122971095555  0.000000000000
   1 166 -0.005812274979  0.000000000000     -0.005429222490  0.000000000000     -0.113009199880  0.000000000000
   1 167  0.004500577639  0.000000000000     -0.001750660274  0.000000000000     -0.122971112304  0.000000000000
   1 168  0.005812402767  0.000000000000      0.005429345125  0.000000000000     -0.113009194502  0.000000000000
   2   1  0.020018346931  0.000000000000      0.001643500814  0.000000000000     -0.002879010555  0.000000000000
   2   2  0.019816267023  0.000000000000      0.001148148779  0.000000000000     -0.002734490416  0.000000000000
   2   3  0.022360255591  0.000000000000     -0.000250970419  0.000000000000      0.000580910110  0.000000000000
   2   4  0.018419698489  0.000000000000      0.000886895196  0.000000000000      0.000188349184  0.000000000000
   2   5  0.020637149606  0.000000000000      0.001108931274  0.000000000000      0.003202004128  0.000000000000
   2   6  0.020953731518  0.000000000000      0.000815029131  0.000000000000      0.002075211553  0.000000000000
   2   7  0.020018344499  0.000000000000      0.001643501893  0.000000000000      0.002879031320  0.000000000000
   2   8  0.019816266209  0.000000000000      0.001148151882  0.000000000000      0.002734510568  0.000000000000
   2   9  0.022360253250  0.000000000000     -0.000250971011  0.000000000000     -0.000580886752  0.000000000000
   2  10  0.018419696667  0.000000000000      0.000886894850  0.000000000000     -0.000188326170  0.000000000000
   2  11  0.020637146677  0.000000000000      0.001108932846  0.000000000000     -0.003201988793  0.000000000000
   2  12  0.020953731674  0.000000000000      0.000815027092  0.000000000000     -0.002075194907  0.000000000000
   2  13  0.020018347401  0.000000000000     -0.001643488356  0.000000000000     -0.002879010152  0.000000000000
   2  14  0.019816267254  0.000000000000     -0.001148136346  0.000000000000     -0.002734490105  0.000000000000
   2  15  0.022360255652  0.000000000000      0.000250983434  0.000000000000      0.000580909978  0.000000000000
   2  16  0.018419698111  0.000000000000     -0.000886882111  0.000000000000      0.000188348927  0.000000000000
   2  17  0.020637147646  0.000000000000     -0.001108918845  0.000000000000      0.003202004121  0.000000000000
   2  18  0.020953730885  0.000000000000     -0.000815015082  0.000000000000      0.002075211451  0.000000000000
   2  19  0.020018344969  0.000000000000     -0.001643489436  0.000000000000      0.002879030917  0.000000000000
   2  20  0.019816266439  0.000000000000     -0.001148139449  0.000000000000      0.002734510257  0.000000000000
   2  21  0.022360253311  0.000000000000      0.000250984027  0.000000000000     -0.000580886621  0.000000000000
   2  22  0.018419696289  0.000000000000     -0.000886881765  0.000000000000     -0.000188325914  0.000000000000
   2  23  0.020637144717  0.000000000000     -0.001108920417  0.000000000000     -0.003201988787  0.000000000000
   2  24  0.020953731041  0.000000000000     -0.000815013044  0.000000000000     -0.002075194805  0.000000000000
   2  25  0.020018346931  0.000000000000      0.001643500814  0.000000000000     -0.002879010555  0.000000000000
   2  26  0.019816267023  0.000000000000      0.001148148779  0.000000000000     -0.002734490416  0.000000000000
   2  27  0.022360255591  0.000000000000     -0.000250970419  0.000000000000      0.000580910110  0.000000000000
   2  28  0.018419698489  0.000000000000      0.000886895196  0.000000000000      0.000188349184  0.000000000000
   2  29  0.020637149606  0.000000000000      0.001108931274  0.000000000000      0.003202004128  0.000000000000
   2  30  0.020953731518  0.000000000000      0.000815029131  0.000000000000      0.002075211553  0.000000000000
   2  31  0.020018344499  0.000000000000      0.001643501893  0.000000000000      0.002879031320  0.000000000000
   2  32  0.019816266209  0.000000000000      0.001148151882  0.000000000000      0.002734510568  0.000000000000
   2  33  0.022360253250  0.000000000000     -0.000250971011  0.000000000000     -0.000580886752  0.000000000000
   2  34  0.018419696667  0.000000000000      0.000886894850  0.000000000000     -0.000188326170  0.000000000000
   2  35  0.020637146677  0.000000000000      0.001108932846  0.000000000000     -0.003201988793  0.000000000000
   2  36  0.020953731674  0.000000000000      0.000815027092  0.000000000000     -0.002075194907  0.000000000000
   2  37  0.020018347401  0.000000000000     -0.001643488356  0.000000000000     -0.002879010152  0.000000000000
   2  38  0.019816267254  0.000000000000     -0.001148136346  0.000000000000     -0.002734490105  0.000000000000
   2  39  0.022360255652  0.000000000000      0.000250983434  0.000000000000      0.000580909978  0.000000000000
   2  40  0.018419698111  0.000000000000     -0.000886882111  0.000000000000      0.000188348927  0.000000000000
   2  41  0.020637147646  0.000000000000     -0.001108918845  0.000000000000      0.003202004121  0.000000000000
   2  42  0.020953730885  0.000000000000     -0.000815015082  0.000000000000      0.002075211451  0.000000000000
   2  43  0.020018344969  0.000000000000     -0.001643489436  0.000000000000      0.002879030917  0.000000000000
   2  44  0.019816266439  0.000000000000     -0.001148139449  0.000000000000      0.002734510257  0.000000000000
   2  45  0.022360253311  0.000000000000      0.000250984027  0.000000000000     -0.000580886621  0.000000000000
   2  46  0.018419696289  0.000000000000     -0.000886881765  0.000000000000     -0.000188325914  0.000000000000
   2  47  0.020637144717  0.000000000000     -0.001108920417  0.000000000000     -0.003201988787  0.000000000000
   2  48  0.020953731041  0.000000000000     -0.000815013044  0.000000000000     -0.002075194805  0.000000000000
   2  49  0.080571364094  0.000000000000     -0.008533155105  0.000000000000      0.018733068289  0.000000000000
   2  50  0.075856368634  0.000000000000     -0.003182854497  0.000000000000      0.010560478278  0.000000000000
   2  51  0.076997273938  0.000000000000      0.005560529411  0.000000000000      0.009975018030  0.000000000000
   2  52  0.091548593847  0.000000000000      0.003205663644  0.000000000000      0.010440590029  0.000000000000
   2  53  0.097170580445  0.000000000000     -0.005663869116  0.000000000000      0.001010199828  0.000000000000
   2  54  0.081145506290  0.000000000000      0.012795353004  0.000000000000     -0.016873203215  0.000000000000
   2  55  0.058210423296  0.000000000000      0.000465554520  0.000000000000      0.001066122834  0.000000000000
   2  56  0.082214345900  0.000000000000      0.007197245705  0.000000000000     -0.003030669749  0.000000000000
   2  57  0.077658816677  0.000000000000      0.015827658598  0.000000000000     -0.007141291736  0.000000000000
   2  58  0.082323112484  0.000000000000      0.003887406944  0.000000000000      0.000275778406  0.000000000000
   2  59  0.083550096800  0.000000000000     -0.005189714475  0.000000000000     -0.009118521138  0.000000000000
   2  60  0.080571359929  0.000000000000     -0.008533157824  0.000000000000     -0.018732961461  0.000000000000
   2  61  0.075856367557  0.000000000000     -0.003182852481  0.000000000000     -0.010560375454  0.000000000000
   2  62  0.076997268389  0.000000000000      0.005560529519  0.000000000000     -0.009974914370  0.000000000000
   2  63  0.091548589625  0.000000000000      0.003205662602  0.000000000000     -0.010440488376  0.000000000000
   2  64  0.097170573091  0.000000000000     -0.005663866419  0.000000000000     -0.001010103980  0.000000000000
   2  65  0.081145500437  0.000000000000      0.012795356121  0.000000000000      0.016873299962  0.000000000000
   2  66  0.058210420403  0.000000000000      0.000465560572  0.000000000000     -0.001066032460  0.000000000000
   2  67  0.082214352008  0.000000000000      0.007197253016  0.000000000000      0.003030766483  0.000000000000
   2  68  0.077658810473  0.000000000000      0.015827661798  0.000000000000      0.007141375717  0.000000000000
   2  69  0.082323102674  0.000000000000      0.003887405347  0.000000000000     -0.000275687061  0.000000000000
   2  70  0.083550096405  0.000000000000     -0.005189713012  0.000000000000      0.009118577102  0.000000000000
   2  71  0.080571366838  0.000000000000      0.008533205747  0.000000000000      0.018733061609  0.000000000000
   2  72  0.075856360453  0.000000000000      0.003182914525  0.000000000000      0.010560478283  0.000000000000
   2  73  0.076997278464  0.000000000000     -0.005560468537  0.000000000000      0.009975019091  0.000000000000
   2  74  0.091548589109  0.000000000000     -0.003205604651  0.000000000000      0.010440590320  0.000000000000
   2  75  0.097170581641  0.000000000000      0.005663920516  0.000000000000      0.001010199849  0.000000000000
   2  76  0.081145502623  0.000000000000     -0.012795291882  0.000000000000     -0.016873205641  0.000000000000
   2  77  0.058210428684  0.000000000000     -0.000465500981  0.000000000000      0.001066121772  0.000000000000
   2  78  0.082214351758  0.000000000000     -0.007197194569  0.000000000000     -0.003030667988  0.000000000000
   2  79  0.077658818467  0.000000000000     -0.015827605916  0.000000000000     -0.007141291043  0.000000000000
   2  80  0.082323113205  0.000000000000     -0.003887354788  0.000000000000      0.000275777386  0.000000000000
   2  81  0.083550099323  0.000000000000      0.005189765345  0.000000000000     -0.009118520842  0.000000000000
   2  82  0.080571362673  0.000000000000      0.008533208466  0.000000000000     -0.018732954781  0.000000000000
   2  83  0.075856359377  0.000000000000      0.003182912509  0.000000000000     -0.010560375459  0.000000000000
   2  84  0.076997272914  0.000000000000     -0.005560468645  0.000000000000     -0.009974915431  0.000000000000
   2  85  0.091548584887  0.000000000000     -0.003205603609  0.000000000000     -0.010440488667  0.000000000000
   2  86  0.097170574287  0.000000000000      0.005663917820  0.000000000000     -0.001010104002  0.000000000000
   2  87  0.081145496771  0.000000000000     -0.012795294999  0.000000000000      0.016873302388  0.000000000000
   2  88  0.058210425790  0.000000000000     -0.000465507032  0.000000000000     -0.001066031398  0.000000000000
   2  89  0.082214357866  0.000000000000     -0.007197201879  0.000000000000      0.003030764722  0.000000000000
   2  90  0.077658812263  0.000000000000     -0.015827609117  0.000000000000      0.007141375024  0.000000000000
   2  91  0.082323103395  0.000000000000     -0.003887353190  0.000000000000     -0.000275686041  0.000000000000
   2  92  0.083550098928  0.000000000000      0.005189763881  0.000000000000      0.009118576805  0.000000000000
   2  93  0.080571364094  0.000000000000     -0.008533155105  0.000000000000      0.018733068289  0.000000000000
   2  94  0.075856368634  0.000000000000     -0.003182854497  0.000000000000      0.010560478278  0.000000000000
   2  95  0.076997273938  0.000000000000      0.005560529411  0.000000000000      0.009975018030  0.000000000000
   2  96  0.091548593847  0.000000000000      0.003205663644  0.000000000000      0.010440590029  0.000000000000
   2  97  0.097170580445  0.000000000000     -0.005663869116  0.000000000000      0.001010199828  0.000000000000
   2  98  0.081145506290  0.000000000000      0.012795353004  0.000000000000     -0.016873203215  0.000000000000
   2  99  0.058210423296  0.000000000000      0.000465554520  0.000000000000      0.001066122834  0.000000000000
   2 100  0.082214345900  0.000000000000      0.007197245705  0.000000000000     -0.003030669749  0.000000000000
   2 101  0.077658816677  0.000000000000      0.015827658598  0.000000000000     -0.007141291736  0.000000000000
   2 102  0.082323112484  0.000000000000      0.003887406944  0.000000000000      0.000275778406  0.000000000000
   2 103  0.083550096800  0.000000000000     -0.005189714475  0.000000000000     -0.009118521138  0.000000000000
   2 104  0.080571359929  0.000000000000     -0.008533157824  0.000000000000     -0.018732961461  0.000000000000
   2 105  0.075856367557  0.000000000000     -0.003182852481  0.000000000000     -0.010560375454  0.000000000000
   2 106  0.076997268389  0.000000000000      0.005560529519  0.000000000000     -0.009974914370  0.000000000000
   2 107  0.091548589625  0.000000000000      0.003205662602  0.000000000000     -0.010440488376  0.000000000000
   2 108  0.097170573091  0.000000000000     -0.005663866419  0.000000000000     -0.001010103980  0.000000000000
   2 109  0.081145500437  0.000000000000      0.012795356121  0.000000000000      0.016873299962  0.000000000000
   2 110  0.058210420403  0.000000000000      0.000465560572  0.000000000000     -0.001066032460  0.000000000000
   2 111  0.082214352008  0.000000000000      0.007197253016  0.000000000000      0.003030766483  0.000000000000
   2 112  0.077658810473  0.000000000000      0.015827661798  0.000000000000      0.007141375717  0.000000000000
   2 113  0.082323102674  0.000000000000      0.003887405347  0.000000000000     -0.000275687061  0.000000000000
   2 114  0.083550096405  0.000000000000     -0.005189713012  0.000000000000      0.009118577102  0.000000000000
   2 115  0.080571366838  0.000000000000      0.008533205747  0.000000000000      0.018733061609  0.000000000000
   2 116  0.075856360453  0.000000000000      0.003182914525  0.000000000000      0.010560478283  0.000000000000
   2 117  0.076997278464  0.000000000000     -0.005560468537  0.000000000000      0.009975019091  0.000000000000
   2 118  0.091548589109  0.000000000000     -0.003205604651  0.000000000000      0.010440590320  0.000000000000
   2 119  0.097170581641  0.000000000000      0.005663920516  0.000000000000      0.001010199849  0.000000000000
   2 120  0.081145502623  0.000000000000     -0.012795291882  0.000000000000     -0.016873205641  0.000000000000
   2 121  0.058210428684  0.000000000000     -0.000465500981  0.000000000000      0.001066121772  0.000000000000
   2 122  0.082214351757  0.000000000000     -0.007197194569  0.000000000000     -0.003030667988  0.000000000000
   2 123  0.077658818467  0.000000000000     -0.015827605916  0.000000000000     -0.007141291043  0.000000000000
   2 124  0.082323113205  0.000000000000     -0.003887354788  0.000000000000      0.000275777386  0.000000000000
   2 125  0.083550099323  0.000000000000      0.005189765345  0.000000000000     -0.009118520842  0.000000000000
   2 126  0.080571362673  0.000000000000      0.008533208466  0.000000000000     -0.018732954781  0.000000000000
   2 127  0.075856359377  0.000000000000      0.003182912509  0.000000000000     -0.010560375459  0.000000000000
   2 128  0.076997272914  0.000000000000     -0.005560468645  0.000000000000     -0.009974915431  0.000000000000
   2 129  0.091548584887  0.000000000000     -0.003205603609  0.000000000000     -0.010440488667  0.000000000000
   2 130  0.097170574287  0.000000000000      0.005663917820  0.000000000000     -0.001010104002  0.000000000000
   2 131  0.081145496771  0.000000000000     -0.012795294999  0.000000000000      0.016873302388  0.000000000000
   2 132  0.058210425790  0.000000000000     -0.000465507032  0.000000000000     -0.001066031399  0.000000000000
   2 133  0.082214357866  0.000000000000     -0.007197201879  0.000000000000      0.003030764722  0.000000000000
   2 134  0.077658812263  0.000000000000     -0.015827609117  0.000000000000      0.007141375024  0.000000000000
   2 135  0.082323103395  0.000000000000     -0.003887353190  0.000000000000     -0.000275686041  0.000000000000
   2 136  0.083550098928  0.000000000000      0.005189763881  0.000000000000      0.009118576805  0.000000000000
   2 137  0.109137221072  0.000000000000      0.001590950523  0.000000000000      0.008272434124  0.000000000000
   2 138  0.103909684066  0.000000000000      0.003912069254  0.000000000000      0.001763810230  0.000000000000
   2 139  0.109137215220  0.000000000000      0.001590951291  0.000000000000     -0.008272302954  0.000000000000
   2 140  0.103909679646  0.000000000000      0.003912070384  0.000000000000     -0.001763688082  0.000000000000
   2 141  0.109137216123  0.000000000000     -0.001590872411  0.000000000000      0.008272433129  0.000000000000
   2 142  0.103909687328  0.000000000000     -0.003912001891  0.000000000000      0.001763809507  0.000000000000
   2 143  0.109137210272  0.000000000000     -0.001590873179  0.000000000000     -0.008272301959  0.000000000000
   2 144  0.103909682907  0.000000000000     -0.003912003020  0.000000000000     -0.001763687359  0.000000000000
   2 145  0.109137221072  0.000000000000      0.001590950523  0.000000000000      0.008272434124  0.000000000000
   2 146  0.103909684066  0.000000000000      0.003912069254  0.000000000000      0.001763810230  0.000000000000
   2 147  0.109137215220  0.000000000000      0.001590951291  0.000000000000     -0.008272302954  0.000000000000
   2 148  0.103909679646  0.000000000000      0.003912070384  0.000000000000     -0.001763688082  0.000000000000
   2 149  0.109137216123  0.000000000000     -0.001590872411  0.000000000000      0.008272433129  0.000000000000
   2 150  0.103909687328  0.000000000000     -0.003912001891  0.000000000000      0.001763809507  0.000000000000
   2 151  0.109137210272  0.000000000000     -0.001590873179  0.000000000000     -0.008272301959  0.000000000000
   2 152  0.103909682907  0.000000000000     -0.003912003020  0.000000000000     -0.001763687359  0.000000000000
   2 153  0.113068025162  0.000000000000      0.001256723749  0.000000000000      0.016240166370  0.000000000000
   2 154  0.110989555383  0.000000000000      0.001125337903  0.000000000000     -0.003654612765  0.000000000000
   2 155  0.113068019897  0.000000000000      0.001256721701  0.000000000000     -0.016240022509  0.000000000000
   2 156  0.110989548583  0.000000000000      0.001125344254  0.000000000000      0.003654744972  0.000000000000
   2 157  0.113068028366  0.000000000000     -0.001256643492  0.000000000000      0.016240165009  0.000000000000
   2 158  0.110989554138  0.000000000000     -0.001125262910  0.000000000000     -0.003654613432  0.000000000000
   2 159  0.113068023100  0.000000000000     -0.001256641444  0.000000000000     -0.016240021148  0.000000000000
   2 160  0.110989547339  0.000000000000     -0.001125269262  0.000000000000      0.003654745639  0.000000000000
   2 161  0.113068025162  0.000000000000      0.001256723749  0.000000000000      0.016240166370  0.000000000000
   2 162  0.110989555382  0.000000000000      0.001125337903  0.000000000000     -0.003654612765  0.000000000000
   2 163  0.113068019897  0.000000000000      0.001256721701  0.000000000000     -0.016240022509  0.000000000000
   2 164  0.110989548583  0.000000000000      0.001125344254  0.000000000000      0.003654744972  0.000000000000
   2 165  0.113068028366  0.000000000000     -0.001256643492  0.000000000000      0.016240165009  0.000000000000
   2 166  0.110989554138  0.000000000000     -0.001125262910  0.000000000000     -0.003654613432  0.000000000000
   2 167  0.113068023100  0.000000000000     -0.001256641444  0.000000000000     -0.016240021148  0.000000000000
   2 168  0.110989547339  0.000000000000     -0.001125269262  0.000000000000      0.003654745639  0.000000000000
   3   1  0.000694557702  0.000000000000     -0.018396506230  0.000000000000      0.000594720573  0.000000000000
   3   2  0.000340698197  0.000000000000     -0.018360273606  0.000000000000      0.000459574349  0.000000000000
   3   3  0.000090329856  0.000000000000     -0.019220597878  0.000000000000     -0.000194186392  0.000000000000
   3   4 -0.000558030124  0.000000000000     -0.019322367483  0.000000000000     -0.000378589026  0.000000000000
   3   5 -0.002893869977  0.000000000000     -0.018354505065  0.000000000000     -0.000010124928  0.000000000000
   3   6 -0.000934380760  0.000000000000     -0.020744930229  0.000000000000     -0.000151543131  0.000000000000
   3   7  0.000694560029  0.000000000000     -0.018396507263  0.000000000000     -0.000594740440  0.000000000000
   3   8  0.000340698976  0.000000000000     -0.018360276575  0.000000000000     -0.000459593630  0.000000000000
   3   9  0.000090332096  0.000000000000     -0.019220597311  0.000000000000      0.000194164045  0.000000000000
   3  10 -0.000558028381  0.000000000000     -0.019322367152  0.000000000000      0.000378567007  0.000000000000
   3  11 -0.002893867175  0.000000000000     -0.018354506568  0.000000000000      0.000010110257  0.000000000000
   3  12 -0.000934380910  0.000000000000     -0.020744928279  0.000000000000      0.000151527205  0.000000000000
   3  13 -0.000694546473  0.000000000000     -0.018396508376  0.000000000000     -0.000594742390  0.000000000000
   3  14 -0.000340685557  0.000000000000     -0.018360277353  0.000000000000     -0.000459595482  0.000000000000
   3  15 -0.000090316954  0.000000000000     -0.019220597141  0.000000000000      0.000194164438  0.000000000000
   3  16  0.000558040855  0.000000000000     -0.019322367752  0.000000000000      0.000378567135  0.000000000000
   3  17  0.002893881150  0.000000000000     -0.018354507319  0.000000000000      0.000010112425  0.000000000000
   3  18  0.000934395099  0.000000000000     -0.020744928831  0.000000000000      0.000151528610  0.000000000000
   3  19 -0.000694544146  0.000000000000     -0.018396507343  0.000000000000      0.000594722523  0.000000000000
   3  20 -0.000340684777  0.000000000000     -0.018360274384  0.000000000000      0.000459576201  0.000000000000
   3  21 -0.000090314714  0.000000000000     -0.019220597708  0.000000000000     -0.000194186786  0.000000000000
   3  22  0.000558042598  0.000000000000     -0.019322368084  0.000000000000     -0.000378589153  0.000000000000
   3  23  0.002893883952  0.000000000000     -0.018354505816  0.000000000000     -0.000010127096  0.000000000000
   3  24  0.000934394950  0.000000000000     -0.020744930781  0.000000000000     -0.000151544536  0.000000000000
   3  25  0.000694557702  0.000000000000     -0.018396506230  0.000000000000      0.000594720573  0.000000000000
   3  26  0.000340698197  0.000000000000     -0.018360273606  0.000000000000      0.000459574349  0.000000000000
   3  27  0.000090329856  0.000000000000     -0.019220597878  0.000000000000     -0.000194186392  0.000000000000
   3  28 -0.000558030124  0.000000000000     -0.019322367483  0.000000000000     -0.000378589026  0.000000000000
   3  29 -0.002893869977  0.000000000000     -0.018354505065  0.000000000000     -0.000010124928  0.000000000000
   3  30 -0.000934380760  0.000000000000     -0.020744930229  0.000000000000     -0.000151543131  0.000000000000
   3  31  0.000694560029  0.000000000000     -0.018396507263  0.000000000000     -0.000594740440  0.000000000000
   3  32  0.000340698976  0.000000000000     -0.018360276575  0.000000000000     -0.000459593630  0.000000000000
   3  33  0.000090332096  0.000000000000     -0.019220597311  0.000000000000      0.000194164045  0.000000000000
   3  34 -0.000558028381  0.000000000000     -0.019322367152  0.000000000000      0.000378567007  0.000000000000
   3  35 -0.002893867175  0.000000000000     -0.018354506568  0.000000000000      0.000010110257  0.000000000000
   3  36 -0.000934380910  0.000000000000     -0.020744928279  0.000000000000      0.000151527205  0.000000000000
   3  37 -0.000694546473  0.000000000000     -0.018396508376  0.000000000000     -0.000594742390  0.000000000000
   3  38 -0.000340685557  0.000000000000     -0.018360277353  0.000000000000     -0.000459595482  0.000000000000
   3  39 -0.000090316954  0.000000000000     -0.019220597141  0.000000000000      0.000194164438  0.000000000000
   3  40  0.000558040855  0.000000000000     -0.019322367752  0.000000000000      0.000378567135  0.000000000000
   3  41  0.002893881150  0.000000000000     -0.018354507319  0.000000000000      0.000010112425  0.000000000000
   3  42  0.000934395099  0.000000000000     -0.020744928831  0.000000000000      0.000151528610  0.000000000000
   3  43 -0.000694544146  0.000000000000     -0.018396507343  0.000000000000      0.000594722523  0.000000000000
   3  44 -0.000340684777  0.000000000000     -0.018360274384  0.000000000000      0.000459576201  0.000000000000
   3  45 -0.000090314714  0.000000000000     -0.019220597708  0.000000000000     -0.000194186786  0.000000000000
   3  46  0.000558042598  0.000000000000     -0.019322368084  0.000000000000     -0.000378589153  0.000000000000
   3  47  0.002893883952  0.000000000000     -0.018354505816  0.000000000000     -0.000010127096  0.000000000000
   3  48  0.000934394950  0.000000000000     -0.020744930781  0.000000000000     -0.000151544536  0.000000000000
   3  49  0.004051729302  0.000000000000     -0.074783444658  0.000000000000     -0.009864744779  0.000000000000
   3  50 -0.012079822586  0.000000000000     -0.088643835215  0.000000000000      0.000006449946  0.000000000000
   3  51  0.006683292955  0.000000000000     -0.089893092542  0.000000000000      0.001567038147  0.000000000000
   3  52 -0.006996395665  0.000000000000     -0.087115250655  0.000000000000      0.000429915956  0.000000000000
   3  53  0.001766009673  0.000000000000     -0.075903163089  0.000000000000      0.000032286948  0.000000000000
   3  54 -0.005414135045  0.000000000000     -0.090259281403  0.000000000000     -0.003581928486  0.000000000000
   3  55  0.007955848289  0.000000000000     -0.079062164150  0.000000000000     -0.001568209306  0.000000000000
   3  56  0.008649741038  0.000000000000     -0.075513826313  0.000000000000      0.002600687680  0.000000000000
   3  57  0.002643564947  0.000000000000     -0.077794688747  0.000000000000      0.001023021596  0.000000000000
   3  58  0.001063699428  0.000000000000     -0.077019726751  0.000000000000     -0.001505766059  0.000000000000
   3  59  0.003726065393  0.000000000000     -0.075118754590  0.000000000000      0.000438196595  0.000000000000
   3  60  0.004051733287  0.000000000000     -0.074783442056  0.000000000000      0.009864642571  0.000000000000
   3  61 -0.012079821556  0.000000000000     -0.088643837144  0.000000000000     -0.000006548323  0.000000000000
   3  62  0.006683298264  0.000000000000     -0.089893092645  0.000000000000     -0.001567137324  0.000000000000
   3  63 -0.006996391625  0.000000000000     -0.087115249659  0.000000000000     -0.000430013213  0.000000000000
   3  64  0.001766016709  0.000000000000     -0.075903165669  0.000000000000     -0.000032378651  0.000000000000
   3  65 -0.005414129445  0.000000000000     -0.090259284385  0.000000000000      0.003581835923  0.000000000000
   3  66  0.007955851058  0.000000000000     -0.079062169939  0.000000000000      0.001568122840  0.000000000000
   3  67  0.008649735194  0.000000000000     -0.075513833308  0.000000000000     -0.002600780231  0.000000000000
   3  68  0.002643570883  0.000000000000     -0.077794691809  0.000000000000     -0.001023101945  0.000000000000
   3  69  0.001063708814  0.000000000000     -0.077019725222  0.000000000000      0.001505678664  0.000000000000
   3  70  0.003726065771  0.000000000000     -0.075118755991  0.000000000000     -0.000438250139  0.000000000000
   3  71 -0.004051678725  0.000000000000     -0.074783436278  0.000000000000      0.009864655257  0.000000000000
   3  72  0.012079872925  0.000000000000     -0.088643834989  0.000000000000     -0.000006541171  0.000000000000
   3  73 -0.006683246123  0.000000000000     -0.089893096410  0.000000000000     -0.001567130569  0.000000000000
   3  74  0.006996453621  0.000000000000     -0.087115251829  0.000000000000     -0.000430006142  0.000000000000
   3  75 -0.001765950907  0.000000000000     -0.075903161833  0.000000000000     -0.000032377967  0.000000000000
   3  76  0.005414184396  0.000000000000     -0.090259293050  0.000000000000      0.003581824497  0.000000000000
   3  77 -0.007955811639  0.000000000000     -0.079062170255  0.000000000000      0.001568123562  0.000000000000
   3  78 -0.008649679520  0.000000000000     -0.075513838182  0.000000000000     -0.002600782283  0.000000000000
   3  79 -0.002643518294  0.000000000000     -0.077794702527  0.000000000000     -0.001023106781  0.000000000000
   3  80 -0.001063653066  0.000000000000     -0.077019727855  0.000000000000      0.001505678851  0.000000000000
   3  81 -0.003726009193  0.000000000000     -0.075118752476  0.000000000000     -0.000438256314  0.000000000000
   3  82 -0.004051674740  0.000000000000     -0.074783438880  0.000000000000     -0.009864757465  0.000000000000
   3  83  0.012079873955  0.000000000000     -0.088643833060  0.000000000000      0.000006442794  0.000000000000
   3  84 -0.006683240813  0.000000000000     -0.089893096307  0.000000000000      0.001567031392  0.000000000000
   3  85  0.006996457660  0.000000000000     -0.087115252826  0.000000000000      0.000429908886  0.000000000000
   3  86 -0.001765943870  0.000000000000     -0.075903159253  0.000000000000      0.000032286264  0.000000000000
   3  87  0.005414189996  0.000000000000     -0.090259290068  0.000000000000     -0.003581917060  0.000000000000
   3  88 -0.007955808870  0.000000000000     -0.079062164465  0.000000000000     -0.001568210027  0.000000000000
   3  89 -0.008649685364  0.000000000000     -0.075513831187  0.000000000000      0.002600689732  0.000000000000
   3  90 -0.002643512358  0.000000000000     -0.077794699465  0.000000000000      0.001023026432  0.000000000000
   3  91 -0.001063643680  0.000000000000     -0.077019729383  0.000000000000     -0.001505766246  0.000000000000
   3  92 -0.003726008814  0.000000000000     -0.075118751076  0.000000000000      0.000438202770  0.000000000000
   3  93  0.004051729302  0.000000000000     -0.074783444658  0.000000000000     -0.009864744779  0.000000000000
   3  94 -0.012079822586  0.000000000000     -0.088643835215  0.000000000000      0.000006449946  0.000000000000
   3  95  0.006683292955  0.000000000000     -0.089893092542  0.000000000000      0.001567038147  0.000000000000
   3  96 -0.006996395665  0.000000000000     -0.087115250655  0.000000000000      0.000429915956  0.000000000000
   3  97  0.001766009673  0.000000000000     -0.075903163089  0.000000000000      0.000032286948  0.000000000000
   3  98 -0.005414135045  0.000000000000     -0.090259281403  0.000000000000     -0.003581928486  0.000000000000
   3  99  0.007955848289  0.000000000000     -0.079062164150  0.000000000000     -0.001568209306  0.000000000000
   3 100  0.008649741038  0.000000000000     -0.075513826313  0.000000000000      0.002600687680  0.000000000000
   3 101  0.002643564947  0.000000000000     -0.077794688747  0.000000000000      0.001023021596  0.000000000000
   3 102  0.001063699428  0.000000000000     -0.077019726751  0.000000000000     -0.001505766059  0.000000000000
   3 103  0.003726065393  0.000000000000     -0.075118754590  0.000000000000      0.000438196595  0.000000000000
   3 104  0.004051733287  0.000000000000     -0.074783442056  0.000000000000      0.009864642571  0.000000000000
   3 105 -0.012079821556  0.000000000000     -0.088643837144  0.000000000000     -0.000006548323  0.000000000000
   3 106  0.006683298264  0.000000000000     -0.089893092645  0.000000000000     -0.001567137324  0.000000000000
   3 107 -0.006996391625  0.000000000000     -0.087115249659  0.000000000000     -0.000430013213  0.000000000000
   3 108  0.001766016709  0.000000000000     -0.075903165669  0.000000000000     -0.000032378651  0.000000000000
   3 109 -0.005414129445  0.000000000000     -0.090259284385  0.000000000000      0.003581835923  0.000000000000
   3 110  0.007955851058  0.000000000000     -0.079062169939  0.000000000000      0.001568122840  0.000000000000
   3 111  0.008649735194  0.000000000000     -0.075513833308  0.000000000000     -0.002600780231  0.000000000000
   3 112  0.002643570883  0.000000000000     -0.077794691809  0.000000000000     -0.001023101945  0.000000000000
   3 113  0.001063708814  0.000000000000     -0.077019725222  0.000000000000      0.001505678664  0.000000000000
   3 114  0.003726065771  0.000000000000     -0.075118755991  0.000000000000     -0.000438250139  0.000000000000
   3 115 -0.004051678725  0.000000000000     -0.074783436278  0.000000000000      0.009864655257  0.000000000000
   3 116  0.012079872925  0.000000000000     -0.088643834989  0.000000000000     -0.000006541171  0.000000000000
   3 117 -0.006683246123  0.000000000000     -0.089893096410  0.000000000000     -0.001567130569  0.000000000000
   3 118  0.006996453621  0.000000000000     -0.087115251829  0.000000000000     -0.000430006142  0.000000000000
   3 119 -0.001765950907  0.000000000000     -0.075903161833  0.000000000000     -0.000032377967  0.000000000000
   3 120  0.005414184396  0.000000000000     -0.090259293050  0.000000000000      0.003581824497  0.000000000000
   3 121 -0.007955811639  0.000000000000     -0.079062170255  0.000000000000      0.001568123562  0.000000000000
   3 122 -0.008649679520  0.000000000000     -0.075513838182  0.000000000000     -0.002600782283  0.000000000000
   3 123 -0.002643518294  0.000000000000     -0.077794702527  0.000000000000     -0.001023106781  0.000000000000
   3 124 -0.001063653066  0.000000000000     -0.077019727855  0.000000000000      0.001505678851  0.000000000000
   3 125 -0.003726009193  0.000000000000     -0.075118752476  0.000000000000     -0.000438256314  0.000000000000
   3 126 -0.004051674740  0.000000000000     -0.074783438880  0.000000000000     -0.009864757465  0.000000000000
   3 127  0.012079873955  0.000000000000     -0.088643833060  0.000000000000      0.000006442794  0.000000000000
   3 128 -0.006683240813  0.000000000000     -0.089893096307  0.000000000000      0.001567031392  0.000000000000
   3 129  0.006996457660  0.000000000000     -0.087115252826  0.000000000000      0.000429908886  0.000000000000
   3 130 -0.001765943870  0.000000000000     -0.075903159253  0.000000000000      0.000032286264  0.000000000000
   3 131  0.005414189996  0.000000000000     -0.090259290068  0.000000000000     -0.003581917060  0.000000000000
   3 132 -0.007955808870  0.000000000000     -0.079062164465  0.000000000000     -0.001568210027  0.000000000000
   3 133 -0.008649685364  0.000000000000     -0.075513831187  0.000000000000      0.002600689732  0.000000000000
   3 134 -0.002643512358  0.000000000000     -0.077794699465  0.000000000000      0.001023026432  0.000000000000
   3 135 -0.001063643680  0.000000000000     -0.077019729383  0.000000000000     -0.001505766246  0.000000000000
   3 136 -0.003726008814  0.000000000000     -0.075118751076  0.000000000000      0.000438202770  0.000000000000
   3 137 -0.007306969581  0.000000000000     -0.115349233678  0.000000000000     -0.001468837413  0.000000000000
   3 138  0.004816620918  0.000000000000     -0.099475933037  0.000000000000     -0.001067736674  0.000000000000
   3 139 -0.007306963982  0.000000000000     -0.115349234413  0.000000000000      0.001468711916  0.000000000000
   3 140  0.004816625147  0.000000000000     -0.099475934118  0.000000000000      0.001067619809  0.000000000000
   3 141  0.007307037888  0.000000000000     -0.115349235491  0.000000000000      0.001468717518  0.000000000000
   3 142 -0.004816554781  0.000000000000     -0.099475936767  0.000000000000      0.001067621004  0.000000000000
   3 143  0.007307043487  0.000000000000     -0.115349234756  0.000000000000     -0.001468843015  0.000000000000
   3 144 -0.004816550552  0.000000000000     -0.099475935687  0.000000000000     -0.001067737869  0.000000000000
   3 145 -0.007306969581  0.000000000000     -0.115349233678  0.000000000000     -0.001468837413  0.000000000000
   3 146  0.004816620918  0.000000000000     -0.099475933037  0.000000000000     -0.001067736674  0.000000000000
   3 147 -0.007306963982  0.000000000000     -0.115349234413  0.000000000000      0.001468711916  0.000000000000
   3 148  0.004816625147  0.000000000000     -0.099475934118  0.000000000000      0.001067619809  0.000000000000
   3 149  0.007307037888  0.000000000000     -0.115349235491  0.000000000000      0.001468717518  0.000000000000
   3 150 -0.004816554781  0.000000000000     -0.099475936767  0.000000000000      0.001067621004  0.000000000000
   3 151  0.007307043487  0.000000000000     -0.115349234756  0.000000000000     -0.001468843015  0.000000000000
   3 152 -0.004816550552  0.000000000000     -0.099475935687  0.000000000000     -0.001067737869  0.000000000000
   3 153  0.004730606656  0.000000000000     -0.118515631012  0.000000000000     -0.002010127472  0.000000000000
   3 154 -0.001837368428  0.000000000000     -0.110741931056  0.000000000000     -0.000984552341  0.000000000000
   3 155  0.004730611693  0.000000000000     -0.118515629053  0.000000000000      0.002009989833  0.000000000000
   3 156 -0.001837361923  0.000000000000     -0.110741937133  0.000000000000      0.000984425852  0.000000000000
   3 157 -0.004730535125  0.000000000000     -0.118515629904  0.000000000000      0.002010000831  0.000000000000
   3 158  0.001837437083  0.000000000000     -0.110741937895  0.000000000000      0.000984423377  0.000000000000
   3 159 -0.004730530088  0.000000000000     -0.118515631863  0.000000000000     -0.002010138470  0.000000000000
   3 160  0.001837443588  0.000000000000     -0.110741931818  0.000000000000     -0.000984549866  0.000000000000
   3 161  0.004730606656  0.000000000000     -0.118515631012  0.000000000000     -0.002010127472  0.000000000000
   3 162 -0.001837368428  0.000000000000     -0.110741931056  0.000000000000     -0.000984552341  0.000000000000
   3 163  0.004730611693  0.000000000000     -0.118515629053  0.000000000000      0.002009989833  0.000000000000
   3 164 -0.001837361923  0.000000000000     -0.110741937133  0.000000000000      0.000984425852  0.000000000000
   3 165 -0.004730535126  0.000000000000     -0.118515629904  0.000000000000      0.002010000831  0.000000000000
   3 166  0.001837437083  0.000000000000     -0.110741937895  0.000000000000      0.000984423377  0.000000000000
   3 167 -0.004730530088  0.000000000000     -0.118515631863  0.000000000000     -0.002010138470  0.000000000000
   3 168  0.001837443589  0.000000000000     -0.110741931818  0.000000000000     -0.000984549866  0.000000000000
   4   1 -0.006755835346  0.000000000000     -0.021860962658  0.000000000000      0.003887454455  0.000000000000
   4   2 -0.002919364163  0.000000000000     -0.023007375600  0.000000000000      0.003537247175  0.000000000000
   4   3  0.009728881278  0.000000000000     -0.013514614298  0.000000000000     -0.000078517244  0.000000000000
   4   4  0.004831621947  0.000000000000     -0.010320851033  0.000000000000      0.000967472840  0.000000000000
   4   5  0.013139791460  0.000000000000     -0.015238695440  0.000000000000      0.006550072023  0.000000000000
   4   6 -0.001878022882  0.000000000000      0.001917828121  0.000000000000      0.011427042018  0.000000000000
   4   7 -0.006755835346  0.000000000000     -0.021860962658  0.000000000000     -0.003887454455  0.000000000000
   4   8 -0.002919364163  0.000000000000     -0.023007375600  0.000000000000     -0.003537247175  0.000000000000
   4   9  0.009728881278  0.000000000000     -0.013514614298  0.000000000000      0.000078517244  0.000000000000
   4  10  0.004831621947  0.000000000000     -0.010320851033  0.000000000000     -0.000967472840  0.000000000000
   4  11  0.013139791460  0.000000000000     -0.015238695440  0.000000000000     -0.006550072023  0.000000000000
   4  12 -0.001878022882  0.000000000000      0.001917828121  0.000000000000     -0.011427042018  0.000000000000
   4  13  0.006755835346  0.000000000000     -0.021860962658  0.000000000000     -0.003887454455  0.000000000000
   4  14  0.002919364163  0.000000000000     -0.023007375600  0.000000000000     -0.003537247175  0.000000000000
   4  15 -0.009728881278  0.000000000000     -0.013514614298  0.000000000000      0.000078517244  0.000000000000
   4  16 -0.004831621947  0.000000000000     -0.010320851033  0.000000000000     -0.000967472840  0.000000000000
   4  17 -0.013139791460  0.000000000000     -0.015238695440  0.000000000000     -0.006550072023  0.000000000000
   4  18  0.001878022882  0.000000000000      0.001917828121  0.000000000000     -0.011427042018  0.000000000000
   4  19  0.006755835346  0.000000000000     -0.021860962658  0.000000000000      0.003887454455  0.000000000000
   4  20  0.002919364163  0.000000000000     -0.023007375600  0.000000000000      0.003537247175  0.000000000000
   4  21 -0.009728881278  0.000000000000     -0.013514614298  0.000000000000     -0.000078517244  0.000000000000
   4  22 -0.004831621947  0.000000000000     -0.010320851033  0.000000000000      0.000967472840  0.000000000000
   4  23 -0.013139791460  0.000000000000     -0.015238695440  0.000000000000      0.006550072023  0.000000000000
   4  24  0.001878022882  0.000000000000      0.001917828121  0.000000000000      0.011427042018  0.000000000000
   4  25 -0.006755835346  0.000000000000     -0.021860962658  0.000000000000      0.003887454455  0.000000000000
   4  26 -0.002919364163  0.000000000000     -0.023007375600  0.000000000000      0.003537247175  0.000000000000
   4  27  0.009728881278  0.000000000000     -0.013514614298  0.000000000000     -0.000078517244  0.000000000000
   4  28  0.004831621947  0.000000000000     -0.010320851033  0.000000000000      0.000967472840  0.000000000000
   4  29  0.013139791460  0.000000000000     -0.015238695440  0.000000000000      0.006550072023  0.000000000000
   4  30 -0.001878022882  0.000000000000      0.001917828121  0.000000000000      0.011427042018  0.000000000000
   4  31 -0.006755835346  0.000000000000     -0.021860962658  0.000000000000     -0.003887454455  0.000000000000
   4  32 -0.002919364163  0.000000000000     -0.023007375600  0.000000000000     -0.003537247175  0.000000000000
   4  33  0.009728881278  0.000000000000     -0.013514614298  0.000000000000      0.000078517244  0.000000000000
   4  34  0.004831621947  0.000000000000     -0.010320851033  0.000000000000     -0.000967472840  0.000000000000
   4  35  0.013139791460  0.000000000000     -0.015238695440  0.000000000000     -0.006550072023  0.000000000000
   4  36 -0.001878022882  0.000000000000      0.001917828121  0.000000000000     -0.011427042018  0.000000000000
   4  37  0.006755835346  0.000000000000     -0.021860962658  0.000000000000     -0.003887454455  0.000000000000
   4  38  0.002919364163  0.000000000000     -0.023007375600  0.000000000000     -0.003537247175  0.000000000000
   4  39 -0.009728881278  0.000000000000     -0.013514614298  0.000000000000      0.000078517244  0.000000000000
   4  40 -0.004831621947  0.000000000000     -0.010320851033  0.000000000000     -0.000967472840  0.000000000000
   4  41 -0.013139791460  0.000000000000     -0.015238695440  0.000000000000     -0.006550072023  0.000000000000
   4  42  0.001878022882  0.000000000000      0.001917828121  0.000000000000     -0.011427042018  0.000000000000
   4  43  0.006755835346  0.000000000000     -0.021860962658  0.000000000000      0.003887454455  0.000000000000
   4  44  0.002919364163  0.000000000000     -0.023007375600  0.000000000000      0.003537247175  0.000000000000
   4  45 -0.009728881278  0.000000000000     -0.013514614298  0.000000000000     -0.000078517244  0.000000000000
   4  46 -0.004831621947  0.000000000000     -0.010320851033  0.000000000000      0.000967472840  0.000000000000
   4  47 -0.013139791460  0.000000000000     -0.015238695440  0.000000000000      0.006550072023  0.000000000000
   4  48  0.001878022882  0.000000000000      0.001917828121  0.000000000000      0.011427042018  0.000000000000
   4  49 -0.049372788181  0.000000000000      0.005684678993  0.000000000000     -0.005258038489  0.000000000000
   4  50  0.017366898674  0.000000000000      0.076765604920  0.000000000000     -0.003612250811  0.000000000000
   4  51 -0.090071375394  0.000000000000      0.107511274173  0.000000000000      0.012456472098  0.000000000000
   4  52  0.019280183942  0.000000000000      0.077769133223  0.000000000000      0.000007322392  0.000000000000
   4  53  0.072925496790  0.000000000000     -0.063708653692  0.000000000000      0.001867199930  0.000000000000
   4  54  0.071910686025  0.000000000000     -0.002681469259  0.000000000000     -0.013176340869  0.000000000000
   4  55  0.007417829144  0.000000000000     -0.051673044097  0.000000000000      0.001933359021  0.000000000000
   4  56 -0.082313682348  0.000000000000     -0.077179078245  0.000000000000      0.002060103224  0.000000000000
   4  57 -0.017476390265  0.000000000000     -0.118488196157  0.000000000000     -0.001345638477  0.000000000000
   4  58  0.018163911631  0.000000000000     -0.037573668903  0.000000000000      0.004082986379  0.000000000000
   4  59  0.006524697373  0.000000000000     -0.048067532816  0.000000000000      0.032469233178  0.000000000000
   4  60 -0.049372788181  0.000000000000      0.005684678993  0.000000000000      0.005258038489  0.000000000000
   4  61  0.017366898674  0.000000000000      0.076765604920  0.000000000000      0.003612250811  0.000000000000
   4  62 -0.090071375394  0.000000000000      0.107511274173  0.000000000000     -0.012456472098  0.000000000000
   4  63  0.019280183942  0.000000000000      0.077769133223  0.000000000000     -0.000007322392  0.000000000000
   4  64  0.072925496790  0.000000000000     -0.063708653692  0.000000000000     -0.001867199929  0.000000000000
   4  65  0.071910686025  0.000000000000     -0.002681469259  0.000000000000      0.013176340869  0.000000000000
   4  66  0.007417829144  0.000000000000     -0.051673044097  0.000000000000     -0.001933359021  0.000000000000
   4  67 -0.082313682348  0.000000000000     -0.077179078245  0.000000000000     -0.002060103224  0.000000000000
   4  68 -0.017476390265  0.000000000000     -0.118488196157  0.000000000000      0.001345638477  0.000000000000
   4  69  0.018163911631  0.000000000000     -0.037573668903  0.000000000000     -0.004082986379  0.000000000000
   4  70  0.006524697373  0.000000000000     -0.048067532816  0.000000000000     -0.032469233178  0.000000000000
   4  71  0.049372788181  0.000000000000      0.005684678993  0.000000000000      0.005258038489  0.000000000000
   4  72 -0.017366898674  0.000000000000      0.076765604920  0.000000000000      0.003612250811  0.000000000000
   4  73  0.090071375394  0.000000000000      0.107511274173  0.000000000000     -0.012456472098  0.000000000000
   4  74 -0.019280183942  0.000000000000      0.077769133223  0.000000000000     -0.000007322392  0.000000000000
   4  75 -0.072925496790  0.000000000000     -0.063708653692  0.000000000000     -0.001867199929  0.000000000000
   4  76 -0.071910686025  0.000000000000     -0.002681469259  0.000000000000      0.013176340869  0.000000000000
   4  77 -0.007417829144  0.000000000000     -0.051673044097  0.000000000000     -0.001933359021  0.000000000000
   4  78  0.082313682348  0.000000000000     -0.077179078245  0.000000000000     -0.002060103224  0.000000000000
   4  79  0.017476390265  0.000000000000     -0.118488196157  0.000000000000      0.001345638477  0.000000000000
   4  80 -0.018163911631  0.000000000000     -0.037573668903  0.000000000000     -0.004082986379  0.000000000000
   4  81 -0.006524697373  0.000000000000     -0.048067532816  0.000000000000     -0.032469233178  0.000000000000
   4  82  0.049372788181  0.000000000000      0.005684678993  0.000000000000     -0.005258038489  0.000000000000
   4  83 -0.017366898674  0.000000000000      0.076765604920  0.000000000000     -0.003612250811  0.000000000000
   4  84  0.090071375394  0.000000000000      0.107511274172  0.000000000000      0.012456472098  0.000000000000
   4  85 -0.019280183942  0.000000000000      0.077769133223  0.000000000000      0.000007322392  0.000000000000
   4  86 -0.072925496790  0.000000000000     -0.063708653692  0.000000000000      0.001867199929  0.000000000000
   4  87 -0.071910686025  0.000000000000     -0.002681469259  0.000000000000     -0.013176340869  0.000000000000
   4  88 -0.007417829144  0.000000000000     -0.051673044097  0.000000000000      0.001933359021  0.000000000000
   4  89  0.082313682348  0.000000000000     -0.077179078245  0.000000000000      0.002060103224  0.000000000000
   4  90  0.017476390265  0.000000000000     -0.118488196157  0.000000000000     -0.001345638477  0.000000000000
   4  91 -0.018163911631  0.000000000000     -0.037573668903  0.000000000000      0.004082986379  0.000000000000
   4  92 -0.006524697373  0.000000000000     -0.048067532816  0.000000000000      0.032469233178  0.000000000000
   4  93 -0.049372788181  0.000000000000      0.005684678993  0.000000000000     -0.005258038489  0.000000000000
   4  94  0.017366898674  0.000000000000      0.076765604920  0.000000000000     -0.003612250811  0.000000000000
   4  95 -0.090071375394  0.000000000000      0.107511274173  0.000000000000      0.012456472098  0.000000000000
   4  96  0.019280183942  0.000000000000      0.077769133223  0.000000000000      0.000007322392  0.000000000000
   4  97  0.072925496790  0.000000000000     -0.063708653692  0.000000000000      0.001867199929  0.000000000000
   4  98  0.071910686025  0.000000000000     -0.002681469259  0.000000000000     -0.013176340869  0.000000000000
   4  99  0.007417829144  0.000000000000     -0.051673044097  0.000000000000      0.001933359021  0.000000000000
   4 100 -0.082313682348  0.000000000000     -0.077179078245  0.000000000000      0.002060103224  0.000000000000
   4 101 -0.017476390265  0.000000000000     -0.118488196157  0.000000000000     -0.001345638477  0.000000000000
   4 102  0.018163911631  0.000000000000     -0.037573668903  0.000000000000      0.004082986379  0.000000000000
   4 103  0.006524697373  0.000000000000     -0.048067532816  0.000000000000      0.032469233178  0.000000000000
   4 104 -0.049372788181  0.000000000000      0.005684678993  0.000000000000      0.005258038489  0.000000000000
   4 105  0.017366898674  0.000000000000      0.076765604920  0.000000000000      0.003612250811  0.000000000000
   4 106 -0.090071375394  0.000000000000      0.107511274173  0.000000000000     -0.012456472098  0.000000000000
   4 107  0.019280183942  0.000000000000      0.077769133223  0.000000000000     -0.000007322392  0.000000000000
   4 108  0.072925496790  0.000000000000     -0.063708653692  0.000000000000     -0.001867199929  0.000000000000
   4 109  0.071910686025  0.000000000000     -0.002681469259  0.000000000000      0.013176340869  0.000000000000
   4 110  0.007417829144  0.000000000000     -0.051673044097  0.000000000000     -0.001933359021  0.000000000000
   4 111 -0.082313682348  0.000000000000     -0.077179078245  0.000000000000     -0.002060103224  0.000000000000
   4 112 -0.017476390265  0.000000000000     -0.118488196157  0.000000000000      0.001345638477  0.000000000000
   4 113  0.018163911631  0.000000000000     -0.037573668903  0.000000000000     -0.004082986379  0.000000000000
   4 114  0.006524697373  0.000000000000     -0.048067532816  0.000000000000     -0.032469233178  0.000000000000
   4 115  0.049372788181  0.000000000000      0.005684678993  0.000000000000      0.005258038489  0.000000000000
   4 116 -0.017366898674  0.000000000000      0.076765604920  0.000000000000      0.003612250811  0.000000000000
   4 117  0.090071375394  0.000000000000      0.107511274173  0.000000000000     -0.012456472098  0.000000000000
   4 118 -0.019280183942  0.000000000000      0.077769133223  0.000000000000     -0.000007322392  0.000000000000
   4 119 -0.072925496790  0.000000000000     -0.063708653692  0.000000000000     -0.001867199929  0.000000000000
   4 120 -0.071910686025  0.000000000000     -0.002681469259  0.000000000000      0.013176340869  0.000000000000
   4 121 -0.007417829144  0.000000000000     -0.051673044097  0.000000000000     -0.001933359021  0.000000000000
   4 122  0.082313682348  0.000000000000     -0.077179078245  0.000000000000     -0.002060103224  0.000000000000
   4 123  0.017476390265  0.000000000000     -0.118488196157  0.000000000000      0.001345638477  0.000000000000
   4 124 -0.018163911631  0.000000000000     -0.037573668903  0.000000000000     -0.004082986379  0.000000000000
   4 125 -0.006524697373  0.000000000000     -0.048067532816  0.000000000000     -0.032469233178  0.000000000000
   4 126  0.049372788181  0.000000000000      0.005684678993  0.000000000000     -0.005258038489  0.000000000000
   4 127 -0.017366898674  0.000000000000      0.076765604920  0.000000000000     -0.003612250811  0.000000000000
   4 128  0.090071375394  0.000000000000      0.107511274173  0.000000000000      0.012456472098  0.000000000000
   4 129 -0.019280183942  0.000000000000      0.077769133223  0.000000000000      0.000007322392  0.000000000000
   4 130 -0.072925496790  0.000000000000     -0.063708653692  0.000000000000      0.001867199929  0.000000000000
   4 131 -0.071910686025  0.000000000000     -0.002681469259  0.000000000000     -0.013176340868  0.000000000000
   4 132 -0.007417829144  0.000000000000     -0.051673044097  0.000000000000      0.001933359021  0.000000000000
   4 133  0.082313682348  0.000000000000     -0.077179078245  0.000000000000      0.002060103224  0.000000000000
   4 134  0.017476390265  0.000000000000     -0.118488196157  0.000000000000     -0.001345638477  0.000000000000
   4 135 -0.018163911631  0.000000000000     -0.037573668903  0.000000000000      0.004082986379  0.000000000000
   4 136 -0.006524697373  0.000000000000     -0.048067532816  0.000000000000      0.032469233178  0.000000000000
   4 137  0.055961151246  0.000000000000      0.086229717117  0.000000000000     -0.002629960910  0.000000000000
   4 138 -0.043833664470  0.000000000000     -0.070817864867  0.000000000000      0.001148921648  0.000000000000
   4 139  0.055961151246  0.000000000000      0.086229717117  0.000000000000      0.002629960910  0.000000000000
   4 140 -0.043833664470  0.000000000000     -0.070817864867  0.000000000000     -0.001148921648  0.000000000000
   4 141 -0.055961151246  0.000000000000      0.086229717117  0.000000000000      0.002629960910  0.000000000000
   4 142  0.043833664470  0.000000000000     -0.070817864867  0.000000000000     -0.001148921648  0.000000000000
   4 143 -0.055961151246  0.000000000000      0.086229717117  0.000000000000     -0.002629960910  0.000000000000
   4 144  0.043833664470  0.000000000000     -0.070817864867  0.000000000000      0.001148921648  0.000000000000
   4 145  0.055961151246  0.000000000000      0.086229717117  0.000000000000     -0.002629960910  0.000000000000
   4 146 -0.043833664470  0.000000000000     -0.070817864867  0.000000000000      0.001148921648  0.000000000000
   4 147  0.055961151246  0.000000000000      0.086229717117  0.000000000000      0.002629960910  0.000000000000
   4 148 -0.043833664470  0.000000000000     -0.070817864867  0.000000000000     -0.001148921648  0.000000000000
   4 149 -0.055961151246  0.000000000000      0.086229717117  0.000000000000      0.002629960910  0.000000000000
   4 150  0.043833664470  0.000000000000     -0.070817864867  0.000000000000     -0.001148921648  0.000000000000
   4 151 -0.055961151246  0.000000000000      0.086229717117  0.000000000000     -0.002629960910  0.000000000000
   4 152  0.043833664470  0.000000000000     -0.070817864867  0.000000000000      0.001148921648  0.000000000000
   4 153 -0.045420707498  0.000000000000      0.087668153238  0.000000000000      0.000653582512  0.000000000000
   4 154  0.078640673091  0.000000000000     -0.069324047378  0.000000000000     -0.002059903159  0.000000000000
   4 155 -0.045420707498  0.000000000000      0.087668153238  0.000000000000     -0.000653582511  0.000000000000
   4 156  0.078640673091  0.000000000000     -0.069324047378  0.000000000000      0.002059903159  0.000000000000
   4 157  0.045420707498  0.000000000000      0.087668153238  0.000000000000     -0.000653582511  0.000000000000
   4 158 -0.078640673090  0.000000000000     -0.069324047378  0.000000000000      0.002059903159  0.000000000000
   4 159  0.045420707498  0.000000000000      0.087668153238  0.000000000000      0.000653582511  0.000000000000
   4 160 -0.078640673090  0.000000000000     -0.069324047378  0.000000000000     -0.002059903159  0.000000000000
   4 161 -0.045420707498  0.000000000000      0.087668153238  0.000000000000      0.000653582511  0.000000000000
   4 162  0.078640673091  0.000000000000     -0.069324047378  0.000000000000     -0.002059903159  0.000000000000
   4 163 -0.045420707498  0.000000000000      0.087668153238  0.000000000000     -0.000653582511  0.000000000000
   4 164  0.078640673091  0.000000000000     -0.069324047378  0.000000000000      0.002059903159  0.000000000000
   4 165  0.045420707498  0.000000000000      0.087668153238  0.000000000000     -0.000653582511  0.000000000000
   4 166 -0.078640673090  0.000000000000     -0.069324047378  0.000000000000      0.002059903159  0.000000000000
   4 167  0.045420707498  0.000000000000      0.087668153238  0.000000000000      0.000653582511  0.000000000000
   4 168 -0.078640673090  0.000000000000     -0.069324047378  0.000000000000     -0.002059903159  0.000000000000
   5   1  0.009089676147  0.000000000000      0.019490089980  0.000000000000     -0.008905850345  0.000000000000
   5   2  0.006319573748  0.000000000000      0.017810454465  0.000000000000     -0.010846465359  0.000000000000
   5   3  0.021094509766  0.000000000000      0.000187444569  0.000000000000      0.003550998225  0.000000000000
   5   4  0.009337152015  0.000000000000      0.002635535772  0.000000000000      0.000634721857  0.000000000000
   5   5  0.011910341974  0.000000000000     -0.027413600240  0.000000000000     -0.006753573623  0.000000000000
   5   6  0.004547331028  0.000000000000     -0.021706511213  0.000000000000      0.005012703234  0.000000000000
   5   7 -0.009089676147  0.000000000000     -0.019490089980  0.000000000000     -0.008905850345  0.000000000000
   5   8 -0.006319573748  0.000000000000     -0.017810454465  0.000000000000     -0.010846465359  0.000000000000
   5   9 -0.021094509766  0.000000000000     -0.000187444569  0.000000000000      0.003550998225  0.000000000000
   5  10 -0.009337152015  0.000000000000     -0.002635535772  0.000000000000      0.000634721857  0.000000000000
   5  11 -0.011910341974  0.000000000000      0.027413600240  0.000000000000     -0.006753573623  0.000000000000
   5  12 -0.004547331028  0.000000000000      0.021706511213  0.000000000000      0.005012703234  0.000000000000
   5  13 -0.009089676147  0.000000000000      0.019490089980  0.000000000000      0.008905850345  0.000000000000
   5  14 -0.006319573748  0.000000000000      0.017810454465  0.000000000000      0.010846465359  0.000000000000
   5  15 -0.021094509766  0.000000000000      0.000187444569  0.000000000000     -0.003550998225  0.000000000000
   5  16 -0.009337152015  0.000000000000      0.002635535772  0.000000000000     -0.000634721857  0.000000000000
   5  17 -0.011910341974  0.000000000000     -0.027413600240  0.000000000000      0.006753573623  0.000000000000
   5  18 -0.004547331028  0.000000000000     -0.021706511213  0.000000000000     -0.005012703234  0.000000000000
   5  19  0.009089676147  0.000000000000     -0.019490089980  0.000000000000      0.008905850345  0.000000000000
   5  20  0.006319573748  0.000000000000     -0.017810454465  0.000000000000      0.010846465359  0.000000000000
   5  21  0.021094509766  0.000000000000     -0.000187444569  0.000000000000     -0.003550998225  0.000000000000
   5  22  0.009337152015  0.000000000000     -0.002635535772  0.000000000000     -0.000634721857  0.000000000000
   5  23  0.011910341974  0.000000000000      0.027413600240  0.000000000000      0.006753573623  0.000000000000
   5  24  0.004547331028  0.000000000000      0.021706511213  0.000000000000     -0.005012703234  0.000000000000
   5  25  0.009089676147  0.000000000000      0.019490089980  0.000000000000     -0.008905850345  0.000000000000
   5  26  0.006319573748  0.000000000000      0.017810454465  0.000000000000     -0.010846465359  0.000000000000
   5  27  0.021094509766  0.000000000000      0.000187444569  0.000000000000      0.003550998225  0.000000000000
   5  28  0.009337152015  0.000000000000      0.002635535772  0.000000000000      0.000634721857  0.000000000000
   5  29  0.011910341974  0.000000000000     -0.027413600240  0.000000000000     -0.006753573623  0.000000000000
   5  30  0.004547331028  0.000000000000     -0.021706511213  0.000000000000      0.005012703234  0.000000000000
   5  31 -0.009089676147  0.000000000000     -0.019490089980  0.000000000000     -0.008905850345  0.000000000000
   5  32 -0.006319573748  0.000000000000     -0.017810454465  0.000000000000     -0.010846465359  0.000000000000
   5  33 -0.021094509766  0.000000000000     -0.000187444569  0.000000000000      0.003550998225  0.000000000000
   5  34 -0.009337152015  0.000000000000     -0.002635535772  0.000000000000      0.000634721857  0.000000000000
   5  35 -0.011910341974  0.000000000000      0.027413600240  0.000000000000     -0.006753573623  0.000000000000
   5  36 -0.004547331028  0.000000000000      0.021706511213  0.000000000000      0.005012703234  0.000000000000
   5  37 -0.009089676147  0.000000000000      0.019490089980  0.000000000000      0.008905850345  0.000000000000
   5  38 -0.006319573748  0.000000000000      0.017810454465  0.000000000000      0.010846465359  0.000000000000
   5  39 -0.021094509766  0.000000000000      0.000187444569  0.000000000000     -0.003550998225  0.000000000000
   5  40 -0.009337152015  0.000000000000      0.002635535772  0.000000000000     -0.000634721857  0.000000000000
   5  41 -0.011910341974  0.000000000000     -0.027413600240  0.000000000000      0.006753573623  0.000000000000
   5  42 -0.004547331028  0.000000000000     -0.021706511213  0.000000000000     -0.005012703234  0.000000000000
   5  43  0.009089676147  0.000000000000     -0.019490089980  0.000000000000      0.008905850345  0.000000000000
   5  44  0.006319573748  0.000000000000     -0.017810454465  0.000000000000      0.010846465359  0.000000000000
   5  45  0.021094509766  0.000000000000     -0.000187444569  0.000000000000     -0.003550998225  0.000000000000
   5  46  0.009337152015  0.000000000000     -0.002635535772  0.000000000000     -0.000634721857  0.000000000000
   5  47  0.011910341974  0.000000000000      0.027413600240  0.000000000000      0.006753573623  0.000000000000
   5  48  0.004547331028  0.000000000000      0.021706511213  0.000000000000     -0.005012703234  0.000000000000
   5  49  0.033036631826  0.000000000000      0.009204293780  0.000000000000      0.087389269205  0.000000000000
   5  50  0.064443248366  0.000000000000     -0.060120607807  0.000000000000     -0.011933465458  0.000000000000
   5  51  0.087010248437  0.000000000000     -0.126340471160  0.000000000000     -0.001728950876  0.000000000000
   5  52 -0.047822838509  0.000000000000     -0.092374863175  0.000000000000     -0.013072708589  0.000000000000
   5  53 -0.109847672746  0.000000000000      0.024924909892  0.000000000000      0.002693835925  0.000000000000
   5  54 -0.043558154147  0.000000000000     -0.027640413719  0.000000000000      0.085666085130  0.000000000000
   5  55 -0.001342092494  0.000000000000     -0.004340840561  0.000000000000     -0.007937088493  0.000000000000
   5  56 -0.029489643685  0.000000000000     -0.006071174451  0.000000000000      0.001501989742  0.000000000000
   5  57  0.038751084442  0.000000000000      0.005639074523  0.000000000000     -0.058165930248  0.000000000000
   5  58  0.061157758408  0.000000000000      0.017086232060  0.000000000000      0.003428256869  0.000000000000
   5  59  0.019305078518  0.000000000000      0.108957300931  0.000000000000     -0.000698708792  0.000000000000
   5  60 -0.033036631826  0.000000000000     -0.009204293780  0.000000000000      0.087389269205  0.000000000000
   5  61 -0.064443248366  0.000000000000      0.060120607807  0.000000000000     -0.011933465458  0.000000000000
   5  62 -0.087010248437  0.000000000000      0.126340471160  0.000000000000     -0.001728950876  0.000000000000
   5  63  0.047822838509  0.000000000000      0.092374863175  0.000000000000     -0.013072708589  0.000000000000
   5  64  0.109847672746  0.000000000000     -0.024924909892  0.000000000000      0.002693835925  0.000000000000
   5  65  0.043558154147  0.000000000000      0.027640413719  0.000000000000      0.085666085130  0.000000000000
   5  66  0.001342092494  0.000000000000      0.004340840561  0.000000000000     -0.007937088493  0.000000000000
   5  67  0.029489643685  0.000000000000      0.006071174451  0.000000000000      0.001501989742  0.000000000000
   5  68 -0.038751084442  0.000000000000     -0.005639074523  0.000000000000     -0.058165930248  0.000000000000
   5  69 -0.061157758408  0.000000000000     -0.017086232060  0.000000000000      0.003428256869  0.000000000000
   5  70 -0.019305078518  0.000000000000     -0.108957300931  0.000000000000     -0.000698708792  0.000000000000
   5  71 -0.033036631826  0.000000000000      0.009204293780  0.000000000000     -0.087389269205  0.000000000000
   5  72 -0.064443248366  0.000000000000     -0.060120607807  0.000000000000      0.011933465458  0.000000000000
   5  73 -0.087010248437  0.000000000000     -0.126340471160  0.000000000000      0.001728950876  0.000000000000
   5  74  0.047822838509  0.000000000000     -0.092374863175  0.000000000000      0.013072708589  0.000000000000
   5  75  0.109847672746  0.000000000000      0.024924909892  0.000000000000     -0.002693835925  0.000000000000
   5  76  0.043558154147  0.000000000000     -0.027640413719  0.000000000000     -0.085666085130  0.000000000000
   5  77  0.001342092494  0.000000000000     -0.004340840561  0.000000000000      0.007937088493  0.000000000000
   5  78  0.029489643685  0.000000000000     -0.006071174451  0.000000000000     -0.001501989742  0.000000000000
   5  79 -0.038751084442  0.000000000000      0.005639074523  0.000000000000      0.058165930248  0.000000000000
   5  80 -0.061157758408  0.000000000000      0.017086232060  0.000000000000     -0.003428256869  0.000000000000
   5  81 -0.019305078518  0.000000000000      0.108957300931  0.000000000000      0.000698708792  0.000000000000
   5  82  0.033036631826  0.000000000000     -0.009204293780  0.000000000000     -0.087389269205  0.000000000000
   5  83  0.064443248366  0.000000000000      0.060120607807  0.000000000000      0.011933465458  0.000000000000
   5  84  0.087010248437  0.000000000000      0.126340471160  0.000000000000      0.001728950876  0.000000000000
   5  85 -0.047822838509  0.000000000000      0.092374863175  0.000000000000      0.013072708589  0.000000000000
   5  86 -0.109847672746  0.000000000000     -0.024924909892  0.000000000000     -0.002693835925  0.000000000000
   5  87 -0.043558154147  0.000000000000      0.027640413719  0.000000000000     -0.085666085130  0.000000000000
   5  88 -0.001342092494  0.000000000000      0.004340840561  0.000000000000      0.007937088493  0.000000000000
   5  89 -0.029489643685  0.000000000000      0.006071174451  0.000000000000     -0.001501989742  0.000000000000
   5  90  0.038751084442  0.000000000000     -0.005639074523  0.000000000000      0.058165930248  0.000000000000
   5  91  0.061157758408  0.000000000000     -0.017086232060  0.000000000000     -0.003428256869  0.000000000000
   5  92  0.019305078518  0.000000000000     -0.108957300931  0.000000000000      0.000698708792  0.000000000000
   5  93  0.033036631826  0.000000000000      0.009204293780  0.000000000000      0.087389269205  0.000000000000
   5  94  0.064443248366  0.000000000000     -0.060120607807  0.000000000000     -0.011933465458  0.000000000000
   5  95  0.087010248437  0.000000000000     -0.126340471160  0.000000000000     -0.001728950876  0.000000000000
   5  96 -0.047822838509  0.000000000000     -0.092374863175  0.000000000000     -0.013072708589  0.000000000000
   5  97 -0.109847672746  0.000000000000      0.024924909892  0.000000000000      0.002693835925  0.000000000000
   5  98 -0.043558154147  0.000000000000     -0.027640413719  0.000000000000      0.085666085130  0.000000000000
   5  99 -0.001342092494  0.000000000000     -0.004340840561  0.000000000000     -0.007937088493  0.000000000000
   5 100 -0.029489643685  0.000000000000     -0.006071174451  0.000000000000      0.001501989742  0.000000000000
   5 101  0.038751084442  0.000000000000      0.005639074523  0.000000000000     -0.058165930248  0.000000000000
   5 102  0.061157758408  0.000000000000      0.017086232060  0.000000000000      0.003428256869  0.000000000000
   5 103  0.019305078518  0.000000000000      0.108957300931  0.000000000000     -0.000698708792  0.000000000000
   5 104 -0.033036631826  0.000000000000     -0.009204293780  0.000000000000      0.087389269205  0.000000000000
   5 105 -0.064443248366  0.000000000000      0.060120607807  0.000000000000     -0.011933465458  0.000000000000
   5 106 -0.087010248437  0.000000000000      0.126340471160  0.000000000000     -0.001728950876  0.000000000000
   5 107  0.047822838509  0.000000000000      0.092374863175  0.000000000000     -0.013072708589  0.000000000000
   5 108  0.109847672746  0.000000000000     -0.024924909892  0.000000000000      0.002693835925  0.000000000000
   5 109  0.043558154147  0.000000000000      0.027640413719  0.000000000000      0.085666085130  0.000000000000
   5 110  0.001342092494  0.000000000000      0.004340840561  0.000000000000     -0.007937088493  0.000000000000
   5 111  0.029489643685  0.000000000000      0.006071174451  0.000000000000      0.001501989742  0.000000000000
   5 112 -0.038751084442  0.000000000000     -0.005639074523  0.000000000000     -0.058165930248  0.000000000000
   5 113 -0.061157758408  0.000000000000     -0.017086232060  0.000000000000      0.003428256869  0.000000000000
   5 114 -0.019305078518  0.000000000000     -0.108957300931  0.000000000000     -0.000698708792  0.000000000000
   5 115 -0.033036631826  0.000000000000      0.009204293780  0.000000000000     -0.087389269205  0.000000000000
   5 116 -0.064443248366  0.000000000000     -0.060120607807  0.000000000000      0.011933465458  0.000000000000
   5 117 -0.087010248437  0.000000000000     -0.126340471160  0.000000000000      0.001728950876  0.000000000000
   5 118  0.047822838509  0.000000000000     -0.092374863175  0.000000000000      0.013072708589  0.000000000000
   5 119  0.109847672746  0.000000000000      0.024924909892  0.000000000000     -0.002693835925  0.000000000000
   5 120  0.043558154147  0.000000000000     -0.027640413719  0.000000000000     -0.085666085130  0.000000000000
   5 121  0.001342092494  0.000000000000     -0.004340840561  0.000000000000      0.007937088493  0.000000000000
   5 122  0.029489643685  0.000000000000     -0.006071174451  0.000000000000     -0.001501989742  0.000000000000
   5 123 -0.038751084442  0.000000000000      0.005639074523  0.000000000000      0.058165930248  0.000000000000
   5 124 -0.061157758408  0.000000000000      0.017086232060  0.000000000000     -0.003428256869  0.000000000000
   5 125 -0.019305078518  0.000000000000      0.108957300931  0.000000000000      0.000698708792  0.000000000000
   5 126  0.033036631826  0.000000000000     -0.009204293780  0.000000000000     -0.087389269205  0.000000000000
   5 127  0.064443248366  0.000000000000      0.060120607807  0.000000000000      0.011933465458  0.000000000000
   5 128  0.087010248437  0.000000000000      0.126340471160  0.000000000000      0.001728950876  0.000000000000
   5 129 -0.047822838509  0.000000000000      0.092374863175  0.000000000000      0.013072708589  0.000000000000
   5 130 -0.109847672746  0.000000000000     -0.024924909892  0.000000000000     -0.002693835925  0.000000000000
   5 131 -0.043558154147  0.000000000000      0.027640413719  0.000000000000     -0.085666085130  0.000000000000
   5 132 -0.001342092494  0.000000000000      0.004340840561  0.000000000000      0.007937088493  0.000000000000
   5 133 -0.029489643685  0.000000000000      0.006071174451  0.000000000000     -0.001501989742  0.000000000000
   5 134  0.038751084442  0.000000000000     -0.005639074523  0.000000000000      0.058165930248  0.000000000000
   5 135  0.061157758408  0.000000000000     -0.017086232060  0.000000000000     -0.003428256869  0.000000000000
   5 136  0.019305078518  0.000000000000     -0.108957300931  0.000000000000      0.000698708792  0.000000000000
   5 137 -0.031887395881  0.000000000000     -0.095904758297  0.000000000000      0.013409211908  0.000000000000
   5 138  0.044013371096  0.000000000000      0.012100301456  0.000000000000      0.002457108138  0.000000000000
   5 139  0.031887395881  0.000000000000      0.095904758297  0.000000000000      0.013409211908  0.000000000000
   5 140 -0.044013371096  0.000000000000     -0.012100301456  0.000000000000      0.002457108138  0.000000000000
   5 141  0.031887395881  0.000000000000     -0.095904758297  0.000000000000     -0.013409211909  0.000000000000
   5 142 -0.044013371096  0.000000000000      0.012100301456  0.000000000000     -0.002457108138  0.000000000000
   5 143 -0.031887395881  0.000000000000      0.095904758297  0.000000000000     -0.013409211909  0.000000000000
   5 144  0.044013371096  0.000000000000     -0.012100301456  0.000000000000     -0.002457108138  0.000000000000
   5 145 -0.031887395881  0.000000000000     -0.095904758297  0.000000000000      0.013409211908  0.000000000000
   5 146  0.044013371096  0.000000000000      0.012100301456  0.000000000000      0.002457108138  0.000000000000
   5 147  0.031887395881  0.000000000000      0.095904758297  0.000000000000      0.013409211908  0.000000000000
   5 148 -0.044013371096  0.000000000000     -0.012100301456  0.000000000000      0.002457108138  0.000000000000
   5 149  0.031887395881  0.000000000000     -0.095904758297  0.000000000000     -0.013409211909  0.000000000000
   5 150 -0.044013371096  0.000000000000      0.012100301456  0.000000000000     -0.002457108138  0.000000000000
   5 151 -0.031887395881  0.000000000000      0.095904758297  0.000000000000     -0.013409211909  0.000000000000
   5 152  0.044013371096  0.000000000000     -0.012100301456  0.000000000000     -0.002457108138  0.000000000000
   5 153  0.004773275623  0.000000000000     -0.089822833489  0.000000000000      0.031199774120  0.000000000000
   5 154 -0.059603882657  0.000000000000      0.001075213176  0.000000000000      0.027031088577  0.000000000000
   5 155 -0.004773275623  0.000000000000      0.089822833489  0.000000000000      0.031199774121  0.000000000000
   5 156  0.059603882657  0.000000000000     -0.001075213176  0.000000000000      0.027031088577  0.000000000000
   5 157 -0.004773275623  0.000000000000     -0.089822833489  0.000000000000     -0.031199774121  0.000000000000
   5 158  0.059603882656  0.000000000000      0.001075213176  0.000000000000     -0.027031088577  0.000000000000
   5 159  0.004773275623  0.000000000000      0.089822833489  0.000000000000     -0.031199774121  0.000000000000
   5 160 -0.059603882657  0.000000000000     -0.001075213176  0.000000000000     -0.027031088577  0.000000000000
   5 161  0.004773275623  0.000000000000     -0.089822833489  0.000000000000      0.031199774120  0.000000000000
   5 162 -0.059603882657  0.000000000000      0.001075213176  0.000000000000      0.027031088577  0.000000000000
   5 163 -0.004773275623  0.000000000000      0.089822833489  0.000000000000      0.031199774120  0.000000000000
   5 164  0.059603882657  0.000000000000     -0.001075213176  0.000000000000      0.027031088577  0.000000000000
   5 165 -0.004773275623  0.000000000000     -0.089822833489  0.000000000000     -0.031199774121  0.000000000000
   5 166  0.059603882657  0.000000000000      0.001075213176  0.000000000000     -0.027031088577  0.000000000000
   5 167  0.004773275623  0.000000000000      0.089822833489  0.000000000000     -0.031199774121  0.000000000000
   5 168 -0.059603882657  0.000000000000     -0.001075213176  0.000000000000     -0.027031088577  0.000000000000
   6   1  0.002172211829  0.000000000000      0.004834375862  0.000000000000      0.025553387260  0.000000000000
   6   2  0.001512413484  0.000000000000      0.001602445352  0.000000000000      0.024408735172  0.000000000000
   6   3 -0.002195235882  0.000000000000      0.002040370557  0.000000000000      0.029354607270  0.000000000000
   6   4  0.001078931415  0.000000000000     -0.000944264805  0.000000000000      0.028913315299  0.000000000000
   6   5 -0.001477779054  0.000000000000     -0.000019662092  0.000000000000      0.009417879660  0.000000000000
   6   6  0.001947436284  0.000000000000     -0.002475922036  0.000000000000      0.004406088444  0.000000000000
   6   7 -0.002172211829  0.000000000000     -0.004834375862  0.000000000000      0.025553387260  0.000000000000
   6   8 -0.001512413484  0.000000000000     -0.001602445352  0.000000000000      0.024408735171  0.000000000000
   6   9  0.002195235882  0.000000000000     -0.002040370557  0.000000000000      0.029354607270  0.000000000000
   6  10 -0.001078931415  0.000000000000      0.000944264805  0.000000000000      0.028913315299  0.000000000000
   6  11  0.001477779054  0.000000000000      0.000019662092  0.000000000000      0.009417879660  0.000000000000
   6  12 -0.001947436284  0.000000000000      0.002475922036  0.000000000000      0.004406088444  0.000000000000
   6  13 -0.002172211829  0.000000000000      0.004834375862  0.000000000000     -0.025553387260  0.000000000000
   6  14 -0.001512413484  0.000000000000      0.001602445352  0.000000000000     -0.024408735172  0.000000000000
   6  15  0.002195235882  0.000000000000      0.002040370557  0.000000000000     -0.029354607270  0.000000000000
   6  16 -0.001078931415  0.000000000000     -0.000944264805  0.000000000000     -0.028913315299  0.000000000000
   6  17  0.001477779054  0.000000000000     -0.000019662092  0.000000000000     -0.009417879660  0.000000000000
   6  18 -0.001947436284  0.000000000000     -0.002475922036  0.000000000000     -0.004406088444  0.000000000000
   6  19  0.002172211829  0.000000000000     -0.004834375862  0.000000000000     -0.025553387260  0.000000000000
   6  20  0.001512413484  0.000000000000     -0.001602445352  0.000000000000     -0.024408735171  0.000000000000
   6  21 -0.002195235882  0.000000000000     -0.002040370557  0.000000000000     -0.029354607270  0.000000000000
   6  22  0.001078931415  0.000000000000      0.000944264805  0.000000000000     -0.028913315299  0.000000000000
   6  23 -0.001477779054  0.000000000000      0.000019662092  0.000000000000     -0.009417879660  0.000000000000
   6  24  0.001947436284  0.000000000000      0.002475922036  0.000000000000     -0.004406088444  0.000000000000
   6  25 -0.002172211829  0.000000000000     -0.004834375862  0.000000000000     -0.025553387260  0.000000000000
   6  26 -0.001512413484  0.000000000000     -0.001602445352  0.000000000000     -0.024408735172  0.000000000000
   6  27  0.002195235882  0.000000000000     -0.002040370557  0.000000000000     -0.029354607270  0.000000000000
   6  28 -0.001078931415  0.000000000000      0.000944264805  0.000000000000     -0.028913315299  0.000000000000
   6  29  0.001477779054  0.000000000000      0.000019662092  0.000000000000     -0.009417879660  0.000000000000
   6  30 -0.001947436284  0.000000000000      0.002475922036  0.000000000000     -0.004406088444  0.000000000000
   6  31  0.002172211829  0.000000000000      0.004834375862  0.000000000000     -0.025553387260  0.000000000000
   6  32  0.001512413484  0.000000000000      0.001602445352  0.000000000000     -0.024408735171  0.000000000000
   6  33 -0.002195235882  0.000000000000      0.002040370557  0.000000000000     -0.029354607270  0.000000000000
   6  34  0.001078931415  0.000000000000     -0.000944264805  0.000000000000     -0.028913315299  0.000000000000
   6  35 -0.001477779054  0.000000000000     -0.000019662092  0.000000000000     -0.009417879660  0.000000000000
   6  36  0.001947436284  0.000000000000     -0.002475922036  0.000000000000     -0.004406088444  0.000000000000
   6  37  0.002172211829  0.000000000000     -0.004834375862  0.000000000000      0.025553387260  0.000000000000
   6  38  0.001512413484  0.000000000000     -0.001602445352  0.000000000000      0.024408735172  0.000000000000
   6  39 -0.002195235882  0.000000000000     -0.002040370557  0.000000000000      0.029354607270  0.000000000000
   6  40  0.001078931415  0.000000000000      0.000944264805  0.000000000000      0.028913315299  0.000000000000
   6  41 -0.001477779054  0.000000000000      0.000019662092  0.000000000000      0.009417879660  0.000000000000
   6  42  0.001947436284  0.000000000000      0.002475922036  0.000000000000      0.004406088444  0.000000000000
   6  43 -0.002172211829  0.000000000000      0.004834375862  0.000000000000      0.025553387260  0.000000000000
   6  44 -0.001512413484  0.000000000000      0.001602445352  0.000000000000      0.024408735171  0.000000000000
   6  45  0.002195235882  0.000000000000      0.002040370557  0.000000000000      0.029354607270  0.000000000000
   6  46 -0.001078931415  0.000000000000     -0.000944264805  0.000000000000      0.028913315299  0.000000000000
   6  47  0.001477779054  0.000000000000     -0.000019662092  0.000000000000      0.009417879660  0.000000000000
   6  48 -0.001947436284  0.000000000000     -0.002475922036  0.000000000000      0.004406088444  0.000000000000
   6  49  0.014513928552  0.000000000000      0.004461890113  0.000000000000      0.095410736009  0.000000000000
   6  50 -0.050778507433  0.000000000000      0.011674446504  0.000000000000      0.029914170420  0.000000000000
   6  51  0.030752061519  0.000000000000      0.002004389474  0.000000000000     -0.010150313533  0.000000000000
   6  52  0.007160814663  0.000000000000      0.002281470687  0.000000000000      0.035839972339  0.000000000000
   6  53  0.021932313017  0.000000000000     -0.006775729390  0.000000000000      0.097756415117  0.000000000000
   6  54 -0.021315988083  0.000000000000      0.004917937018  0.000000000000      0.047292016100  0.000000000000
   6  55 -0.009337367454  0.000000000000      0.018395789709  0.000000000000      0.110399246651  0.000000000000
   6  56  0.035238224335  0.000000000000      0.028567060253  0.000000000000      0.099924167821  0.000000000000
   6  57  0.006709043421  0.000000000000      0.035477299037  0.000000000000      0.105338477721  0.000000000000
   6  58 -0.000865367877  0.000000000000      0.001187260681  0.000000000000      0.117141231241  0.000000000000
   6  59 -0.007717840804  0.000000000000     -0.003422245127  0.000000000000      0.039542702496  0.000000000000
   6  60 -0.014513928551  0.000000000000     -0.004461890113  0.000000000000      0.095410736011  0.000000000000
   6  61  0.050778507435  0.000000000000     -0.011674446504  0.000000000000      0.029914170420  0.000000000000
   6  62 -0.030752061519  0.000000000000     -0.002004389475  0.000000000000     -0.010150313534  0.000000000000
   6  63 -0.007160814664  0.000000000000     -0.002281470687  0.000000000000      0.035839972339  0.000000000000
   6  64 -0.021932313018  0.000000000000      0.006775729390  0.000000000000      0.097756415117  0.000000000000
   6  65  0.021315988083  0.000000000000     -0.004917937018  0.000000000000      0.047292016098  0.000000000000
   6  66  0.009337367455  0.000000000000     -0.018395789709  0.000000000000      0.110399246651  0.000000000000
   6  67 -0.035238224334  0.000000000000     -0.028567060253  0.000000000000      0.099924167821  0.000000000000
   6  68 -0.006709043421  0.000000000000     -0.035477299037  0.000000000000      0.105338477720  0.000000000000
   6  69  0.000865367877  0.000000000000     -0.001187260682  0.000000000000      0.117141231241  0.000000000000
   6  70  0.007717840804  0.000000000000      0.003422245127  0.000000000000      0.039542702495  0.000000000000
   6  71 -0.014513928552  0.000000000000      0.004461890113  0.000000000000     -0.095410736009  0.000000000000
   6  72  0.050778507434  0.000000000000      0.011674446504  0.000000000000     -0.029914170420  0.000000000000
   6  73 -0.030752061519  0.000000000000      0.002004389474  0.000000000000      0.010150313534  0.000000000000
   6  74 -0.007160814663  0.000000000000      0.002281470687  0.000000000000     -0.035839972339  0.000000000000
   6  75 -0.021932313017  0.000000000000     -0.006775729390  0.000000000000     -0.097756415117  0.000000000000
   6  76  0.021315988083  0.000000000000      0.004917937018  0.000000000000     -0.047292016100  0.000000000000
   6  77  0.009337367454  0.000000000000      0.018395789709  0.000000000000     -0.110399246651  0.000000000000
   6  78 -0.035238224335  0.000000000000      0.028567060253  0.000000000000     -0.099924167821  0.000000000000
   6  79 -0.006709043421  0.000000000000      0.035477299037  0.000000000000     -0.105338477721  0.000000000000
   6  80  0.000865367877  0.000000000000      0.001187260681  0.000000000000     -0.117141231241  0.000000000000
   6  81  0.007717840804  0.000000000000     -0.003422245127  0.000000000000     -0.039542702495  0.000000000000
   6  82  0.014513928552  0.000000000000     -0.004461890113  0.000000000000     -0.095410736010  0.000000000000
   6  83 -0.050778507435  0.000000000000     -0.011674446504  0.000000000000     -0.029914170420  0.000000000000
   6  84  0.030752061520  0.000000000000     -0.002004389474  0.000000000000      0.010150313534  0.000000000000
   6  85  0.007160814664  0.000000000000     -0.002281470687  0.000000000000     -0.035839972339  0.000000000000
   6  86  0.021932313018  0.000000000000      0.006775729390  0.000000000000     -0.097756415117  0.000000000000
   6  87 -0.021315988083  0.000000000000     -0.004917937018  0.000000000000     -0.047292016098  0.000000000000
   6  88 -0.009337367455  0.000000000000     -0.018395789709  0.000000000000     -0.110399246651  0.000000000000
   6  89  0.035238224334  0.000000000000     -0.028567060253  0.000000000000     -0.099924167821  0.000000000000
   6  90  0.006709043421  0.000000000000     -0.035477299037  0.000000000000     -0.105338477720  0.000000000000
   6  91 -0.000865367877  0.000000000000     -0.001187260681  0.000000000000     -0.117141231241  0.000000000000
   6  92 -0.007717840804  0.000000000000      0.003422245127  0.000000000000     -0.039542702495  0.000000000000
   6  93 -0.014513928552  0.000000000000     -0.004461890113  0.000000000000     -0.095410736009  0.000000000000
   6  94  0.050778507434  0.000000000000     -0.011674446504  0.000000000000     -0.029914170420  0.000000000000
   6  95 -0.030752061519  0.000000000000     -0.002004389474  0.000000000000      0.010150313534  0.000000000000
   6  96 -0.007160814663  0.000000000000     -0.002281470687  0.000000000000     -0.035839972339  0.000000000000
   6  97 -0.021932313017  0.000000000000      0.006775729390  0.000000000000     -0.097756415117  0.000000000000
   6  98  0.021315988083  0.000000000000     -0.004917937018  0.000000000000     -0.047292016100  0.000000000000
   6  99  0.009337367454  0.000000000000     -0.018395789709  0.000000000000     -0.110399246651  0.000000000000
   6 100 -0.035238224335  0.000000000000     -0.028567060253  0.000000000000     -0.099924167821  0.000000000000
   6 101 -0.006709043421  0.000000000000     -0.035477299037  0.000000000000     -0.105338477721  0.000000000000
   6 102  0.000865367877  0.000000000000     -0.001187260681  0.000000000000     -0.117141231241  0.000000000000
   6 103  0.007717840804  0.000000000000      0.003422245127  0.000000000000     -0.039542702495  0.000000000000
   6 104  0.014513928552  0.000000000000      0.004461890113  0.000000000000     -0.095410736010  0.000000000000
   6 105 -0.050778507435  0.000000000000      0.011674446504  0.000000000000     -0.029914170420  0.000000000000
   6 106  0.030752061520  0.000000000000      0.002004389474  0.000000000000      0.010150313534  0.000000000000
   6 107  0.007160814664  0.000000000000      0.002281470687  0.000000000000     -0.035839972339  0.000000000000
   6 108  0.021932313018  0.000000000000     -0.006775729390  0.000000000000     -0.097756415117  0.000000000000
   6 109 -0.021315988083  0.000000000000      0.004917937018  0.000000000000     -0.047292016099  0.000000000000
   6 110 -0.009337367455  0.000000000000      0.018395789709  0.000000000000     -0.110399246651  0.000000000000
   6 111  0.035238224334  0.000000000000      0.028567060253  0.000000000000     -0.099924167821  0.000000000000
   6 112  0.006709043421  0.000000000000      0.035477299037  0.000000000000     -0.105338477720  0.000000000000
   6 113 -0.000865367877  0.000000000000      0.001187260681  0.000000000000     -0.117141231241  0.000000000000
   6 114 -0.007717840804  0.000000000000     -0.003422245127  0.000000000000     -0.039542702495  0.000000000000
   6 115  0.014513928552  0.000000000000     -0.004461890113  0.000000000000      0.095410736009  0.000000000000
   6 116 -0.050778507433  0.000000000000     -0.011674446504  0.000000000000      0.029914170420  0.000000000000
   6 117  0.030752061519  0.000000000000     -0.002004389474  0.000000000000     -0.010150313533  0.000000000000
   6 118  0.007160814663  0.000000000000     -0.002281470687  0.000000000000      0.035839972339  0.000000000000
   6 119  0.021932313017  0.000000000000      0.006775729390  0.000000000000      0.097756415117  0.000000000000
   6 120 -0.021315988083  0.000000000000     -0.004917937018  0.000000000000      0.047292016100  0.000000000000
   6 121 -0.009337367454  0.000000000000     -0.018395789709  0.000000000000      0.110399246651  0.000000000000
   6 122  0.035238224335  0.000000000000     -0.028567060253  0.000000000000      0.099924167821  0.000000000000
   6 123  0.006709043421  0.000000000000     -0.035477299037  0.000000000000      0.105338477721  0.000000000000
   6 124 -0.000865367877  0.000000000000     -0.001187260681  0.000000000000      0.117141231241  0.000000000000
   6 125 -0.007717840804  0.000000000000      0.003422245128  0.000000000000      0.039542702495  0.000000000000
   6 126 -0.014513928552  0.000000000000      0.004461890112  0.000000000000      0.095410736011  0.000000000000
   6 127  0.050778507435  0.000000000000      0.011674446504  0.000000000000      0.029914170420  0.000000000000
   6 128 -0.030752061520  0.000000000000      0.002004389474  0.000000000000     -0.010150313534  0.000000000000
   6 129 -0.007160814664  0.000000000000      0.002281470687  0.000000000000      0.035839972339  0.000000000000
   6 130 -0.021932313018  0.000000000000     -0.006775729390  0.000000000000      0.097756415117  0.000000000000
   6 131  0.021315988083  0.000000000000      0.004917937018  0.000000000000      0.047292016098  0.000000000000
   6 132  0.009337367455  0.000000000000      0.018395789709  0.000000000000      0.110399246651  0.000000000000
   6 133 -0.035238224334  0.000000000000      0.028567060253  0.000000000000      0.099924167821  0.000000000000
   6 134 -0.006709043421  0.000000000000      0.035477299037  0.000000000000      0.105338477720  0.000000000000
   6 135  0.000865367877  0.000000000000      0.001187260681  0.000000000000      0.117141231241  0.000000000000
   6 136  0.007717840804  0.000000000000     -0.003422245127  0.000000000000      0.039542702495  0.000000000000
   6 137 -0.027350233918  0.000000000000      0.006846322154  0.000000000000      0.038183771714  0.000000000000
   6 138  0.012601532690  0.000000000000      0.019536419056  0.000000000000      0.137613328083  0.000000000000
   6 139  0.027350233919  0.000000000000     -0.006846322154  0.000000000000      0.038183771713  0.000000000000
   6 140 -0.012601532690  0.000000000000     -0.019536419057  0.000000000000      0.137613328083  0.000000000000
   6 141  0.027350233918  0.000000000000      0.006846322154  0.000000000000     -0.038183771713  0.000000000000
   6 142 -0.012601532690  0.000000000000      0.019536419056  0.000000000000     -0.137613328083  0.000000000000
   6 143 -0.027350233919  0.000000000000     -0.006846322154  0.000000000000     -0.038183771713  0.000000000000
   6 144  0.012601532690  0.000000000000     -0.019536419057  0.000000000000     -0.137613328083  0.000000000000
   6 145  0.027350233919  0.000000000000     -0.006846322153  0.000000000000     -0.038183771713  0.000000000000
   6 146 -0.012601532690  0.000000000000     -0.019536419056  0.000000000000     -0.137613328083  0.000000000000
   6 147 -0.027350233919  0.000000000000      0.006846322154  0.000000000000     -0.038183771713  0.000000000000
   6 148  0.012601532690  0.000000000000      0.019536419057  0.000000000000     -0.137613328083  0.000000000000
   6 149 -0.027350233918  0.000000000000     -0.006846322153  0.000000000000      0.038183771714  0.000000000000
   6 150  0.012601532690  0.000000000000     -0.019536419056  0.000000000000      0.137613328083  0.000000000000
   6 151  0.027350233919  0.000000000000      0.006846322154  0.000000000000      0.038183771713  0.000000000000
   6 152 -0.012601532690  0.000000000000      0.019536419057  0.000000000000      0.137613328083  0.000000000000
   6 153  0.000788923032  0.000000000000      0.000780075452  0.000000000000      0.053170077325  0.000000000000
   6 154 -0.015611623369  0.000000000000      0.016369412399  0.000000000000      0.127545825437  0.000000000000
   6 155 -0.000788923032  0.000000000000     -0.000780075452  0.000000000000      0.053170077325  0.000000000000
   6 156  0.015611623369  0.000000000000     -0.016369412399  0.000000000000      0.127545825437  0.000000000000
   6 157 -0.000788923032  0.000000000000      0.000780075452  0.000000000000     -0.053170077324  0.000000000000
   6 158  0.015611623369  0.000000000000      0.016369412399  0.000000000000     -0.127545825437  0.000000000000
   6 159  0.000788923032  0.000000000000     -0.000780075452  0.000000000000     -0.053170077325  0.000000000000
   6 160 -0.015611623369  0.000000000000     -0.016369412399  0.000000000000     -0.127545825437  0.000000000000
   6 161 -0.000788923032  0.000000000000     -0.000780075452  0.000000000000     -0.053170077324  0.000000000000
   6 162  0.015611623369  0.000000000000     -0.016369412399  0.000000000000     -0.127545825437  0.000000000000
   6 163  0.000788923032  0.000000000000      0.000780075452  0.000000000000     -0.053170077325  0.000000000000
   6 164 -0.015611623369  0.000000000000      0.016369412399  0.000000000000     -0.127545825437  0.000000000000
   6 165  0.000788923032  0.000000000000     -0.000780075452  0.000000000000      0.053170077325  0.000000000000
   6 166 -0.015611623369  0.000000000000     -0.016369412399  0.000000000000      0.127545825437  0.000000000000
   6 167 -0.000788923032  0.000000000000      0.000780075452  0.000000000000      0.053170077325  0.000000000000
   6 168  0.015611623369  0.000000000000      0.016369412399  0.000000000000      0.127545825437  0.000000000000
   7   1 -0.001174240536  0.000000000000     -0.002424992769  0.000000000000     -0.025996109467  0.000000000000
   7   2 -0.006196438380  0.000000000000      0.012025608179  0.000000000000     -0.020946033846  0.000000000000
   7   3  0.013161393800  0.000000000000     -0.000417546797  0.000000000000     -0.001391997495  0.000000000000
   7   4 -0.005365084026  0.000000000000      0.007115799547  0.000000000000     -0.001342306131  0.000000000000
   7   5  0.017176694859  0.000000000000     -0.007868090848  0.000000000000      0.003192511924  0.000000000000
   7   6  0.003667335485  0.000000000000      0.010608902632  0.000000000000     -0.003591397263  0.000000000000
   7   7 -0.001174240536  0.000000000000     -0.002424992769  0.000000000000      0.025996109468  0.000000000000
   7   8 -0.006196438380  0.000000000000      0.012025608179  0.000000000000      0.020946033846  0.000000000000
   7   9  0.013161393800  0.000000000000     -0.000417546797  0.000000000000      0.001391997496  0.000000000000
   7  10 -0.005365084026  0.000000000000      0.007115799547  0.000000000000      0.001342306131  0.000000000000
   7  11  0.017176694859  0.000000000000     -0.007868090848  0.000000000000     -0.003192511924  0.000000000000
   7  12  0.003667335485  0.000000000000      0.010608902632  0.000000000000      0.003591397264  0.000000000000
   7  13  0.001174240536  0.000000000000     -0.002424992769  0.000000000000      0.025996109467  0.000000000000
   7  14  0.006196438380  0.000000000000      0.012025608179  0.000000000000      0.020946033846  0.000000000000
   7  15 -0.013161393800  0.000000000000     -0.000417546797  0.000000000000      0.001391997495  0.000000000000
   7  16  0.005365084026  0.000000000000      0.007115799547  0.000000000000      0.001342306131  0.000000000000
   7  17 -0.017176694859  0.000000000000     -0.007868090847  0.000000000000     -0.003192511924  0.000000000000
   7  18 -0.003667335485  0.000000000000      0.010608902632  0.000000000000      0.003591397264  0.000000000000
   7  19  0.001174240536  0.000000000000     -0.002424992769  0.000000000000     -0.025996109468  0.000000000000
   7  20  0.006196438380  0.000000000000      0.012025608179  0.000000000000     -0.020946033846  0.000000000000
   7  21 -0.013161393800  0.000000000000     -0.000417546797  0.000000000000     -0.001391997496  0.000000000000
   7  22  0.005365084026  0.000000000000      0.007115799547  0.000000000000     -0.001342306131  0.000000000000
   7  23 -0.017176694859  0.000000000000     -0.007868090847  0.000000000000      0.003192511924  0.000000000000
   7  24 -0.003667335485  0.000000000000      0.010608902632  0.000000000000     -0.003591397264  0.000000000000
   7  25  0.001174240536  0.000000000000      0.002424992769  0.000000000000      0.025996109467  0.000000000000
   7  26  0.006196438380  0.000000000000     -0.012025608179  0.000000000000      0.020946033846  0.000000000000
   7  27 -0.013161393800  0.000000000000      0.000417546797  0.000000000000      0.001391997495  0.000000000000
   7  28  0.005365084026  0.000000000000     -0.007115799547  0.000000000000      0.001342306131  0.000000000000
   7  29 -0.017176694859  0.000000000000      0.007868090848  0.000000000000     -0.003192511924  0.000000000000
   7  30 -0.003667335485  0.000000000000     -0.010608902632  0.000000000000      0.003591397264  0.000000000000
   7  31  0.001174240536  0.000000000000      0.002424992769  0.000000000000     -0.025996109468  0.000000000000
   7  32  0.006196438380  0.000000000000     -0.012025608179  0.000000000000     -0.020946033846  0.000000000000
   7  33 -0.013161393800  0.000000000000      0.000417546797  0.000000000000     -0.001391997496  0.000000000000
   7  34  0.005365084026  0.000000000000     -0.007115799547  0.000000000000     -0.001342306131  0.000000000000
   7  35 -0.017176694859  0.000000000000      0.007868090848  0.000000000000      0.003192511924  0.000000000000
   7  36 -0.003667335485  0.000000000000     -0.010608902632  0.000000000000     -0.003591397264  0.000000000000
   7  37 -0.001174240536  0.000000000000      0.002424992769  0.000000000000     -0.025996109467  0.000000000000
   7  38 -0.006196438380  0.000000000000     -0.012025608179  0.000000000000     -0.020946033846  0.000000000000
   7  39  0.013161393800  0.000000000000      0.000417546797  0.000000000000     -0.001391997495  0.000000000000
   7  40 -0.005365084026  0.000000000000     -0.007115799547  0.000000000000     -0.001342306131  0.000000000000
   7  41  0.017176694859  0.000000000000      0.007868090847  0.000000000000      0.003192511924  0.000000000000
   7  42  0.003667335485  0.000000000000     -0.010608902632  0.000000000000     -0.003591397264  0.000000000000
   7  43 -0.001174240536  0.000000000000      0.002424992769  0.000000000000      0.025996109468  0.000000000000
   7  44 -0.006196438380  0.000000000000     -0.012025608179  0.000000000000      0.020946033846  0.000000000000
   7  45  0.013161393800  0.000000000000      0.000417546797  0.000000000000      0.001391997496  0.000000000000
   7  46 -0.005365084026  0.000000000000     -0.007115799547  0.000000000000      0.001342306131  0.000000000000
   7  47  0.017176694859  0.000000000000      0.007868090847  0.000000000000     -0.003192511924  0.000000000000
   7  48  0.003667335485  0.000000000000     -0.010608902632  0.000000000000      0.003591397264  0.000000000000
   7  49 -0.009127518596  0.000000000000     -0.015362021617  0.000000000000      0.135171531423  0.000000000000
   7  50 -0.144124662579  0.000000000000      0.003629386912  0.000000000000      0.005779410250  0.000000000000
   7  51  0.004759169610  0.000000000000      0.033210318696  0.000000000000     -0.058080651725  0.000000000000
   7  52  0.042953841407  0.000000000000      0.028421282312  0.000000000000      0.014490019574  0.000000000000
   7  53  0.111833455135  0.000000000000     -0.026998605059  0.000000000000     -0.005216680456  0.000000000000
   7  54 -0.029105593592  0.000000000000      0.032109742292  0.000000000000     -0.163739551592  0.000000000000
   7  55 -0.098997697534  0.000000000000      0.001218672757  0.000000000000     -0.007915728533  0.000000000000
   7  56 -0.063992662743  0.000000000000      0.017120756275  0.000000000000     -0.034624457700  0.000000000000
   7  57 -0.018349390171  0.000000000000      0.050862620358  0.000000000000     -0.071669023635  0.000000000000
   7  58  0.012841657188  0.000000000000      0.029520873376  0.000000000000     -0.007702304109  0.000000000000
   7  59  0.014952206355  0.000000000000      0.016115317518  0.000000000000     -0.006993438397  0.000000000000
   7  60 -0.009127518596  0.000000000000     -0.015362021617  0.000000000000     -0.135171531422  0.000000000000
   7  61 -0.144124662579  0.000000000000      0.003629386912  0.000000000000     -0.005779410249  0.000000000000
   7  62  0.004759169610  0.000000000000      0.033210318696  0.000000000000      0.058080651725  0.000000000000
   7  63  0.042953841407  0.000000000000      0.028421282312  0.000000000000     -0.014490019574  0.000000000000
   7  64  0.111833455135  0.000000000000     -0.026998605059  0.000000000000      0.005216680457  0.000000000000
   7  65 -0.029105593591  0.000000000000      0.032109742292  0.000000000000      0.163739551592  0.000000000000
   7  66 -0.098997697534  0.000000000000      0.001218672757  0.000000000000      0.007915728534  0.000000000000
   7  67 -0.063992662744  0.000000000000      0.017120756275  0.000000000000      0.034624457701  0.000000000000
   7  68 -0.018349390171  0.000000000000      0.050862620358  0.000000000000      0.071669023636  0.000000000000
   7  69  0.012841657188  0.000000000000      0.029520873376  0.000000000000      0.007702304110  0.000000000000
   7  70  0.014952206355  0.000000000000      0.016115317518  0.000000000000      0.006993438398  0.000000000000
   7  71  0.009127518596  0.000000000000     -0.015362021617  0.000000000000     -0.135171531423  0.000000000000
   7  72  0.144124662579  0.000000000000      0.003629386912  0.000000000000     -0.005779410250  0.000000000000
   7  73 -0.004759169610  0.000000000000      0.033210318696  0.000000000000      0.058080651725  0.000000000000
   7  74 -0.042953841407  0.000000000000      0.028421282312  0.000000000000     -0.014490019574  0.000000000000
   7  75 -0.111833455135  0.000000000000     -0.026998605058  0.000000000000      0.005216680456  0.000000000000
   7  76  0.029105593592  0.000000000000      0.032109742293  0.000000000000      0.163739551592  0.000000000000
   7  77  0.098997697534  0.000000000000      0.001218672758  0.000000000000      0.007915728533  0.000000000000
   7  78  0.063992662743  0.000000000000      0.017120756276  0.000000000000      0.034624457700  0.000000000000
   7  79  0.018349390171  0.000000000000      0.050862620359  0.000000000000      0.071669023635  0.000000000000
   7  80 -0.012841657188  0.000000000000      0.029520873376  0.000000000000      0.007702304109  0.000000000000
   7  81 -0.014952206355  0.000000000000      0.016115317518  0.000000000000      0.006993438398  0.000000000000
   7  82  0.009127518596  0.000000000000     -0.015362021617  0.000000000000      0.135171531422  0.000000000000
   7  83  0.144124662579  0.000000000000      0.003629386912  0.000000000000      0.005779410250  0.000000000000
   7  84 -0.004759169610  0.000000000000      0.033210318696  0.000000000000     -0.058080651725  0.000000000000
   7  85 -0.042953841407  0.000000000000      0.028421282312  0.000000000000      0.014490019574  0.000000000000
   7  86 -0.111833455135  0.000000000000     -0.026998605058  0.000000000000     -0.005216680457  0.000000000000
   7  87  0.029105593592  0.000000000000      0.032109742293  0.000000000000     -0.163739551592  0.000000000000
   7  88  0.098997697534  0.000000000000      0.001218672757  0.000000000000     -0.007915728534  0.000000000000
   7  89  0.063992662744  0.000000000000      0.017120756276  0.000000000000     -0.034624457701  0.000000000000
   7  90  0.018349390171  0.000000000000      0.050862620359  0.000000000000     -0.071669023636  0.000000000000
   7  91 -0.012841657188  0.000000000000      0.029520873376  0.000000000000     -0.007702304110  0.000000000000
   7  92 -0.014952206356  0.000000000000      0.016115317518  0.000000000000     -0.006993438398  0.000000000000
   7  93  0.009127518596  0.000000000000      0.015362021617  0.000000000000     -0.135171531423  0.000000000000
   7  94  0.144124662579  0.000000000000     -0.003629386912  0.000000000000     -0.005779410250  0.000000000000
   7  95 -0.004759169610  0.000000000000     -0.033210318696  0.000000000000      0.058080651725  0.000000000000
   7  96 -0.042953841407  0.000000000000     -0.028421282312  0.000000000000     -0.014490019574  0.000000000000
   7  97 -0.111833455135  0.000000000000      0.026998605059  0.000000000000      0.005216680456  0.000000000000
   7  98  0.029105593592  0.000000000000     -0.032109742292  0.000000000000      0.163739551592  0.000000000000
   7  99  0.098997697534  0.000000000000     -0.001218672757  0.000000000000      0.007915728533  0.000000000000
   7 100  0.063992662744  0.000000000000     -0.017120756275  0.000000000000      0.034624457700  0.000000000000
   7 101  0.018349390171  0.000000000000     -0.050862620358  0.000000000000      0.071669023635  0.000000000000
   7 102 -0.012841657188  0.000000000000     -0.029520873376  0.000000000000      0.007702304109  0.000000000000
   7 103 -0.014952206355  0.000000000000     -0.016115317518  0.000000000000      0.006993438398  0.000000000000
   7 104  0.009127518596  0.000000000000      0.015362021617  0.000000000000      0.135171531422  0.000000000000
   7 105  0.144124662579  0.000000000000     -0.003629386912  0.000000000000      0.005779410250  0.000000000000
   7 106 -0.004759169610  0.000000000000     -0.033210318696  0.000000000000     -0.058080651725  0.000000000000
   7 107 -0.042953841407  0.000000000000     -0.028421282312  0.000000000000      0.014490019574  0.000000000000
   7 108 -0.111833455135  0.000000000000      0.026998605059  0.000000000000     -0.005216680457  0.000000000000
   7 109  0.029105593591  0.000000000000     -0.032109742292  0.000000000000     -0.163739551592  0.000000000000
   7 110  0.098997697534  0.000000000000     -0.001218672757  0.000000000000     -0.007915728534  0.000000000000
   7 111  0.063992662744  0.000000000000     -0.017120756275  0.000000000000     -0.034624457701  0.000000000000
   7 112  0.018349390171  0.000000000000     -0.050862620358  0.000000000000     -0.071669023636  0.000000000000
   7 113 -0.012841657188  0.000000000000     -0.029520873376  0.000000000000     -0.007702304110  0.000000000000
   7 114 -0.014952206355  0.000000000000     -0.016115317518  0.000000000000     -0.006993438398  0.000000000000
   7 115 -0.009127518596  0.000000000000      0.015362021617  0.000000000000      0.135171531423  0.000000000000
   7 116 -0.144124662579  0.000000000000     -0.003629386912  0.000000000000      0.005779410250  0.000000000000
   7 117  0.004759169610  0.000000000000     -0.033210318696  0.000000000000     -0.058080651725  0.000000000000
   7 118  0.042953841407  0.000000000000     -0.028421282312  0.000000000000      0.014490019574  0.000000000000
   7 119  0.111833455135  0.000000000000      0.026998605058  0.000000000000     -0.005216680456  0.000000000000
   7 120 -0.029105593592  0.000000000000     -0.032109742293  0.000000000000     -0.163739551592  0.000000000000
   7 121 -0.098997697534  0.000000000000     -0.001218672758  0.000000000000     -0.007915728533  0.000000000000
   7 122 -0.063992662743  0.000000000000     -0.017120756276  0.000000000000     -0.034624457700  0.000000000000
   7 123 -0.018349390171  0.000000000000     -0.050862620359  0.000000000000     -0.071669023635  0.000000000000
   7 124  0.012841657188  0.000000000000     -0.029520873376  0.000000000000     -0.007702304109  0.000000000000
   7 125  0.014952206355  0.000000000000     -0.016115317518  0.000000000000     -0.006993438398  0.000000000000
   7 126 -0.009127518596  0.000000000000      0.015362021617  0.000000000000     -0.135171531422  0.000000000000
   7 127 -0.144124662578  0.000000000000     -0.003629386912  0.000000000000     -0.005779410249  0.000000000000
   7 128  0.004759169610  0.000000000000     -0.033210318696  0.000000000000      0.058080651725  0.000000000000
   7 129  0.042953841407  0.000000000000     -0.028421282312  0.000000000000     -0.014490019574  0.000000000000
   7 130  0.111833455134  0.000000000000      0.026998605058  0.000000000000      0.005216680457  0.000000000000
   7 131 -0.029105593592  0.000000000000     -0.032109742293  0.000000000000      0.163739551592  0.000000000000
   7 132 -0.098997697534  0.000000000000     -0.001218672757  0.000000000000      0.007915728534  0.000000000000
   7 133 -0.063992662744  0.000000000000     -0.017120756276  0.000000000000      0.034624457701  0.000000000000
   7 134 -0.018349390171  0.000000000000     -0.050862620359  0.000000000000      0.071669023636  0.000000000000
   7 135  0.012841657188  0.000000000000     -0.029520873376  0.000000000000      0.007702304110  0.000000000000
   7 136  0.014952206355  0.000000000000     -0.016115317518  0.000000000000      0.006993438398  0.000000000000
   7 137 -0.038934908466  0.000000000000      0.022308668863  0.000000000000     -0.022068438663  0.000000000000
   7 138 -0.019523677828  0.000000000000      0.021660772129  0.000000000000     -0.001814686870  0.000000000000
   7 139 -0.038934908466  0.000000000000      0.022308668863  0.000000000000      0.022068438663  0.000000000000
   7 140 -0.019523677828  0.000000000000      0.021660772129  0.000000000000      0.001814686871  0.000000000000
   7 141  0.038934908466  0.000000000000      0.022308668864  0.000000000000      0.022068438663  0.000000000000
   7 142  0.019523677828  0.000000000000      0.021660772130  0.000000000000      0.001814686870  0.000000000000
   7 143  0.038934908466  0.000000000000      0.022308668864  0.000000000000     -0.022068438663  0.000000000000
   7 144  0.019523677828  0.000000000000      0.021660772130  0.000000000000     -0.001814686871  0.000000000000
   7 145  0.038934908466  0.000000000000     -0.022308668863  0.000000000000      0.022068438663  0.000000000000
   7 146  0.019523677828  0.000000000000     -0.021660772129  0.000000000000      0.001814686870  0.000000000000
   7 147  0.038934908466  0.000000000000     -0.022308668863  0.000000000000     -0.022068438663  0.000000000000
   7 148  0.019523677828  0.000000000000     -0.021660772129  0.000000000000     -0.001814686871  0.000000000000
   7 149 -0.038934908466  0.000000000000     -0.022308668864  0.000000000000     -0.022068438663  0.000000000000
   7 150 -0.019523677828  0.000000000000     -0.021660772130  0.000000000000     -0.001814686870  0.000000000000
   7 151 -0.038934908466  0.000000000000     -0.022308668864  0.000000000000      0.022068438663  0.000000000000
   7 152 -0.019523677828  0.000000000000     -0.021660772130  0.000000000000      0.001814686871  0.000000000000
   7 153 -0.037734404897  0.000000000000      0.018776304903  0.000000000000      0.031288061598  0.000000000000
   7 154 -0.028489470143  0.000000000000     -0.000492429030  0.000000000000     -0.046354903493  0.000000000000
   7 155 -0.037734404897  0.000000000000      0.018776304903  0.000000000000     -0.031288061597  0.000000000000
   7 156 -0.028489470143  0.000000000000     -0.000492429030  0.000000000000      0.046354903494  0.000000000000
   7 157  0.037734404897  0.000000000000      0.018776304903  0.000000000000     -0.031288061598  0.000000000000
   7 158  0.028489470143  0.000000000000     -0.000492429029  0.000000000000      0.046354903493  0.000000000000
   7 159  0.037734404897  0.000000000000      0.018776304903  0.000000000000      0.031288061597  0.000000000000
   7 160  0.028489470143  0.000000000000     -0.000492429029  0.000000000000     -0.046354903494  0.000000000000
   7 161  0.037734404897  0.000000000000     -0.018776304903  0.000000000000     -0.031288061598  0.000000000000
   7 162  0.028489470143  0.000000000000      0.000492429030  0.000000000000      0.046354903493  0.000000000000
   7 163  0.037734404897  0.000000000000     -0.018776304903  0.000000000000      0.031288061597  0.000000000000
   7 164  0.028489470143  0.000000000000      0.000492429030  0.000000000000     -0.046354903494  0.000000000000
   7 165 -0.037734404897  0.000000000000     -0.018776304903  0.000000000000      0.031288061598  0.000000000000
   7 166 -0.028489470143  0.000000000000      0.000492429029  0.000000000000     -0.046354903493  0.000000000000
   7 167 -0.037734404897  0.000000000000     -0.018776304903  0.000000000000     -0.031288061597  0.000000000000
   7 168 -0.028489470143  0.000000000000      0.000492429029  0.000000000000      0.046354903494  0.000000000000
   8   1  0.001029302498  0.000000000000     -0.033918454701  0.000000000000      0.001978431194  0.000000000000
   8   2  0.003797922480  0.000000000000     -0.033190753451  0.000000000000      0.001182915519  0.000000000000
   8   3  0.013880965422  0.000000000000     -0.020840927106  0.000000000000      0.002518486816  0.000000000000
   8   4  0.007423290775  0.000000000000     -0.020836068906  0.000000000000      0.000153146445  0.000000000000
   8   5  0.014607218184  0.000000000000     -0.029306416960  0.000000000000      0.001425843955  0.000000000000
   8   6  0.000261689091  0.000000000000     -0.012905368812  0.000000000000      0.006355463291  0.000000000000
   8   7  0.001029302498  0.000000000000     -0.033918454701  0.000000000000     -0.001978431194  0.000000000000
   8   8  0.003797922480  0.000000000000     -0.033190753451  0.000000000000     -0.001182915519  0.000000000000
   8   9  0.013880965422  0.000000000000     -0.020840927106  0.000000000000     -0.002518486816  0.000000000000
   8  10  0.007423290775  0.000000000000     -0.020836068906  0.000000000000     -0.000153146445  0.000000000000
   8  11  0.014607218183  0.000000000000     -0.029306416960  0.000000000000     -0.001425843955  0.000000000000
   8  12  0.000261689091  0.000000000000     -0.012905368812  0.000000000000     -0.006355463291  0.000000000000
   8  13  0.001029302498  0.000000000000      0.033918454701  0.000000000000      0.001978431194  0.000000000000
   8  14  0.003797922480  0.000000000000      0.033190753451  0.000000000000      0.001182915519  0.000000000000
   8  15  0.013880965422  0.000000000000      0.020840927106  0.000000000000      0.002518486816  0.000000000000
   8  16  0.007423290775  0.000000000000      0.020836068906  0.000000000000      0.000153146445  0.000000000000
   8  17  0.014607218184  0.000000000000      0.029306416960  0.000000000000      0.001425843955  0.000000000000
   8  18  0.000261689091  0.000000000000      0.012905368812  0.000000000000      0.006355463291  0.000000000000
   8  19  0.001029302498  0.000000000000      0.033918454701  0.000000000000     -0.001978431194  0.000000000000
   8  20  0.003797922480  0.000000000000      0.033190753451  0.000000000000     -0.001182915519  0.000000000000
   8  21  0.013880965422  0.000000000000      0.020840927106  0.000000000000     -0.002518486816  0.000000000000
   8  22  0.007423290775  0.000000000000      0.020836068906  0.000000000000     -0.000153146445  0.000000000000
   8  23  0.014607218184  0.000000000000      0.029306416960  0.000000000000     -0.001425843955  0.000000000000
   8  24  0.000261689091  0.000000000000      0.012905368812  0.000000000000     -0.006355463291  0.000000000000
   8  25 -0.001029302498  0.000000000000      0.033918454701  0.000000000000     -0.001978431194  0.000000000000
   8  26 -0.003797922480  0.000000000000      0.033190753451  0.000000000000     -0.001182915519  0.000000000000
   8  27 -0.013880965422  0.000000000000      0.020840927106  0.000000000000     -0.002518486816  0.000000000000
   8  28 -0.007423290775  0.000000000000      0.020836068906  0.000000000000     -0.000153146445  0.000000000000
   8  29 -0.014607218184  0.000000000000      0.029306416960  0.000000000000     -0.001425843955  0.000000000000
   8  30 -0.000261689091  0.000000000000      0.012905368812  0.000000000000     -0.006355463291  0.000000000000
   8  31 -0.001029302498  0.000000000000      0.033918454701  0.000000000000      0.001978431194  0.000000000000
   8  32 -0.003797922480  0.000000000000      0.033190753451  0.000000000000      0.001182915519  0.000000000000
   8  33 -0.013880965422  0.000000000000      0.020840927106  0.000000000000      0.002518486816  0.000000000000
   8  34 -0.007423290775  0.000000000000      0.020836068906  0.000000000000      0.000153146445  0.000000000000
   8  35 -0.014607218184  0.000000000000      0.029306416960  0.000000000000      0.001425843955  0.000000000000
   8  36 -0.000261689091  0.000000000000      0.012905368812  0.000000000000      0.006355463291  0.000000000000
   8  37 -0.001029302498  0.000000000000     -0.033918454701  0.000000000000     -0.001978431194  0.000000000000
   8  38 -0.003797922480  0.000000000000     -0.033190753451  0.000000000000     -0.001182915519  0.000000000000
   8  39 -0.013880965422  0.000000000000     -0.020840927106  0.000000000000     -0.002518486816  0.000000000000
   8  40 -0.007423290775  0.000000000000     -0.020836068906  0.000000000000     -0.000153146445  0.000000000000
   8  41 -0.014607218184  0.000000000000     -0.029306416960  0.000000000000     -0.001425843955  0.000000000000
   8  42 -0.000261689091  0.000000000000     -0.012905368812  0.000000000000     -0.006355463291  0.000000000000
   8  43 -0.001029302498  0.000000000000     -0.033918454701  0.000000000000      0.001978431194  0.000000000000
   8  44 -0.003797922480  0.000000000000     -0.033190753451  0.000000000000      0.001182915519  0.000000000000
   8  45 -0.013880965422  0.000000000000     -0.020840927106  0.000000000000      0.002518486816  0.000000000000
   8  46 -0.007423290775  0.000000000000     -0.020836068906  0.000000000000      0.000153146445  0.000000000000
   8  47 -0.014607218184  0.000000000000     -0.029306416960  0.000000000000      0.001425843955  0.000000000000
   8  48 -0.000261689091  0.000000000000     -0.012905368812  0.000000000000      0.006355463291  0.000000000000
   8  49  0.001192849806  0.000000000000     -0.020910806619  0.000000000000      0.009283426977  0.000000000000
   8  50  0.001955192685  0.000000000000     -0.015384147525  0.000000000000     -0.000936681274  0.000000000000
   8  51  0.010338085812  0.000000000000      0.007878372791  0.000000000000     -0.017875676999  0.000000000000
   8  52  0.015985708485  0.000000000000      0.002307065587  0.000000000000      0.012333724633  0.000000000000
   8  53  0.034572116922  0.000000000000     -0.095068069432  0.000000000000     -0.003628883211  0.000000000000
   8  54  0.037251956409  0.000000000000     -0.075902282141  0.000000000000     -0.007455974187  0.000000000000
   8  55  0.024029744101  0.000000000000     -0.094522638827  0.000000000000     -0.006640292854  0.000000000000
   8  56 -0.045071431037  0.000000000000     -0.108184399643  0.000000000000     -0.000713529019  0.000000000000
   8  57  0.013382172507  0.000000000000     -0.156808663803  0.000000000000     -0.005616375591  0.000000000000
   8  58  0.047386879553  0.000000000000     -0.078463568757  0.000000000000      0.001404523644  0.000000000000
   8  59 -0.002683605261  0.000000000000     -0.106743285353  0.000000000000      0.019577319330  0.000000000000
   8  60  0.001192849806  0.000000000000     -0.020910806619  0.000000000000     -0.009283426977  0.000000000000
   8  61  0.001955192685  0.000000000000     -0.015384147525  0.000000000000      0.000936681274  0.000000000000
   8  62  0.010338085812  0.000000000000      0.007878372792  0.000000000000      0.017875676999  0.000000000000
   8  63  0.015985708485  0.000000000000      0.002307065587  0.000000000000     -0.012333724633  0.000000000000
   8  64  0.034572116922  0.000000000000     -0.095068069432  0.000000000000      0.003628883211  0.000000000000
   8  65  0.037251956409  0.000000000000     -0.075902282140  0.000000000000      0.007455974187  0.000000000000
   8  66  0.024029744101  0.000000000000     -0.094522638827  0.000000000000      0.006640292854  0.000000000000
   8  67 -0.045071431037  0.000000000000     -0.108184399643  0.000000000000      0.000713529019  0.000000000000
   8  68  0.013382172507  0.000000000000     -0.156808663803  0.000000000000      0.005616375591  0.000000000000
   8  69  0.047386879553  0.000000000000     -0.078463568757  0.000000000000     -0.001404523644  0.000000000000
   8  70 -0.002683605261  0.000000000000     -0.106743285353  0.000000000000     -0.019577319330  0.000000000000
   8  71  0.001192849806  0.000000000000      0.020910806619  0.000000000000      0.009283426978  0.000000000000
   8  72  0.001955192684  0.000000000000      0.015384147525  0.000000000000     -0.000936681273  0.000000000000
   8  73  0.010338085812  0.000000000000     -0.007878372792  0.000000000000     -0.017875676999  0.000000000000
   8  74  0.015985708485  0.000000000000     -0.002307065588  0.000000000000      0.012333724633  0.000000000000
   8  75  0.034572116923  0.000000000000      0.095068069432  0.000000000000     -0.003628883211  0.000000000000
   8  76  0.037251956409  0.000000000000      0.075902282140  0.000000000000     -0.007455974188  0.000000000000
   8  77  0.024029744100  0.000000000000      0.094522638827  0.000000000000     -0.006640292854  0.000000000000
   8  78 -0.045071431038  0.000000000000      0.108184399643  0.000000000000     -0.000713529020  0.000000000000
   8  79  0.013382172507  0.000000000000      0.156808663803  0.000000000000     -0.005616375592  0.000000000000
   8  80  0.047386879553  0.000000000000      0.078463568757  0.000000000000      0.001404523644  0.000000000000
   8  81 -0.002683605261  0.000000000000      0.106743285353  0.000000000000      0.019577319330  0.000000000000
   8  82  0.001192849806  0.000000000000      0.020910806619  0.000000000000     -0.009283426978  0.000000000000
   8  83  0.001955192684  0.000000000000      0.015384147525  0.000000000000      0.000936681273  0.000000000000
   8  84  0.010338085812  0.000000000000     -0.007878372792  0.000000000000      0.017875676999  0.000000000000
   8  85  0.015985708485  0.000000000000     -0.002307065588  0.000000000000     -0.012333724633  0.000000000000
   8  86  0.034572116923  0.000000000000      0.095068069432  0.000000000000      0.003628883211  0.000000000000
   8  87  0.037251956409  0.000000000000      0.075902282140  0.000000000000      0.007455974188  0.000000000000
   8  88  0.024029744100  0.000000000000      0.094522638827  0.000000000000      0.006640292854  0.000000000000
   8  89 -0.045071431038  0.000000000000      0.108184399643  0.000000000000      0.000713529020  0.000000000000
   8  90  0.013382172507  0.000000000000      0.156808663803  0.000000000000      0.005616375592  0.000000000000
   8  91  0.047386879553  0.000000000000      0.078463568757  0.000000000000     -0.001404523644  0.000000000000
   8  92 -0.002683605261  0.000000000000      0.106743285352  0.000000000000     -0.019577319330  0.000000000000
   8  93 -0.001192849806  0.000000000000      0.020910806619  0.000000000000     -0.009283426977  0.000000000000
   8  94 -0.001955192685  0.000000000000      0.015384147525  0.000000000000      0.000936681273  0.000000000000
   8  95 -0.010338085812  0.000000000000     -0.007878372792  0.000000000000      0.017875676999  0.000000000000
   8  96 -0.015985708485  0.000000000000     -0.002307065587  0.000000000000     -0.012333724633  0.000000000000
   8  97 -0.034572116922  0.000000000000      0.095068069432  0.000000000000      0.003628883211  0.000000000000
   8  98 -0.037251956409  0.000000000000      0.075902282140  0.000000000000      0.007455974187  0.000000000000
   8  99 -0.024029744101  0.000000000000      0.094522638827  0.000000000000      0.006640292854  0.000000000000
   8 100  0.045071431037  0.000000000000      0.108184399643  0.000000000000      0.000713529019  0.000000000000
   8 101 -0.013382172507  0.000000000000      0.156808663803  0.000000000000      0.005616375591  0.000000000000
   8 102 -0.047386879553  0.000000000000      0.078463568757  0.000000000000     -0.001404523644  0.000000000000
   8 103  0.002683605261  0.000000000000      0.106743285353  0.000000000000     -0.019577319330  0.000000000000
   8 104 -0.001192849806  0.000000000000      0.020910806619  0.000000000000      0.009283426977  0.000000000000
   8 105 -0.001955192685  0.000000000000      0.015384147525  0.000000000000     -0.000936681274  0.000000000000
   8 106 -0.010338085812  0.000000000000     -0.007878372791  0.000000000000     -0.017875676999  0.000000000000
   8 107 -0.015985708485  0.000000000000     -0.002307065587  0.000000000000      0.012333724633  0.000000000000
   8 108 -0.034572116922  0.000000000000      0.095068069432  0.000000000000     -0.003628883211  0.000000000000
   8 109 -0.037251956409  0.000000000000      0.075902282141  0.000000000000     -0.007455974187  0.000000000000
   8 110 -0.024029744101  0.000000000000      0.094522638827  0.000000000000     -0.006640292854  0.000000000000
   8 111  0.045071431037  0.000000000000      0.108184399643  0.000000000000     -0.000713529019  0.000000000000
   8 112 -0.013382172507  0.000000000000      0.156808663803  0.000000000000     -0.005616375591  0.000000000000
   8 113 -0.047386879553  0.000000000000      0.078463568757  0.000000000000      0.001404523644  0.000000000000
   8 114  0.002683605261  0.000000000000      0.106743285353  0.000000000000      0.019577319330  0.000000000000
   8 115 -0.001192849806  0.000000000000     -0.020910806619  0.000000000000     -0.009283426978  0.000000000000
   8 116 -0.001955192684  0.000000000000     -0.015384147525  0.000000000000      0.000936681273  0.000000000000
   8 117 -0.010338085812  0.000000000000      0.007878372792  0.000000000000      0.017875676999  0.000000000000
   8 118 -0.015985708485  0.000000000000      0.002307065587  0.000000000000     -0.012333724633  0.000000000000
   8 119 -0.034572116923  0.000000000000     -0.095068069432  0.000000000000      0.003628883211  0.000000000000
   8 120 -0.037251956409  0.000000000000     -0.075902282140  0.000000000000      0.007455974188  0.000000000000
   8 121 -0.024029744100  0.000000000000     -0.094522638827  0.000000000000      0.006640292854  0.000000000000
   8 122  0.045071431038  0.000000000000     -0.108184399643  0.000000000000      0.000713529020  0.000000000000
   8 123 -0.013382172507  0.000000000000     -0.156808663803  0.000000000000      0.005616375592  0.000000000000
   8 124 -0.047386879553  0.000000000000     -0.078463568757  0.000000000000     -0.001404523644  0.000000000000
   8 125  0.002683605261  0.000000000000     -0.106743285352  0.000000000000     -0.019577319330  0.000000000000
   8 126 -0.001192849806  0.000000000000     -0.020910806619  0.000000000000      0.009283426978  0.000000000000
   8 127 -0.001955192684  0.000000000000     -0.015384147525  0.000000000000     -0.000936681273  0.000000000000
   8 128 -0.010338085812  0.000000000000      0.007878372792  0.000000000000     -0.017875676999  0.000000000000
   8 129 -0.015985708485  0.000000000000      0.002307065588  0.000000000000      0.012333724633  0.000000000000
   8 130 -0.034572116923  0.000000000000     -0.095068069432  0.000000000000     -0.003628883211  0.000000000000
   8 131 -0.037251956409  0.000000000000     -0.075902282140  0.000000000000     -0.007455974188  0.000000000000
   8 132 -0.024029744100  0.000000000000     -0.094522638827  0.000000000000     -0.006640292854  0.000000000000
   8 133  0.045071431038  0.000000000000     -0.108184399643  0.000000000000     -0.000713529020  0.000000000000
   8 134 -0.013382172507  0.000000000000     -0.156808663803  0.000000000000     -0.005616375592  0.000000000000
   8 135 -0.047386879553  0.000000000000     -0.078463568757  0.000000000000      0.001404523644  0.000000000000
   8 136  0.002683605261  0.000000000000     -0.106743285352  0.000000000000      0.019577319330  0.000000000000
   8 137  0.015977959976  0.000000000000     -0.019160994893  0.000000000000     -0.003548760385  0.000000000000
   8 138  0.005479718414  0.000000000000     -0.113830176817  0.000000000000      0.001056747631  0.000000000000
   8 139  0.015977959976  0.000000000000     -0.019160994893  0.000000000000      0.003548760385  0.000000000000
   8 140  0.005479718414  0.000000000000     -0.113830176817  0.000000000000     -0.001056747631  0.000000000000
   8 141  0.015977959976  0.000000000000      0.019160994893  0.000000000000     -0.003548760385  0.000000000000
   8 142  0.005479718413  0.000000000000      0.113830176817  0.000000000000      0.001056747631  0.000000000000
   8 143  0.015977959976  0.000000000000      0.019160994893  0.000000000000      0.003548760385  0.000000000000
   8 144  0.005479718413  0.000000000000      0.113830176817  0.000000000000     -0.001056747631  0.000000000000
   8 145 -0.015977959976  0.000000000000      0.019160994893  0.000000000000      0.003548760385  0.000000000000
   8 146 -0.005479718414  0.000000000000      0.113830176817  0.000000000000     -0.001056747631  0.000000000000
   8 147 -0.015977959976  0.000000000000      0.019160994893  0.000000000000     -0.003548760385  0.000000000000
   8 148 -0.005479718414  0.000000000000      0.113830176817  0.000000000000      0.001056747631  0.000000000000
   8 149 -0.015977959976  0.000000000000     -0.019160994893  0.000000000000      0.003548760385  0.000000000000
   8 150 -0.005479718414  0.000000000000     -0.113830176817  0.000000000000     -0.001056747631  0.000000000000
   8 151 -0.015977959976  0.000000000000     -0.019160994893  0.000000000000     -0.003548760385  0.000000000000
   8 152 -0.005479718413  0.000000000000     -0.113830176817  0.000000000000      0.001056747631  0.000000000000
   8 153  0.009318342337  0.000000000000     -0.007440960578  0.000000000000      0.002135534060  0.000000000000
   8 154  0.044664137918  0.000000000000     -0.130882222815  0.000000000000     -0.005416813105  0.000000000000
   8 155  0.009318342337  0.000000000000     -0.007440960578  0.000000000000     -0.002135534060  0.000000000000
   8 156  0.044664137918  0.000000000000     -0.130882222815  0.000000000000      0.005416813105  0.000000000000
   8 157  0.009318342337  0.000000000000      0.007440960578  0.000000000000      0.002135534061  0.000000000000
   8 158  0.044664137917  0.000000000000      0.130882222815  0.000000000000     -0.005416813105  0.000000000000
   8 159  0.009318342337  0.000000000000      0.007440960578  0.000000000000     -0.002135534061  0.000000000000
   8 160  0.044664137917  0.000000000000      0.130882222815  0.000000000000      0.005416813105  0.000000000000
   8 161 -0.009318342337  0.000000000000      0.007440960578  0.000000000000     -0.002135534060  0.000000000000
   8 162 -0.044664137918  0.000000000000      0.130882222815  0.000000000000      0.005416813105  0.000000000000
   8 163 -0.009318342337  0.000000000000      0.007440960578  0.000000000000      0.002135534060  0.000000000000
   8 164 -0.044664137918  0.000000000000      0.130882222815  0.000000000000     -0.005416813105  0.000000000000
   8 165 -0.009318342337  0.000000000000     -0.007440960578  0.000000000000     -0.002135534061  0.000000000000
   8 166 -0.044664137917  0.000000000000     -0.130882222815  0.000000000000      0.005416813105  0.000000000000
   8 167 -0.009318342337  0.000000000000     -0.007440960578  0.000000000000      0.002135534061  0.000000000000
   8 168 -0.044664137917  0.000000000000     -0.130882222815  0.000000000000     -0.005416813105  0.000000000000
   9   1 -0.001818252729  0.000000000000      0.003940555013  0.000000000000      0.029975561183  0.000000000000
   9   2  0.003488822061  0.000000000000     -0.013302043866  0.000000000000      0.022730718470  0.000000000000
   9   3 -0.015082721609  0.000000000000      0.001617013545  0.000000000000      0.002812157148  0.000000000000
   9   4  0.005944369465  0.000000000000     -0.006895288990  0.000000000000      0.003434077986  0.000000000000
   9   5 -0.013015479445  0.000000000000      0.013824291164  0.000000000000     -0.005847232579  0.000000000000
   9   6 -0.004912935304  0.000000000000      0.005483132815  0.000000000000     -0.004716978769  0.000000000000
   9   7 -0.001818252729  0.000000000000      0.003940555013  0.000000000000     -0.029975561183  0.000000000000
   9   8  0.003488822061  0.000000000000     -0.013302043866  0.000000000000     -0.022730718470  0.000000000000
   9   9 -0.015082721609  0.000000000000      0.001617013545  0.000000000000     -0.002812157148  0.000000000000
   9  10  0.005944369465  0.000000000000     -0.006895288990  0.000000000000     -0.003434077987  0.000000000000
   9  11 -0.013015479445  0.000000000000      0.013824291164  0.000000000000      0.005847232579  0.000000000000
   9  12 -0.004912935304  0.000000000000      0.005483132815  0.000000000000      0.004716978769  0.000000000000
   9  13 -0.001818252729  0.000000000000     -0.003940555013  0.000000000000      0.029975561183  0.000000000000
   9  14  0.003488822061  0.000000000000      0.013302043866  0.000000000000      0.022730718470  0.000000000000
   9  15 -0.015082721609  0.000000000000     -0.001617013545  0.000000000000      0.002812157148  0.000000000000
   9  16  0.005944369465  0.000000000000      0.006895288990  0.000000000000      0.003434077987  0.000000000000
   9  17 -0.013015479445  0.000000000000     -0.013824291165  0.000000000000     -0.005847232579  0.000000000000
   9  18 -0.004912935304  0.000000000000     -0.005483132815  0.000000000000     -0.004716978769  0.000000000000
   9  19 -0.001818252729  0.000000000000     -0.003940555013  0.000000000000     -0.029975561183  0.000000000000
   9  20  0.003488822061  0.000000000000      0.013302043866  0.000000000000     -0.022730718470  0.000000000000
   9  21 -0.015082721609  0.000000000000     -0.001617013545  0.000000000000     -0.002812157148  0.000000000000
   9  22  0.005944369465  0.000000000000      0.006895288990  0.000000000000     -0.003434077986  0.000000000000
   9  23 -0.013015479445  0.000000000000     -0.013824291164  0.000000000000      0.005847232579  0.000000000000
   9  24 -0.004912935304  0.000000000000     -0.005483132815  0.000000000000      0.004716978769  0.000000000000
   9  25 -0.001818252729  0.000000000000      0.003940555013  0.000000000000      0.029975561183  0.000000000000
   9  26  0.003488822061  0.000000000000     -0.013302043866  0.000000000000      0.022730718470  0.000000000000
   9  27 -0.015082721609  0.000000000000      0.001617013545  0.000000000000      0.002812157148  0.000000000000
   9  28  0.005944369465  0.000000000000     -0.006895288990  0.000000000000      0.003434077987  0.000000000000
   9  29 -0.013015479445  0.000000000000      0.013824291164  0.000000000000     -0.005847232579  0.000000000000
   9  30 -0.004912935304  0.000000000000      0.005483132815  0.000000000000     -0.004716978769  0.000000000000
   9  31 -0.001818252729  0.000000000000      0.003940555013  0.000000000000     -0.029975561183  0.000000000000
   9  32  0.003488822061  0.000000000000     -0.013302043866  0.000000000000     -0.022730718470  0.000000000000
   9  33 -0.015082721609  0.000000000000      0.001617013545  0.000000000000     -0.002812157148  0.000000000000
   9  34  0.005944369465  0.000000000000     -0.006895288990  0.000000000000     -0.003434077986  0.000000000000
   9  35 -0.013015479445  0.000000000000      0.013824291164  0.000000000000      0.005847232579  0.000000000000
   9  36 -0.004912935304  0.000000000000      0.005483132815  0.000000000000      0.004716978769  0.000000000000
   9  37 -0.001818252729  0.000000000000     -0.003940555013  0.000000000000      0.029975561183  0.000000000000
   9  38  0.003488822061  0.000000000000      0.013302043866  0.000000000000      0.022730718470  0.000000000000
   9  39 -0.015082721609  0.000000000000     -0.001617013545  0.000000000000      0.002812157148  0.000000000000
   9  40  0.005944369465  0.000000000000      0.006895288990  0.000000000000      0.003434077986  0.000000000000
   9  41 -0.013015479445  0.000000000000     -0.013824291164  0.000000000000     -0.005847232579  0.000000000000
   9  42 -0.004912935304  0.000000000000     -0.005483132815  0.000000000000     -0.004716978769  0.000000000000
   9  43 -0.001818252729  0.000000000000     -0.003940555013  0.000000000000     -0.029975561183  0.000000000000
   9  44  0.003488822061  0.000000000000      0.013302043866  0.000000000000     -0.022730718470  0.000000000000
   9  45 -0.015082721609  0.000000000000     -0.001617013545  0.000000000000     -0.002812157148  0.000000000000
   9  46  0.005944369465  0.000000000000      0.006895288990  0.000000000000     -0.003434077987  0.000000000000
   9  47 -0.013015479445  0.000000000000     -0.013824291165  0.000000000000      0.005847232579  0.000000000000
   9  48 -0.004912935304  0.000000000000     -0.005483132815  0.000000000000      0.004716978769  0.000000000000
   9  49  0.005588923374  0.000000000000      0.035076301954  0.000000000000     -0.117162806886  0.000000000000
   9  50  0.109188322722  0.000000000000      0.044623808253  0.000000000000      0.002466680361  0.000000000000
   9  51  0.006734113985  0.000000000000     -0.014223660952  0.000000000000      0.016093390476  0.000000000000
   9  52 -0.047710133530  0.000000000000     -0.009622720614  0.000000000000      0.020285399489  0.000000000000
   9  53 -0.126708783722  0.000000000000      0.031417100217  0.000000000000      0.009010807249  0.000000000000
   9  54  0.020564513745  0.000000000000     -0.038628759730  0.000000000000      0.179935450320  0.000000000000
   9  55  0.103277485986  0.000000000000     -0.001387156667  0.000000000000      0.012347592278  0.000000000000
   9  56  0.055037495388  0.000000000000     -0.019967875262  0.000000000000      0.035279359705  0.000000000000
   9  57  0.010343620241  0.000000000000     -0.063916734623  0.000000000000      0.079530161350  0.000000000000
   9  58 -0.015857359018  0.000000000000     -0.027487658290  0.000000000000      0.016533195578  0.000000000000
   9  59 -0.021330894182  0.000000000000     -0.048314488718  0.000000000000      0.026974588769  0.000000000000
   9  60  0.005588923374  0.000000000000      0.035076301954  0.000000000000      0.117162806886  0.000000000000
   9  61  0.109188322721  0.000000000000      0.044623808253  0.000000000000     -0.002466680361  0.000000000000
   9  62  0.006734113985  0.000000000000     -0.014223660952  0.000000000000     -0.016093390476  0.000000000000
   9  63 -0.047710133530  0.000000000000     -0.009622720614  0.000000000000     -0.020285399489  0.000000000000
   9  64 -0.126708783722  0.000000000000      0.031417100217  0.000000000000     -0.009010807249  0.000000000000
   9  65  0.020564513745  0.000000000000     -0.038628759730  0.000000000000     -0.179935450320  0.000000000000
   9  66  0.103277485986  0.000000000000     -0.001387156667  0.000000000000     -0.012347592278  0.000000000000
   9  67  0.055037495388  0.000000000000     -0.019967875262  0.000000000000     -0.035279359706  0.000000000000
   9  68  0.010343620241  0.000000000000     -0.063916734623  0.000000000000     -0.079530161350  0.000000000000
   9  69 -0.015857359018  0.000000000000     -0.027487658290  0.000000000000     -0.016533195579  0.000000000000
   9  70 -0.021330894182  0.000000000000     -0.048314488718  0.000000000000     -0.026974588769  0.000000000000
   9  71  0.005588923374  0.000000000000     -0.035076301954  0.000000000000     -0.117162806886  0.000000000000
   9  72  0.109188322721  0.000000000000     -0.044623808253  0.000000000000      0.002466680361  0.000000000000
   9  73  0.006734113985  0.000000000000      0.014223660952  0.000000000000      0.016093390476  0.000000000000
   9  74 -0.047710133530  0.000000000000      0.009622720614  0.000000000000      0.020285399489  0.000000000000
   9  75 -0.126708783722  0.000000000000     -0.031417100217  0.000000000000      0.009010807249  0.000000000000
   9  76  0.020564513745  0.000000000000      0.038628759730  0.000000000000      0.179935450320  0.000000000000
   9  77  0.103277485986  0.000000000000      0.001387156667  0.000000000000      0.012347592278  0.000000000000
   9  78  0.055037495388  0.000000000000      0.019967875262  0.000000000000      0.035279359706  0.000000000000
   9  79  0.010343620241  0.000000000000      0.063916734623  0.000000000000      0.079530161350  0.000000000000
   9  80 -0.015857359018  0.000000000000      0.027487658290  0.000000000000      0.016533195579  0.000000000000
   9  81 -0.021330894182  0.000000000000      0.048314488718  0.000000000000      0.026974588769  0.000000000000
   9  82  0.005588923374  0.000000000000     -0.035076301954  0.000000000000      0.117162806886  0.000000000000
   9  83  0.109188322721  0.000000000000     -0.044623808253  0.000000000000     -0.002466680361  0.000000000000
   9  84  0.006734113985  0.000000000000      0.014223660952  0.000000000000     -0.016093390476  0.000000000000
   9  85 -0.047710133530  0.000000000000      0.009622720614  0.000000000000     -0.020285399489  0.000000000000
   9  86 -0.126708783722  0.000000000000     -0.031417100217  0.000000000000     -0.009010807249  0.000000000000
   9  87  0.020564513745  0.000000000000      0.038628759730  0.000000000000     -0.179935450320  0.000000000000
   9  88  0.103277485986  0.000000000000      0.001387156667  0.000000000000     -0.012347592278  0.000000000000
   9  89  0.055037495388  0.000000000000      0.019967875262  0.000000000000     -0.035279359705  0.000000000000
   9  90  0.010343620241  0.000000000000      0.063916734623  0.000000000000     -0.079530161349  0.000000000000
   9  91 -0.015857359018  0.000000000000      0.027487658290  0.000000000000     -0.016533195578  0.000000000000
   9  92 -0.021330894182  0.000000000000      0.048314488718  0.000000000000     -0.026974588769  0.000000000000
   9  93  0.005588923374  0.000000000000      0.035076301954  0.000000000000     -0.117162806886  0.000000000000
   9  94  0.109188322721  0.000000000000      0.044623808253  0.000000000000      0.002466680361  0.000000000000
   9  95  0.006734113985  0.000000000000     -0.014223660952  0.000000000000      0.016093390476  0.000000000000
   9  96 -0.047710133530  0.000000000000     -0.009622720614  0.000000000000      0.020285399489  0.000000000000
   9  97 -0.126708783722  0.000000000000      0.031417100217  0.000000000000      0.009010807249  0.000000000000
   9  98  0.020564513745  0.000000000000     -0.038628759730  0.000000000000      0.179935450320  0.000000000000
   9  99  0.103277485986  0.000000000000     -0.001387156667  0.000000000000      0.012347592278  0.000000000000
   9 100  0.055037495388  0.000000000000     -0.019967875262  0.000000000000      0.035279359706  0.000000000000
   9 101  0.010343620241  0.000000000000     -0.063916734623  0.000000000000      0.079530161350  0.000000000000
   9 102 -0.015857359018  0.000000000000     -0.027487658290  0.000000000000      0.016533195579  0.000000000000
   9 103 -0.021330894182  0.000000000000     -0.048314488718  0.000000000000      0.026974588769  0.000000000000
   9 104  0.005588923374  0.000000000000      0.035076301954  0.000000000000      0.117162806886  0.000000000000
   9 105  0.109188322721  0.000000000000      0.044623808253  0.000000000000     -0.002466680361  0.000000000000
   9 106  0.006734113985  0.000000000000     -0.014223660952  0.000000000000     -0.016093390476  0.000000000000
   9 107 -0.047710133530  0.000000000000     -0.009622720614  0.000000000000     -0.020285399489  0.000000000000
   9 108 -0.126708783722  0.000000000000      0.031417100217  0.000000000000     -0.009010807249  0.000000000000
   9 109  0.020564513745  0.000000000000     -0.038628759730  0.000000000000     -0.179935450320  0.000000000000
   9 110  0.103277485986  0.000000000000     -0.001387156667  0.000000000000     -0.012347592278  0.000000000000
   9 111  0.055037495388  0.000000000000     -0.019967875262  0.000000000000     -0.035279359705  0.000000000000
   9 112  0.010343620241  0.000000000000     -0.063916734623  0.000000000000     -0.079530161349  0.000000000000
   9 113 -0.015857359018  0.000000000000     -0.027487658290  0.000000000000     -0.016533195578  0.000000000000
   9 114 -0.021330894182  0.000000000000     -0.048314488718  0.000000000000     -0.026974588769  0.000000000000
   9 115  0.005588923374  0.000000000000     -0.035076301954  0.000000000000     -0.117162806886  0.000000000000
   9 116  0.109188322722  0.000000000000     -0.044623808253  0.000000000000      0.002466680361  0.000000000000
   9 117  0.006734113985  0.000000000000      0.014223660952  0.000000000000      0.016093390476  0.000000000000
   9 118 -0.047710133530  0.000000000000      0.009622720614  0.000000000000      0.020285399489  0.000000000000
   9 119 -0.126708783722  0.000000000000     -0.031417100217  0.000000000000      0.009010807249  0.000000000000
   9 120  0.020564513745  0.000000000000      0.038628759730  0.000000000000      0.179935450320  0.000000000000
   9 121  0.103277485986  0.000000000000      0.001387156667  0.000000000000      0.012347592278  0.000000000000
   9 122  0.055037495388  0.000000000000      0.019967875262  0.000000000000      0.035279359705  0.000000000000
   9 123  0.010343620241  0.000000000000      0.063916734623  0.000000000000      0.079530161349  0.000000000000
   9 124 -0.015857359018  0.000000000000      0.027487658290  0.000000000000      0.016533195578  0.000000000000
   9 125 -0.021330894182  0.000000000000      0.048314488718  0.000000000000      0.026974588769  0.000000000000
   9 126  0.005588923374  0.000000000000     -0.035076301954  0.000000000000      0.117162806886  0.000000000000
   9 127  0.109188322721  0.000000000000     -0.044623808253  0.000000000000     -0.002466680361  0.000000000000
   9 128  0.006734113985  0.000000000000      0.014223660952  0.000000000000     -0.016093390476  0.000000000000
   9 129 -0.047710133530  0.000000000000      0.009622720614  0.000000000000     -0.020285399489  0.000000000000
   9 130 -0.126708783722  0.000000000000     -0.031417100217  0.000000000000     -0.009010807249  0.000000000000
   9 131  0.020564513745  0.000000000000      0.038628759730  0.000000000000     -0.179935450320  0.000000000000
   9 132  0.103277485986  0.000000000000      0.001387156667  0.000000000000     -0.012347592278  0.000000000000
   9 133  0.055037495388  0.000000000000      0.019967875262  0.000000000000     -0.035279359706  0.000000000000
   9 134  0.010343620241  0.000000000000      0.063916734623  0.000000000000     -0.079530161350  0.000000000000
   9 135 -0.015857359018  0.000000000000      0.027487658290  0.000000000000     -0.016533195579  0.000000000000
   9 136 -0.021330894182  0.000000000000      0.048314488718  0.000000000000     -0.026974588769  0.000000000000
   9 137  0.009754256451  0.000000000000      0.008545040228  0.000000000000      0.057402844349  0.000000000000
   9 138  0.008555770733  0.000000000000     -0.019426035403  0.000000000000      0.011780381180  0.000000000000
   9 139  0.009754256451  0.000000000000      0.008545040228  0.000000000000     -0.057402844349  0.000000000000
   9 140  0.008555770733  0.000000000000     -0.019426035403  0.000000000000     -0.011780381181  0.000000000000
   9 141  0.009754256451  0.000000000000     -0.008545040228  0.000000000000      0.057402844349  0.000000000000
   9 142  0.008555770733  0.000000000000      0.019426035403  0.000000000000      0.011780381181  0.000000000000
   9 143  0.009754256451  0.000000000000     -0.008545040228  0.000000000000     -0.057402844349  0.000000000000
   9 144  0.008555770733  0.000000000000      0.019426035403  0.000000000000     -0.011780381180  0.000000000000
   9 145  0.009754256451  0.000000000000      0.008545040228  0.000000000000      0.057402844349  0.000000000000
   9 146  0.008555770733  0.000000000000     -0.019426035403  0.000000000000      0.011780381181  0.000000000000
   9 147  0.009754256451  0.000000000000      0.008545040228  0.000000000000     -0.057402844349  0.000000000000
   9 148  0.008555770733  0.000000000000     -0.019426035403  0.000000000000     -0.011780381180  0.000000000000
   9 149  0.009754256451  0.000000000000     -0.008545040228  0.000000000000      0.057402844349  0.000000000000
   9 150  0.008555770733  0.000000000000      0.019426035403  0.000000000000      0.011780381180  0.000000000000
   9 151  0.009754256451  0.000000000000     -0.008545040228  0.000000000000     -0.057402844349  0.000000000000
   9 152  0.008555770733  0.000000000000      0.019426035403  0.000000000000     -0.011780381181  0.000000000000
   9 153  0.024116637241  0.000000000000     -0.011342971298  0.000000000000     -0.019621361460  0.000000000000
   9 154  0.014594914159  0.000000000000     -0.000753963584  0.000000000000      0.052852488248  0.000000000000
   9 155  0.024116637241  0.000000000000     -0.011342971298  0.000000000000      0.019621361460  0.000000000000
   9 156  0.014594914159  0.000000000000     -0.000753963584  0.000000000000     -0.052852488248  0.000000000000
   9 157  0.024116637241  0.000000000000      0.011342971298  0.000000000000     -0.019621361460  0.000000000000
   9 158  0.014594914159  0.000000000000      0.000753963584  0.000000000000      0.052852488248  0.000000000000
   9 159  0.024116637241  0.000000000000      0.011342971298  0.000000000000      0.019621361460  0.000000000000
   9 160  0.014594914159  0.000000000000      0.000753963584  0.000000000000     -0.052852488248  0.000000000000
   9 161  0.024116637241  0.000000000000     -0.011342971298  0.000000000000     -0.019621361460  0.000000000000
   9 162  0.014594914159  0.000000000000     -0.000753963584  0.000000000000      0.052852488248  0.000000000000
   9 163  0.024116637241  0.000000000000     -0.011342971298  0.000000000000      0.019621361460  0.000000000000
   9 164  0.014594914159  0.000000000000     -0.000753963584  0.000000000000     -0.052852488248  0.000000000000
   9 165  0.024116637241  0.000000000000      0.011342971298  0.000000000000     -0.019621361460  0.000000000000
   9 166  0.014594914159  0.000000000000      0.000753963584  0.000000000000      0.052852488248  0.000000000000
   9 167  0.024116637241  0.000000000000      0.011342971298  0.000000000000      0.019621361460  0.000000000000
   9 168  0.014594914159  0.000000000000      0.000753963584  0.000000000000     -0.052852488248  0.000000000000
  10   1  0.004035527874  0.000000000000     -0.003780359909  0.000000000000     -0.000262973336  0.000000000000
  10   2  0.003837416457  0.000000000000      0.006356116642  0.000000000000      0.002931995058  0.000000000000
  10   3  0.002443844069  0.000000000000      0.000390564104  0.000000000000     -0.003180631861  0.000000000000
  10   4  0.008105433071  0.000000000000     -0.000100701743  0.000000000000     -0.002689734466  0.000000000000
  10   5  0.017273052920  0.000000000000     -0.008304560160  0.000000000000     -0.018861317093  0.000000000000
  10   6  0.008255500546  0.000000000000      0.003604798134  0.000000000000     -0.019918253255  0.000000000000
  10   7  0.004035527874  0.000000000000     -0.003780359909  0.000000000000      0.000262973336  0.000000000000
  10   8  0.003837416457  0.000000000000      0.006356116642  0.000000000000     -0.002931995058  0.000000000000
  10   9  0.002443844069  0.000000000000      0.000390564104  0.000000000000      0.003180631861  0.000000000000
  10  10  0.008105433071  0.000000000000     -0.000100701743  0.000000000000      0.002689734466  0.000000000000
  10  11  0.017273052920  0.000000000000     -0.008304560160  0.000000000000      0.018861317093  0.000000000000
  10  12  0.008255500546  0.000000000000      0.003604798134  0.000000000000      0.019918253255  0.000000000000
  10  13  0.004035527874  0.000000000000      0.003780359909  0.000000000000     -0.000262973336  0.000000000000
  10  14  0.003837416457  0.000000000000     -0.006356116642  0.000000000000      0.002931995058  0.000000000000
  10  15  0.002443844069  0.000000000000     -0.000390564104  0.000000000000     -0.003180631861  0.000000000000
  10  16  0.008105433071  0.000000000000      0.000100701743  0.000000000000     -0.002689734466  0.000000000000
  10  17  0.017273052920  0.000000000000      0.008304560160  0.000000000000     -0.018861317093  0.000000000000
  10  18  0.008255500546  0.000000000000     -0.003604798134  0.000000000000     -0.019918253255  0.000000000000
  10  19  0.004035527874  0.000000000000      0.003780359909  0.000000000000      0.000262973336  0.000000000000
  10  20  0.003837416457  0.000000000000     -0.006356116642  0.000000000000     -0.002931995058  0.000000000000
  10  21  0.002443844069  0.000000000000     -0.000390564104  0.000000000000      0.003180631861  0.000000000000
  10  22  0.008105433071  0.000000000000      0.000100701743  0.000000000000      0.002689734466  0.000000000000
  10  23  0.017273052920  0.000000000000      0.008304560160  0.000000000000      0.018861317093  0.000000000000
  10  24  0.008255500546  0.000000000000     -0.003604798134  0.000000000000      0.019918253255  0.000000000000
  10  25  0.004035527874  0.000000000000     -0.003780359909  0.000000000000     -0.000262973336  0.000000000000
  10  26  0.003837416457  0.000000000000      0.006356116642  0.000000000000      0.002931995058  0.000000000000
  10  27  0.002443844069  0.000000000000      0.000390564104  0.000000000000     -0.003180631861  0.000000000000
  10  28  0.008105433071  0.000000000000     -0.000100701743  0.000000000000     -0.002689734466  0.000000000000
  10  29  0.017273052920  0.000000000000     -0.008304560160  0.000000000000     -0.018861317093  0.000000000000
  10  30  0.008255500546  0.000000000000      0.003604798134  0.000000000000     -0.019918253255  0.000000000000
  10  31  0.004035527874  0.000000000000     -0.003780359909  0.000000000000      0.000262973336  0.000000000000
  10  32  0.003837416457  0.000000000000      0.006356116642  0.000000000000     -0.002931995058  0.000000000000
  10  33  0.002443844069  0.000000000000      0.000390564104  0.000000000000      0.003180631861  0.000000000000
  10  34  0.008105433071  0.000000000000     -0.000100701743  0.000000000000      0.002689734466  0.000000000000
  10  35  0.017273052920  0.000000000000     -0.008304560160  0.000000000000      0.018861317093  0.000000000000
  10  36  0.008255500546  0.000000000000      0.003604798134  0.000000000000      0.019918253255  0.000000000000
  10  37  0.004035527874  0.000000000000      0.003780359909  0.000000000000     -0.000262973336  0.000000000000
  10  38  0.003837416457  0.000000000000     -0.006356116642  0.000000000000      0.002931995058  0.000000000000
  10  39  0.002443844069  0.000000000000     -0.000390564104  0.000000000000     -0.003180631861  0.000000000000
  10  40  0.008105433071  0.000000000000      0.000100701743  0.000000000000     -0.002689734466  0.000000000000
  10  41  0.017273052920  0.000000000000      0.008304560160  0.000000000000     -0.018861317093  0.000000000000
  10  42  0.008255500546  0.000000000000     -0.003604798134  0.000000000000     -0.019918253255  0.000000000000
  10  43  0.004035527874  0.000000000000      0.003780359909  0.000000000000      0.000262973336  0.000000000000
  10  44  0.003837416457  0.000000000000     -0.006356116642  0.000000000000     -0.002931995058  0.000000000000
  10  45  0.002443844069  0.000000000000     -0.000390564104  0.000000000000      0.003180631861  0.000000000000
  10  46  0.008105433071  0.000000000000      0.000100701743  0.000000000000      0.002689734466  0.000000000000
  10  47  0.017273052920  0.000000000000      0.008304560160  0.000000000000      0.018861317093  0.000000000000
  10  48  0.008255500546  0.000000000000     -0.003604798134  0.000000000000      0.019918253255  0.000000000000
  10  49  0.015266713160  0.000000000000      0.038777095836  0.000000000000     -0.060316344563  0.000000000000
  10  50 -0.045037786172  0.000000000000      0.014090733524  0.000000000000     -0.114336380387  0.000000000000
  10  51  0.048568098829  0.000000000000     -0.043972396712  0.000000000000     -0.132290915818  0.000000000000
  10  52 -0.043709980536  0.000000000000     -0.023942279133  0.000000000000     -0.126305918445  0.000000000000
  10  53  0.012754912300  0.000000000000      0.002189433338  0.000000000000     -0.013901250598  0.000000000000
  10  54  0.002381464511  0.000000000000     -0.058752817952  0.000000000000     -0.026274986120  0.000000000000
  10  55  0.071267101030  0.000000000000     -0.005260740394  0.000000000000     -0.014951861191  0.000000000000
  10  56 -0.013056289830  0.000000000000     -0.022318582955  0.000000000000      0.006271051189  0.000000000000
  10  57  0.016724645598  0.000000000000     -0.007799317667  0.000000000000      0.003928173609  0.000000000000
  10  58  0.012686908992  0.000000000000      0.000171769836  0.000000000000     -0.009333371810  0.000000000000
  10  59  0.033012552675  0.000000000000      0.025855289955  0.000000000000      0.069584697721  0.000000000000
  10  60  0.015266713160  0.000000000000      0.038777095836  0.000000000000      0.060316344564  0.000000000000
  10  61 -0.045037786172  0.000000000000      0.014090733524  0.000000000000      0.114336380387  0.000000000000
  10  62  0.048568098828  0.000000000000     -0.043972396712  0.000000000000      0.132290915818  0.000000000000
  10  63 -0.043709980536  0.000000000000     -0.023942279132  0.000000000000      0.126305918445  0.000000000000
  10  64  0.012754912300  0.000000000000      0.002189433338  0.000000000000      0.013901250599  0.000000000000
  10  65  0.002381464511  0.000000000000     -0.058752817953  0.000000000000      0.026274986120  0.000000000000
  10  66  0.071267101030  0.000000000000     -0.005260740394  0.000000000000      0.014951861191  0.000000000000
  10  67 -0.013056289830  0.000000000000     -0.022318582956  0.000000000000     -0.006271051189  0.000000000000
  10  68  0.016724645598  0.000000000000     -0.007799317667  0.000000000000     -0.003928173609  0.000000000000
  10  69  0.012686908992  0.000000000000      0.000171769836  0.000000000000      0.009333371810  0.000000000000
  10  70  0.033012552675  0.000000000000      0.025855289955  0.000000000000     -0.069584697721  0.000000000000
  10  71  0.015266713160  0.000000000000     -0.038777095836  0.000000000000     -0.060316344564  0.000000000000
  10  72 -0.045037786172  0.000000000000     -0.014090733524  0.000000000000     -0.114336380387  0.000000000000
  10  73  0.048568098828  0.000000000000      0.043972396712  0.000000000000     -0.132290915818  0.000000000000
  10  74 -0.043709980536  0.000000000000      0.023942279132  0.000000000000     -0.126305918445  0.000000000000
  10  75  0.012754912300  0.000000000000     -0.002189433338  0.000000000000     -0.013901250599  0.000000000000
  10  76  0.002381464512  0.000000000000      0.058752817953  0.000000000000     -0.026274986120  0.000000000000
  10  77  0.071267101030  0.000000000000      0.005260740394  0.000000000000     -0.014951861191  0.000000000000
  10  78 -0.013056289830  0.000000000000      0.022318582956  0.000000000000      0.006271051189  0.000000000000
  10  79  0.016724645598  0.000000000000      0.007799317667  0.000000000000      0.003928173609  0.000000000000
  10  80  0.012686908992  0.000000000000     -0.000171769836  0.000000000000     -0.009333371810  0.000000000000
  10  81  0.033012552675  0.000000000000     -0.025855289955  0.000000000000      0.069584697721  0.000000000000
  10  82  0.015266713160  0.000000000000     -0.038777095836  0.000000000000      0.060316344564  0.000000000000
  10  83 -0.045037786172  0.000000000000     -0.014090733524  0.000000000000      0.114336380387  0.000000000000
  10  84  0.048568098829  0.000000000000      0.043972396712  0.000000000000      0.132290915818  0.000000000000
  10  85 -0.043709980536  0.000000000000      0.023942279133  0.000000000000      0.126305918445  0.000000000000
  10  86  0.012754912300  0.000000000000     -0.002189433338  0.000000000000      0.013901250598  0.000000000000
  10  87  0.002381464511  0.000000000000      0.058752817952  0.000000000000      0.026274986120  0.000000000000
  10  88  0.071267101030  0.000000000000      0.005260740394  0.000000000000      0.014951861191  0.000000000000
  10  89 -0.013056289830  0.000000000000      0.022318582955  0.000000000000     -0.006271051189  0.000000000000
  10  90  0.016724645598  0.000000000000      0.007799317667  0.000000000000     -0.003928173609  0.000000000000
  10  91  0.012686908992  0.000000000000     -0.000171769836  0.000000000000      0.009333371810  0.000000000000
  10  92  0.033012552675  0.000000000000     -0.025855289955  0.000000000000     -0.069584697721  0.000000000000
  10  93  0.015266713160  0.000000000000      0.038777095836  0.000000000000     -0.060316344564  0.000000000000
  10  94 -0.045037786172  0.000000000000      0.014090733524  0.000000000000     -0.114336380387  0.000000000000
  10  95  0.048568098828  0.000000000000     -0.043972396712  0.000000000000     -0.132290915818  0.000000000000
  10  96 -0.043709980536  0.000000000000     -0.023942279132  0.000000000000     -0.126305918445  0.000000000000
  10  97  0.012754912300  0.000000000000      0.002189433338  0.000000000000     -0.013901250599  0.000000000000
  10  98  0.002381464512  0.000000000000     -0.058752817953  0.000000000000     -0.026274986120  0.000000000000
  10  99  0.071267101030  0.000000000000     -0.005260740394  0.000000000000     -0.014951861191  0.000000000000
  10 100 -0.013056289830  0.000000000000     -0.022318582956  0.000000000000      0.006271051189  0.000000000000
  10 101  0.016724645598  0.000000000000     -0.007799317667  0.000000000000      0.003928173609  0.000000000000
  10 102  0.012686908992  0.000000000000      0.000171769836  0.000000000000     -0.009333371810  0.000000000000
  10 103  0.033012552675  0.000000000000      0.025855289955  0.000000000000      0.069584697721  0.000000000000
  10 104  0.015266713160  0.000000000000      0.038777095836  0.000000000000      0.060316344564  0.000000000000
  10 105 -0.045037786172  0.000000000000      0.014090733524  0.000000000000      0.114336380387  0.000000000000
  10 106  0.048568098829  0.000000000000     -0.043972396712  0.000000000000      0.132290915818  0.000000000000
  10 107 -0.043709980536  0.000000000000     -0.023942279133  0.000000000000      0.126305918445  0.000000000000
  10 108  0.012754912300  0.000000000000      0.002189433338  0.000000000000      0.013901250598  0.000000000000
  10 109  0.002381464511  0.000000000000     -0.058752817953  0.000000000000      0.026274986120  0.000000000000
  10 110  0.071267101030  0.000000000000     -0.005260740394  0.000000000000      0.014951861191  0.000000000000
  10 111 -0.013056289830  0.000000000000     -0.022318582955  0.000000000000     -0.006271051189  0.000000000000
  10 112  0.016724645598  0.000000000000     -0.007799317667  0.000000000000     -0.003928173609  0.000000000000
  10 113  0.012686908992  0.000000000000      0.000171769836  0.000000000000      0.009333371810  0.000000000000
  10 114  0.033012552675  0.000000000000      0.025855289955  0.000000000000     -0.069584697721  0.000000000000
  10 115  0.015266713160  0.000000000000     -0.038777095836  0.000000000000     -0.060316344563  0.000000000000
  10 116 -0.045037786172  0.000000000000     -0.014090733524  0.000000000000     -0.114336380387  0.000000000000
  10 117  0.048568098829  0.000000000000      0.043972396712  0.000000000000     -0.132290915818  0.000000000000
  10 118 -0.043709980536  0.000000000000      0.023942279133  0.000000000000     -0.126305918445  0.000000000000
  10 119  0.012754912300  0.000000000000     -0.002189433338  0.000000000000     -0.013901250598  0.000000000000
  10 120  0.002381464511  0.000000000000      0.058752817952  0.000000000000     -0.026274986120  0.000000000000
  10 121  0.071267101030  0.000000000000      0.005260740394  0.000000000000     -0.014951861191  0.000000000000
  10 122 -0.013056289830  0.000000000000      0.022318582955  0.000000000000      0.006271051189  0.000000000000
  10 123  0.016724645598  0.000000000000      0.007799317667  0.000000000000      0.003928173609  0.000000000000
  10 124  0.012686908992  0.000000000000     -0.000171769836  0.000000000000     -0.009333371810  0.000000000000
  10 125  0.033012552675  0.000000000000     -0.025855289955  0.000000000000      0.069584697721  0.000000000000
  10 126  0.015266713160  0.000000000000     -0.038777095836  0.000000000000      0.060316344564  0.000000000000
  10 127 -0.045037786172  0.000000000000     -0.014090733524  0.000000000000      0.114336380387  0.000000000000
  10 128  0.048568098828  0.000000000000      0.043972396712  0.000000000000      0.132290915818  0.000000000000
  10 129 -0.043709980536  0.000000000000      0.023942279132  0.000000000000      0.126305918445  0.000000000000
  10 130  0.012754912300  0.000000000000     -0.002189433338  0.000000000000      0.013901250599  0.000000000000
  10 131  0.002381464511  0.000000000000      0.058752817953  0.000000000000      0.026274986120  0.000000000000
  10 132  0.071267101031  0.000000000000      0.005260740394  0.000000000000      0.014951861191  0.000000000000
  10 133 -0.013056289830  0.000000000000      0.022318582956  0.000000000000     -0.006271051189  0.000000000000
  10 134  0.016724645598  0.000000000000      0.007799317667  0.000000000000     -0.003928173609  0.000000000000
  10 135  0.012686908992  0.000000000000     -0.000171769836  0.000000000000      0.009333371810  0.000000000000
  10 136  0.033012552675  0.000000000000     -0.025855289955  0.000000000000     -0.069584697721  0.000000000000
  10 137 -0.016449532028  0.000000000000     -0.010691127941  0.000000000000     -0.139800515732  0.000000000000
  10 138  0.023683143438  0.000000000000      0.001499298230  0.000000000000     -0.016042404407  0.000000000000
  10 139 -0.016449532028  0.000000000000     -0.010691127941  0.000000000000      0.139800515731  0.000000000000
  10 140  0.023683143438  0.000000000000      0.001499298230  0.000000000000      0.016042404407  0.000000000000
  10 141 -0.016449532027  0.000000000000      0.010691127941  0.000000000000     -0.139800515731  0.000000000000
  10 142  0.023683143438  0.000000000000     -0.001499298230  0.000000000000     -0.016042404407  0.000000000000
  10 143 -0.016449532028  0.000000000000      0.010691127941  0.000000000000      0.139800515732  0.000000000000
  10 144  0.023683143438  0.000000000000     -0.001499298230  0.000000000000      0.016042404407  0.000000000000
  10 145 -0.016449532027  0.000000000000     -0.010691127941  0.000000000000     -0.139800515731  0.000000000000
  10 146  0.023683143438  0.000000000000      0.001499298230  0.000000000000     -0.016042404407  0.000000000000
  10 147 -0.016449532028  0.000000000000     -0.010691127941  0.000000000000      0.139800515732  0.000000000000
  10 148  0.023683143438  0.000000000000      0.001499298230  0.000000000000      0.016042404407  0.000000000000
  10 149 -0.016449532028  0.000000000000      0.010691127941  0.000000000000     -0.139800515732  0.000000000000
  10 150  0.023683143438  0.000000000000     -0.001499298230  0.000000000000     -0.016042404407  0.000000000000
  10 151 -0.016449532028  0.000000000000      0.010691127941  0.000000000000      0.139800515731  0.000000000000
  10 152  0.023683143438  0.000000000000     -0.001499298230  0.000000000000      0.016042404407  0.000000000000
  10 153 -0.008302659082  0.000000000000     -0.011901055520  0.000000000000     -0.150855594679  0.000000000000
  10 154  0.027720776452  0.000000000000     -0.012650906610  0.000000000000     -0.017701985256  0.000000000000
  10 155 -0.008302659082  0.000000000000     -0.011901055520  0.000000000000      0.150855594679  0.000000000000
  10 156  0.027720776452  0.000000000000     -0.012650906610  0.000000000000      0.017701985256  0.000000000000
  10 157 -0.008302659082  0.000000000000      0.011901055520  0.000000000000     -0.150855594679  0.000000000000
  10 158  0.027720776452  0.000000000000      0.012650906610  0.000000000000     -0.017701985256  0.000000000000
  10 159 -0.008302659082  0.000000000000      0.011901055520  0.000000000000      0.150855594679  0.000000000000
  10 160  0.027720776452  0.000000000000      0.012650906610  0.000000000000      0.017701985256  0.000000000000
  10 161 -0.008302659082  0.000000000000     -0.011901055520  0.000000000000     -0.150855594679  0.000000000000
  10 162  0.027720776452  0.000000000000     -0.012650906610  0.000000000000     -0.017701985256  0.000000000000
  10 163 -0.008302659082  0.000000000000     -0.011901055520  0.000000000000      0.150855594679  0.000000000000
  10 164  0.027720776452  0.000000000000     -0.012650906610  0.000000000000      0.017701985256  0.000000000000
  10 165 -0.008302659082  0.000000000000      0.011901055520  0.000000000000     -0.150855594679  0.000000000000
  10 166  0.027720776452  0.000000000000      0.012650906610  0.000000000000     -0.017701985256  0.000000000000
  10 167 -0.008302659082  0.000000000000      0.011901055520  0.000000000000      0.150855594679  0.000000000000
  10 168  0.027720776452  0.000000000000      0.012650906610  0.000000000000      0.017701985256  0.000000000000
  11   1 -0.001587008281  0.000000000000     -0.011267326127  0.000000000000      0.006765368671  0.000000000000
  11   2 -0.000818445778  0.000000000000     -0.017586050532  0.000000000000      0.004522142318  0.000000000000
  11   3  0.012764339975  0.000000000000     -0.003324315304  0.000000000000     -0.004334191736  0.000000000000
  11   4  0.007524229369  0.000000000000      0.002046877991  0.000000000000     -0.002594157635  0.000000000000
  11   5  0.015111174077  0.000000000000     -0.007676586006  0.000000000000     -0.002781906982  0.000000000000
  11   6  0.003951254644  0.000000000000      0.004976182101  0.000000000000     -0.005146906934  0.000000000000
  11   7  0.001587008281  0.000000000000      0.011267326127  0.000000000000      0.006765368671  0.000000000000
  11   8  0.000818445778  0.000000000000      0.017586050532  0.000000000000      0.004522142318  0.000000000000
  11   9 -0.012764339975  0.000000000000      0.003324315304  0.000000000000     -0.004334191736  0.000000000000
  11  10 -0.007524229369  0.000000000000     -0.002046877991  0.000000000000     -0.002594157635  0.000000000000
  11  11 -0.015111174077  0.000000000000      0.007676586006  0.000000000000     -0.002781906982  0.000000000000
  11  12 -0.003951254644  0.000000000000     -0.004976182101  0.000000000000     -0.005146906934  0.000000000000
  11  13  0.001587008281  0.000000000000     -0.011267326127  0.000000000000     -0.006765368671  0.000000000000
  11  14  0.000818445778  0.000000000000     -0.017586050532  0.000000000000     -0.004522142318  0.000000000000
  11  15 -0.012764339975  0.000000000000     -0.003324315304  0.000000000000      0.004334191736  0.000000000000
  11  16 -0.007524229369  0.000000000000      0.002046877991  0.000000000000      0.002594157635  0.000000000000
  11  17 -0.015111174077  0.000000000000     -0.007676586006  0.000000000000      0.002781906982  0.000000000000
  11  18 -0.003951254644  0.000000000000      0.004976182101  0.000000000000      0.005146906934  0.000000000000
  11  19 -0.001587008281  0.000000000000      0.011267326127  0.000000000000     -0.006765368671  0.000000000000
  11  20 -0.000818445778  0.000000000000      0.017586050532  0.000000000000     -0.004522142318  0.000000000000
  11  21  0.012764339975  0.000000000000      0.003324315304  0.000000000000      0.004334191736  0.000000000000
  11  22  0.007524229369  0.000000000000     -0.002046877991  0.000000000000      0.002594157635  0.000000000000
  11  23  0.015111174077  0.000000000000      0.007676586006  0.000000000000      0.002781906983  0.000000000000
  11  24  0.003951254644  0.000000000000     -0.004976182101  0.000000000000      0.005146906935  0.000000000000
  11  25  0.001587008281  0.000000000000      0.011267326127  0.000000000000     -0.006765368671  0.000000000000
  11  26  0.000818445778  0.000000000000      0.017586050532  0.000000000000     -0.004522142318  0.000000000000
  11  27 -0.012764339975  0.000000000000      0.003324315304  0.000000000000      0.004334191736  0.000000000000
  11  28 -0.007524229369  0.000000000000     -0.002046877991  0.000000000000      0.002594157635  0.000000000000
  11  29 -0.015111174077  0.000000000000      0.007676586006  0.000000000000      0.002781906982  0.000000000000
  11  30 -0.003951254644  0.000000000000     -0.004976182101  0.000000000000      0.005146906934  0.000000000000
  11  31 -0.001587008281  0.000000000000     -0.011267326127  0.000000000000     -0.006765368671  0.000000000000
  11  32 -0.000818445778  0.000000000000     -0.017586050532  0.000000000000     -0.004522142318  0.000000000000
  11  33  0.012764339975  0.000000000000     -0.003324315304  0.000000000000      0.004334191736  0.000000000000
  11  34  0.007524229369  0.000000000000      0.002046877991  0.000000000000      0.002594157635  0.000000000000
  11  35  0.015111174077  0.000000000000     -0.007676586006  0.000000000000      0.002781906983  0.000000000000
  11  36  0.003951254644  0.000000000000      0.004976182101  0.000000000000      0.005146906935  0.000000000000
  11  37 -0.001587008281  0.000000000000      0.011267326127  0.000000000000      0.006765368671  0.000000000000
  11  38 -0.000818445778  0.000000000000      0.017586050532  0.000000000000      0.004522142318  0.000000000000
  11  39  0.012764339975  0.000000000000      0.003324315304  0.000000000000     -0.004334191736  0.000000000000
  11  40  0.007524229369  0.000000000000     -0.002046877991  0.000000000000     -0.002594157635  0.000000000000
  11  41  0.015111174077  0.000000000000      0.007676586006  0.000000000000     -0.002781906983  0.000000000000
  11  42  0.003951254644  0.000000000000     -0.004976182101  0.000000000000     -0.005146906935  0.000000000000
  11  43  0.001587008281  0.000000000000     -0.011267326127  0.000000000000      0.006765368671  0.000000000000
  11  44  0.000818445778  0.000000000000     -0.017586050532  0.000000000000      0.004522142318  0.000000000000
  11  45 -0.012764339975  0.000000000000     -0.003324315304  0.000000000000     -0.004334191736  0.000000000000
  11  46 -0.007524229369  0.000000000000      0.002046877991  0.000000000000     -0.002594157635  0.000000000000
  11  47 -0.015111174077  0.000000000000     -0.007676586006  0.000000000000     -0.002781906982  0.000000000000
  11  48 -0.003951254644  0.000000000000      0.004976182101  0.000000000000     -0.005146906934  0.000000000000
  11  49 -0.037139649670  0.000000000000      0.065763354854  0.000000000000     -0.022443817641  0.000000000000
  11  50  0.075074190725  0.000000000000     -0.063851299739  0.000000000000      0.075471367737  0.000000000000
  11  51 -0.058839569674  0.000000000000      0.068719331002  0.000000000000      0.112122441035  0.000000000000
  11  52 -0.048022989331  0.000000000000      0.067207296196  0.000000000000      0.077841779644  0.000000000000
  11  53 -0.073741659607  0.000000000000      0.018556077431  0.000000000000      0.010426027104  0.000000000000
  11  54  0.032185699883  0.000000000000     -0.034966790944  0.000000000000      0.127149012064  0.000000000000
  11  55  0.056719449507  0.000000000000     -0.034056258730  0.000000000000     -0.013005789406  0.000000000000
  11  56 -0.064070147198  0.000000000000     -0.047460173206  0.000000000000      0.006599264420  0.000000000000
  11  57 -0.001718031241  0.000000000000     -0.082445749517  0.000000000000      0.010076626400  0.000000000000
  11  58  0.030629055682  0.000000000000      0.003867525547  0.000000000000     -0.012662856377  0.000000000000
  11  59 -0.017749881498  0.000000000000     -0.018233500422  0.000000000000     -0.017009204397  0.000000000000
  11  60  0.037139649670  0.000000000000     -0.065763354854  0.000000000000     -0.022443817641  0.000000000000
  11  61 -0.075074190725  0.000000000000      0.063851299738  0.000000000000      0.075471367737  0.000000000000
  11  62  0.058839569674  0.000000000000     -0.068719331002  0.000000000000      0.112122441035  0.000000000000
  11  63  0.048022989331  0.000000000000     -0.067207296196  0.000000000000      0.077841779644  0.000000000000
  11  64  0.073741659608  0.000000000000     -0.018556077431  0.000000000000      0.010426027104  0.000000000000
  11  65 -0.032185699883  0.000000000000      0.034966790944  0.000000000000      0.127149012065  0.000000000000
  11  66 -0.056719449507  0.000000000000      0.034056258730  0.000000000000     -0.013005789405  0.000000000000
  11  67  0.064070147198  0.000000000000      0.047460173206  0.000000000000      0.006599264420  0.000000000000
  11  68  0.001718031241  0.000000000000      0.082445749517  0.000000000000      0.010076626400  0.000000000000
  11  69 -0.030629055682  0.000000000000     -0.003867525547  0.000000000000     -0.012662856376  0.000000000000
  11  70  0.017749881498  0.000000000000      0.018233500423  0.000000000000     -0.017009204398  0.000000000000
  11  71  0.037139649670  0.000000000000      0.065763354854  0.000000000000      0.022443817641  0.000000000000
  11  72 -0.075074190725  0.000000000000     -0.063851299738  0.000000000000     -0.075471367737  0.000000000000
  11  73  0.058839569674  0.000000000000      0.068719331002  0.000000000000     -0.112122441035  0.000000000000
  11  74  0.048022989331  0.000000000000      0.067207296196  0.000000000000     -0.077841779644  0.000000000000
  11  75  0.073741659608  0.000000000000      0.018556077431  0.000000000000     -0.010426027104  0.000000000000
  11  76 -0.032185699883  0.000000000000     -0.034966790944  0.000000000000     -0.127149012065  0.000000000000
  11  77 -0.056719449507  0.000000000000     -0.034056258730  0.000000000000      0.013005789405  0.000000000000
  11  78  0.064070147198  0.000000000000     -0.047460173206  0.000000000000     -0.006599264420  0.000000000000
  11  79  0.001718031241  0.000000000000     -0.082445749517  0.000000000000     -0.010076626400  0.000000000000
  11  80 -0.030629055682  0.000000000000      0.003867525547  0.000000000000      0.012662856376  0.000000000000
  11  81  0.017749881498  0.000000000000     -0.018233500423  0.000000000000      0.017009204398  0.000000000000
  11  82 -0.037139649670  0.000000000000     -0.065763354854  0.000000000000      0.022443817641  0.000000000000
  11  83  0.075074190725  0.000000000000      0.063851299738  0.000000000000     -0.075471367737  0.000000000000
  11  84 -0.058839569674  0.000000000000     -0.068719331002  0.000000000000     -0.112122441035  0.000000000000
  11  85 -0.048022989331  0.000000000000     -0.067207296196  0.000000000000     -0.077841779644  0.000000000000
  11  86 -0.073741659607  0.000000000000     -0.018556077431  0.000000000000     -0.010426027104  0.000000000000
  11  87  0.032185699883  0.000000000000      0.034966790944  0.000000000000     -0.127149012064  0.000000000000
  11  88  0.056719449507  0.000000000000      0.034056258730  0.000000000000      0.013005789406  0.000000000000
  11  89 -0.064070147198  0.000000000000      0.047460173206  0.000000000000     -0.006599264420  0.000000000000
  11  90 -0.001718031241  0.000000000000      0.082445749517  0.000000000000     -0.010076626400  0.000000000000
  11  91  0.030629055682  0.000000000000     -0.003867525547  0.000000000000      0.012662856377  0.000000000000
  11  92 -0.017749881498  0.000000000000      0.018233500422  0.000000000000      0.017009204398  0.000000000000
  11  93  0.037139649670  0.000000000000     -0.065763354854  0.000000000000      0.022443817641  0.000000000000
  11  94 -0.075074190725  0.000000000000      0.063851299739  0.000000000000     -0.075471367737  0.000000000000
  11  95  0.058839569674  0.000000000000     -0.068719331002  0.000000000000     -0.112122441035  0.000000000000
  11  96  0.048022989331  0.000000000000     -0.067207296196  0.000000000000     -0.077841779644  0.000000000000
  11  97  0.073741659608  0.000000000000     -0.018556077431  0.000000000000     -0.010426027104  0.000000000000
  11  98 -0.032185699883  0.000000000000      0.034966790944  0.000000000000     -0.127149012065  0.000000000000
  11  99 -0.056719449507  0.000000000000      0.034056258730  0.000000000000      0.013005789405  0.000000000000
  11 100  0.064070147198  0.000000000000      0.047460173206  0.000000000000     -0.006599264420  0.000000000000
  11 101  0.001718031241  0.000000000000      0.082445749517  0.000000000000     -0.010076626400  0.000000000000
  11 102 -0.030629055682  0.000000000000     -0.003867525547  0.000000000000      0.012662856376  0.000000000000
  11 103  0.017749881498  0.000000000000      0.018233500422  0.000000000000      0.017009204398  0.000000000000
  11 104 -0.037139649670  0.000000000000      0.065763354854  0.000000000000      0.022443817641  0.000000000000
  11 105  0.075074190725  0.000000000000     -0.063851299739  0.000000000000     -0.075471367737  0.000000000000
  11 106 -0.058839569674  0.000000000000      0.068719331002  0.000000000000     -0.112122441035  0.000000000000
  11 107 -0.048022989331  0.000000000000      0.067207296196  0.000000000000     -0.077841779644  0.000000000000
  11 108 -0.073741659607  0.000000000000      0.018556077431  0.000000000000     -0.010426027104  0.000000000000
  11 109  0.032185699883  0.000000000000     -0.034966790944  0.000000000000     -0.127149012064  0.000000000000
  11 110  0.056719449507  0.000000000000     -0.034056258730  0.000000000000      0.013005789406  0.000000000000
  11 111 -0.064070147198  0.000000000000     -0.047460173206  0.000000000000     -0.006599264420  0.000000000000
  11 112 -0.001718031241  0.000000000000     -0.082445749517  0.000000000000     -0.010076626400  0.000000000000
  11 113  0.030629055682  0.000000000000      0.003867525547  0.000000000000      0.012662856377  0.000000000000
  11 114 -0.017749881498  0.000000000000     -0.018233500422  0.000000000000      0.017009204398  0.000000000000
  11 115 -0.037139649670  0.000000000000     -0.065763354854  0.000000000000     -0.022443817641  0.000000000000
  11 116  0.075074190725  0.000000000000      0.063851299739  0.000000000000      0.075471367737  0.000000000000
  11 117 -0.058839569674  0.000000000000     -0.068719331002  0.000000000000      0.112122441035  0.000000000000
  11 118 -0.048022989331  0.000000000000     -0.067207296196  0.000000000000      0.077841779644  0.000000000000
  11 119 -0.073741659607  0.000000000000     -0.018556077431  0.000000000000      0.010426027104  0.000000000000
  11 120  0.032185699883  0.000000000000      0.034966790944  0.000000000000      0.127149012064  0.000000000000
  11 121  0.056719449507  0.000000000000      0.034056258730  0.000000000000     -0.013005789406  0.000000000000
  11 122 -0.064070147198  0.000000000000      0.047460173206  0.000000000000      0.006599264420  0.000000000000
  11 123 -0.001718031241  0.000000000000      0.082445749517  0.000000000000      0.010076626400  0.000000000000
  11 124  0.030629055682  0.000000000000     -0.003867525547  0.000000000000     -0.012662856377  0.000000000000
  11 125 -0.017749881498  0.000000000000      0.018233500422  0.000000000000     -0.017009204397  0.000000000000
  11 126  0.037139649670  0.000000000000      0.065763354854  0.000000000000     -0.022443817641  0.000000000000
  11 127 -0.075074190725  0.000000000000     -0.063851299739  0.000000000000      0.075471367737  0.000000000000
  11 128  0.058839569674  0.000000000000      0.068719331002  0.000000000000      0.112122441035  0.000000000000
  11 129  0.048022989331  0.000000000000      0.067207296196  0.000000000000      0.077841779644  0.000000000000
  11 130  0.073741659608  0.000000000000      0.018556077431  0.000000000000      0.010426027104  0.000000000000
  11 131 -0.032185699883  0.000000000000     -0.034966790944  0.000000000000      0.127149012065  0.000000000000
  11 132 -0.056719449507  0.000000000000     -0.034056258730  0.000000000000     -0.013005789405  0.000000000000
  11 133  0.064070147198  0.000000000000     -0.047460173206  0.000000000000      0.006599264420  0.000000000000
  11 134  0.001718031241  0.000000000000     -0.082445749517  0.000000000000      0.010076626400  0.000000000000
  11 135 -0.030629055682  0.000000000000      0.003867525547  0.000000000000     -0.012662856376  0.000000000000
  11 136  0.017749881498  0.000000000000     -0.018233500423  0.000000000000     -0.017009204398  0.000000000000
  11 137  0.019776284813  0.000000000000      0.017368658844  0.000000000000      0.058100664329  0.000000000000
  11 138 -0.025179458006  0.000000000000     -0.026713909242  0.000000000000      0.000804148544  0.000000000000
  11 139 -0.019776284813  0.000000000000     -0.017368658844  0.000000000000      0.058100664330  0.000000000000
  11 140  0.025179458006  0.000000000000      0.026713909242  0.000000000000      0.000804148544  0.000000000000
  11 141 -0.019776284813  0.000000000000      0.017368658844  0.000000000000     -0.058100664330  0.000000000000
  11 142  0.025179458006  0.000000000000     -0.026713909242  0.000000000000     -0.000804148544  0.000000000000
  11 143  0.019776284813  0.000000000000     -0.017368658844  0.000000000000     -0.058100664329  0.000000000000
  11 144 -0.025179458006  0.000000000000      0.026713909242  0.000000000000     -0.000804148544  0.000000000000
  11 145 -0.019776284813  0.000000000000     -0.017368658844  0.000000000000     -0.058100664330  0.000000000000
  11 146  0.025179458006  0.000000000000      0.026713909242  0.000000000000     -0.000804148544  0.000000000000
  11 147  0.019776284813  0.000000000000      0.017368658844  0.000000000000     -0.058100664329  0.000000000000
  11 148 -0.025179458006  0.000000000000     -0.026713909242  0.000000000000     -0.000804148544  0.000000000000
  11 149  0.019776284813  0.000000000000     -0.017368658844  0.000000000000      0.058100664329  0.000000000000
  11 150 -0.025179458006  0.000000000000      0.026713909242  0.000000000000      0.000804148544  0.000000000000
  11 151 -0.019776284813  0.000000000000      0.017368658844  0.000000000000      0.058100664330  0.000000000000
  11 152  0.025179458006  0.000000000000     -0.026713909242  0.000000000000      0.000804148544  0.000000000000
  11 153 -0.025499462969  0.000000000000      0.088035267838  0.000000000000      0.083565482424  0.000000000000
  11 154  0.025581362537  0.000000000000     -0.034208863128  0.000000000000      0.042148504021  0.000000000000
  11 155  0.025499462969  0.000000000000     -0.088035267839  0.000000000000      0.083565482424  0.000000000000
  11 156 -0.025581362537  0.000000000000      0.034208863128  0.000000000000      0.042148504021  0.000000000000
  11 157  0.025499462969  0.000000000000      0.088035267838  0.000000000000     -0.083565482424  0.000000000000
  11 158 -0.025581362537  0.000000000000     -0.034208863128  0.000000000000     -0.042148504021  0.000000000000
  11 159 -0.025499462969  0.000000000000     -0.088035267838  0.000000000000     -0.083565482424  0.000000000000
  11 160  0.025581362537  0.000000000000      0.034208863128  0.000000000000     -0.042148504021  0.000000000000
  11 161  0.025499462969  0.000000000000     -0.088035267838  0.000000000000     -0.083565482424  0.000000000000
  11 162 -0.025581362537  0.000000000000      0.034208863128  0.000000000000     -0.042148504021  0.000000000000
  11 163 -0.025499462969  0.000000000000      0.088035267838  0.000000000000     -0.083565482424  0.000000000000
  11 164  0.025581362537  0.000000000000     -0.034208863128  0.000000000000     -0.042148504021  0.000000000000
  11 165 -0.025499462969  0.000000000000     -0.088035267838  0.000000000000      0.083565482424  0.000000000000
  11 166  0.025581362537  0.000000000000      0.034208863128  0.000000000000      0.042148504021  0.000000000000
  11 167  0.025499462969  0.000000000000      0.088035267838  0.000000000000      0.083565482424  0.000000000000
  11 168 -0.025581362537  0.000000000000     -0.034208863128  0.000000000000      0.042148504021  0.000000000000
  12   1  0.011272898185  0.000000000000     -0.012541625627  0.000000000000      0.014562905968  0.000000000000
  12   2  0.014408045148  0.000000000000     -0.010993470657  0.000000000000      0.012770440263  0.000000000000
  12   3  0.011276885991  0.000000000000      0.002108672806  0.000000000000      0.004147799536  0.000000000000
  12   4 -0.009185454003  0.000000000000      0.001186599536  0.000000000000     -0.004338795393  0.000000000000
  12   5  0.014775937586  0.000000000000      0.013331833166  0.000000000000     -0.005776285488  0.000000000000
  12   6  0.009094067025  0.000000000000      0.019950633213  0.000000000000     -0.005020950866  0.000000000000
  12   7 -0.011272898185  0.000000000000      0.012541625627  0.000000000000      0.014562905968  0.000000000000
  12   8 -0.014408045148  0.000000000000      0.010993470657  0.000000000000      0.012770440263  0.000000000000
  12   9 -0.011276885991  0.000000000000     -0.002108672806  0.000000000000      0.004147799536  0.000000000000
  12  10  0.009185454003  0.000000000000     -0.001186599536  0.000000000000     -0.004338795393  0.000000000000
  12  11 -0.014775937586  0.000000000000     -0.013331833166  0.000000000000     -0.005776285488  0.000000000000
  12  12 -0.009094067025  0.000000000000     -0.019950633213  0.000000000000     -0.005020950866  0.000000000000
  12  13  0.011272898185  0.000000000000      0.012541625627  0.000000000000      0.014562905968  0.000000000000
  12  14  0.014408045148  0.000000000000      0.010993470657  0.000000000000      0.012770440263  0.000000000000
  12  15  0.011276885991  0.000000000000     -0.002108672806  0.000000000000      0.004147799536  0.000000000000
  12  16 -0.009185454003  0.000000000000     -0.001186599536  0.000000000000     -0.004338795393  0.000000000000
  12  17  0.014775937586  0.000000000000     -0.013331833166  0.000000000000     -0.005776285488  0.000000000000
  12  18  0.009094067025  0.000000000000     -0.019950633213  0.000000000000     -0.005020950866  0.000000000000
  12  19 -0.011272898185  0.000000000000     -0.012541625627  0.000000000000      0.014562905968  0.000000000000
  12  20 -0.014408045148  0.000000000000     -0.010993470657  0.000000000000      0.012770440263  0.000000000000
  12  21 -0.011276885991  0.000000000000      0.002108672806  0.000000000000      0.004147799536  0.000000000000
  12  22  0.009185454003  0.000000000000      0.001186599536  0.000000000000     -0.004338795393  0.000000000000
  12  23 -0.014775937586  0.000000000000      0.013331833166  0.000000000000     -0.005776285488  0.000000000000
  12  24 -0.009094067025  0.000000000000      0.019950633213  0.000000000000     -0.005020950866  0.000000000000
  12  25 -0.011272898185  0.000000000000      0.012541625627  0.000000000000     -0.014562905968  0.000000000000
  12  26 -0.014408045148  0.000000000000      0.010993470657  0.000000000000     -0.012770440263  0.000000000000
  12  27 -0.011276885991  0.000000000000     -0.002108672806  0.000000000000     -0.004147799536  0.000000000000
  12  28  0.009185454003  0.000000000000     -0.001186599536  0.000000000000      0.004338795393  0.000000000000
  12  29 -0.014775937586  0.000000000000     -0.013331833166  0.000000000000      0.005776285488  0.000000000000
  12  30 -0.009094067025  0.000000000000     -0.019950633213  0.000000000000      0.005020950866  0.000000000000
  12  31  0.011272898185  0.000000000000     -0.012541625627  0.000000000000     -0.014562905968  0.000000000000
  12  32  0.014408045148  0.000000000000     -0.010993470657  0.000000000000     -0.012770440263  0.000000000000
  12  33  0.011276885991  0.000000000000      0.002108672806  0.000000000000     -0.004147799536  0.000000000000
  12  34 -0.009185454003  0.000000000000      0.001186599536  0.000000000000      0.004338795393  0.000000000000
  12  35  0.014775937586  0.000000000000      0.013331833166  0.000000000000      0.005776285488  0.000000000000
  12  36  0.009094067025  0.000000000000      0.019950633213  0.000000000000      0.005020950866  0.000000000000
  12  37 -0.011272898185  0.000000000000     -0.012541625627  0.000000000000     -0.014562905968  0.000000000000
  12  38 -0.014408045148  0.000000000000     -0.010993470657  0.000000000000     -0.012770440263  0.000000000000
  12  39 -0.011276885991  0.000000000000      0.002108672806  0.000000000000     -0.004147799536  0.000000000000
  12  40  0.009185454003  0.000000000000      0.001186599536  0.000000000000      0.004338795393  0.000000000000
  12  41 -0.014775937586  0.000000000000      0.013331833166  0.000000000000      0.005776285488  0.000000000000
  12  42 -0.009094067025  0.000000000000      0.019950633213  0.000000000000      0.005020950866  0.000000000000
  12  43  0.011272898185  0.000000000000      0.012541625627  0.000000000000     -0.014562905968  0.000000000000
  12  44  0.014408045148  0.000000000000      0.010993470657  0.000000000000     -0.012770440263  0.000000000000
  12  45  0.011276885991  0.000000000000     -0.002108672806  0.000000000000     -0.004147799536  0.000000000000
  12  46 -0.009185454003  0.000000000000     -0.001186599536  0.000000000000      0.004338795393  0.000000000000
  12  47  0.014775937586  0.000000000000     -0.013331833166  0.000000000000      0.005776285488  0.000000000000
  12  48  0.009094067025  0.000000000000     -0.019950633213  0.000000000000      0.005020950866  0.000000000000
  12  49  0.056027611642  0.000000000000      0.060726827830  0.000000000000     -0.050675185021  0.000000000000
  12  50 -0.104366014038  0.000000000000      0.053461371138  0.000000000000     -0.006682148495  0.000000000000
  12  51  0.090029850296  0.000000000000     -0.067535684358  0.000000000000      0.066289671991  0.000000000000
  12  52 -0.030138998522  0.000000000000     -0.030993607988  0.000000000000     -0.032132738370  0.000000000000
  12  53  0.013087805423  0.000000000000     -0.007820824887  0.000000000000     -0.018352568609  0.000000000000
  12  54  0.041648834991  0.000000000000     -0.100772881856  0.000000000000      0.026815708862  0.000000000000
  12  55  0.157289053397  0.000000000000     -0.016627047824  0.000000000000     -0.007638913163  0.000000000000
  12  56  0.040464615457  0.000000000000     -0.033528016216  0.000000000000      0.044401123933  0.000000000000
  12  57  0.053887263275  0.000000000000     -0.032389709657  0.000000000000      0.054233158288  0.000000000000
  12  58  0.042112124878  0.000000000000      0.006199490943  0.000000000000     -0.021296185462  0.000000000000
  12  59  0.035652229904  0.000000000000     -0.061352488315  0.000000000000      0.034261272010  0.000000000000
  12  60 -0.056027611642  0.000000000000     -0.060726827830  0.000000000000     -0.050675185021  0.000000000000
  12  61  0.104366014037  0.000000000000     -0.053461371138  0.000000000000     -0.006682148495  0.000000000000
  12  62 -0.090029850296  0.000000000000      0.067535684358  0.000000000000      0.066289671991  0.000000000000
  12  63  0.030138998522  0.000000000000      0.030993607988  0.000000000000     -0.032132738370  0.000000000000
  12  64 -0.013087805423  0.000000000000      0.007820824887  0.000000000000     -0.018352568609  0.000000000000
  12  65 -0.041648834991  0.000000000000      0.100772881856  0.000000000000      0.026815708862  0.000000000000
  12  66 -0.157289053397  0.000000000000      0.016627047824  0.000000000000     -0.007638913163  0.000000000000
  12  67 -0.040464615457  0.000000000000      0.033528016216  0.000000000000      0.044401123933  0.000000000000
  12  68 -0.053887263275  0.000000000000      0.032389709657  0.000000000000      0.054233158288  0.000000000000
  12  69 -0.042112124878  0.000000000000     -0.006199490943  0.000000000000     -0.021296185462  0.000000000000
  12  70 -0.035652229904  0.000000000000      0.061352488315  0.000000000000      0.034261272010  0.000000000000
  12  71  0.056027611642  0.000000000000     -0.060726827830  0.000000000000     -0.050675185021  0.000000000000
  12  72 -0.104366014038  0.000000000000     -0.053461371138  0.000000000000     -0.006682148495  0.000000000000
  12  73  0.090029850296  0.000000000000      0.067535684358  0.000000000000      0.066289671991  0.000000000000
  12  74 -0.030138998522  0.000000000000      0.030993607988  0.000000000000     -0.032132738370  0.000000000000
  12  75  0.013087805423  0.000000000000      0.007820824887  0.000000000000     -0.018352568609  0.000000000000
  12  76  0.041648834991  0.000000000000      0.100772881856  0.000000000000      0.026815708862  0.000000000000
  12  77  0.157289053397  0.000000000000      0.016627047824  0.000000000000     -0.007638913163  0.000000000000
  12  78  0.040464615457  0.000000000000      0.033528016216  0.000000000000      0.044401123933  0.000000000000
  12  79  0.053887263274  0.000000000000      0.032389709657  0.000000000000      0.054233158288  0.000000000000
  12  80  0.042112124878  0.000000000000     -0.006199490943  0.000000000000     -0.021296185462  0.000000000000
  12  81  0.035652229904  0.000000000000      0.061352488315  0.000000000000      0.034261272010  0.000000000000
  12  82 -0.056027611642  0.000000000000      0.060726827830  0.000000000000     -0.050675185021  0.000000000000
  12  83  0.104366014038  0.000000000000      0.053461371138  0.000000000000     -0.006682148495  0.000000000000
  12  84 -0.090029850296  0.000000000000     -0.067535684358  0.000000000000      0.066289671991  0.000000000000
  12  85  0.030138998522  0.000000000000     -0.030993607988  0.000000000000     -0.032132738370  0.000000000000
  12  86 -0.013087805423  0.000000000000     -0.007820824887  0.000000000000     -0.018352568609  0.000000000000
  12  87 -0.041648834991  0.000000000000     -0.100772881856  0.000000000000      0.026815708862  0.000000000000
  12  88 -0.157289053397  0.000000000000     -0.016627047824  0.000000000000     -0.007638913163  0.000000000000
  12  89 -0.040464615457  0.000000000000     -0.033528016216  0.000000000000      0.044401123933  0.000000000000
  12  90 -0.053887263274  0.000000000000     -0.032389709657  0.000000000000      0.054233158288  0.000000000000
  12  91 -0.042112124878  0.000000000000      0.006199490943  0.000000000000     -0.021296185462  0.000000000000
  12  92 -0.035652229904  0.000000000000     -0.061352488315  0.000000000000      0.034261272010  0.000000000000
  12  93 -0.056027611642  0.000000000000     -0.060726827830  0.000000000000      0.050675185021  0.000000000000
  12  94  0.104366014038  0.000000000000     -0.053461371138  0.000000000000      0.006682148495  0.000000000000
  12  95 -0.090029850296  0.000000000000      0.067535684358  0.000000000000     -0.066289671991  0.000000000000
  12  96  0.030138998522  0.000000000000      0.030993607988  0.000000000000      0.032132738370  0.000000000000
  12  97 -0.013087805423  0.000000000000      0.007820824887  0.000000000000      0.018352568609  0.000000000000
  12  98 -0.041648834991  0.000000000000      0.100772881856  0.000000000000     -0.026815708862  0.000000000000
  12  99 -0.157289053397  0.000000000000      0.016627047824  0.000000000000      0.007638913163  0.000000000000
  12 100 -0.040464615457  0.000000000000      0.033528016216  0.000000000000     -0.044401123933  0.000000000000
  12 101 -0.053887263274  0.000000000000      0.032389709657  0.000000000000     -0.054233158288  0.000000000000
  12 102 -0.042112124878  0.000000000000     -0.006199490943  0.000000000000      0.021296185462  0.000000000000
  12 103 -0.035652229904  0.000000000000      0.061352488315  0.000000000000     -0.034261272010  0.000000000000
  12 104  0.056027611642  0.000000000000      0.060726827830  0.000000000000      0.050675185021  0.000000000000
  12 105 -0.104366014038  0.000000000000      0.053461371138  0.000000000000      0.006682148495  0.000000000000
  12 106  0.090029850296  0.000000000000     -0.067535684358  0.000000000000     -0.066289671991  0.000000000000
  12 107 -0.030138998522  0.000000000000     -0.030993607988  0.000000000000      0.032132738370  0.000000000000
  12 108  0.013087805423  0.000000000000     -0.007820824887  0.000000000000      0.018352568609  0.000000000000
  12 109  0.041648834991  0.000000000000     -0.100772881856  0.000000000000     -0.026815708862  0.000000000000
  12 110  0.157289053397  0.000000000000     -0.016627047824  0.000000000000      0.007638913163  0.000000000000
  12 111  0.040464615457  0.000000000000     -0.033528016216  0.000000000000     -0.044401123933  0.000000000000
  12 112  0.053887263274  0.000000000000     -0.032389709657  0.000000000000     -0.054233158288  0.000000000000
  12 113  0.042112124878  0.000000000000      0.006199490943  0.000000000000      0.021296185462  0.000000000000
  12 114  0.035652229904  0.000000000000     -0.061352488315  0.000000000000     -0.034261272010  0.000000000000
  12 115 -0.056027611642  0.000000000000      0.060726827830  0.000000000000      0.050675185021  0.000000000000
  12 116  0.104366014037  0.000000000000      0.053461371138  0.000000000000      0.006682148495  0.000000000000
  12 117 -0.090029850296  0.000000000000     -0.067535684358  0.000000000000     -0.066289671991  0.000000000000
  12 118  0.030138998522  0.000000000000     -0.030993607988  0.000000000000      0.032132738370  0.000000000000
  12 119 -0.013087805423  0.000000000000     -0.007820824887  0.000000000000      0.018352568609  0.000000000000
  12 120 -0.041648834991  0.000000000000     -0.100772881856  0.000000000000     -0.026815708862  0.000000000000
  12 121 -0.157289053397  0.000000000000     -0.016627047824  0.000000000000      0.007638913163  0.000000000000
  12 122 -0.040464615457  0.000000000000     -0.033528016216  0.000000000000     -0.044401123933  0.000000000000
  12 123 -0.053887263275  0.000000000000     -0.032389709657  0.000000000000     -0.054233158288  0.000000000000
  12 124 -0.042112124878  0.000000000000      0.006199490943  0.000000000000      0.021296185462  0.000000000000
  12 125 -0.035652229904  0.000000000000     -0.061352488315  0.000000000000     -0.034261272010  0.000000000000
  12 126  0.056027611642  0.000000000000     -0.060726827830  0.000000000000      0.050675185021  0.000000000000
  12 127 -0.104366014038  0.000000000000     -0.053461371138  0.000000000000      0.006682148495  0.000000000000
  12 128  0.090029850296  0.000000000000      0.067535684358  0.000000000000     -0.066289671991  0.000000000000
  12 129 -0.030138998522  0.000000000000      0.030993607988  0.000000000000      0.032132738370  0.000000000000
  12 130  0.013087805423  0.000000000000      0.007820824887  0.000000000000      0.018352568609  0.000000000000
  12 131  0.041648834991  0.000000000000      0.100772881856  0.000000000000     -0.026815708862  0.000000000000
  12 132  0.157289053397  0.000000000000      0.016627047824  0.000000000000      0.007638913163  0.000000000000
  12 133  0.040464615457  0.000000000000      0.033528016216  0.000000000000     -0.044401123933  0.000000000000
  12 134  0.053887263275  0.000000000000      0.032389709657  0.000000000000     -0.054233158288  0.000000000000
  12 135  0.042112124878  0.000000000000     -0.006199490943  0.000000000000      0.021296185462  0.000000000000
  12 136  0.035652229904  0.000000000000      0.061352488315  0.000000000000     -0.034261272010  0.000000000000
  12 137  0.005425888224  0.000000000000     -0.000050465171  0.000000000000      0.006232852463  0.000000000000
  12 138  0.082255525182  0.000000000000      0.002120035795  0.000000000000      0.016506572518  0.000000000000
  12 139 -0.005425888224  0.000000000000      0.000050465171  0.000000000000      0.006232852463  0.000000000000
  12 140 -0.082255525182  0.000000000000     -0.002120035795  0.000000000000      0.016506572518  0.000000000000
  12 141  0.005425888224  0.000000000000      0.000050465172  0.000000000000      0.006232852463  0.000000000000
  12 142  0.082255525182  0.000000000000     -0.002120035795  0.000000000000      0.016506572518  0.000000000000
  12 143 -0.005425888224  0.000000000000     -0.000050465172  0.000000000000      0.006232852463  0.000000000000
  12 144 -0.082255525182  0.000000000000      0.002120035795  0.000000000000      0.016506572518  0.000000000000
  12 145 -0.005425888224  0.000000000000      0.000050465172  0.000000000000     -0.006232852463  0.000000000000
  12 146 -0.082255525182  0.000000000000     -0.002120035795  0.000000000000     -0.016506572518  0.000000000000
  12 147  0.005425888224  0.000000000000     -0.000050465172  0.000000000000     -0.006232852463  0.000000000000
  12 148  0.082255525182  0.000000000000      0.002120035795  0.000000000000     -0.016506572518  0.000000000000
  12 149 -0.005425888224  0.000000000000     -0.000050465171  0.000000000000     -0.006232852463  0.000000000000
  12 150 -0.082255525182  0.000000000000      0.002120035795  0.000000000000     -0.016506572518  0.000000000000
  12 151  0.005425888224  0.000000000000      0.000050465171  0.000000000000     -0.006232852463  0.000000000000
  12 152  0.082255525182  0.000000000000     -0.002120035795  0.000000000000     -0.016506572518  0.000000000000
  12 153  0.076592595788  0.000000000000      0.007428777753  0.000000000000      0.000517656689  0.000000000000
  12 154  0.084205368727  0.000000000000     -0.033540900184  0.000000000000     -0.008252663023  0.000000000000
  12 155 -0.076592595788  0.000000000000     -0.007428777753  0.000000000000      0.000517656689  0.000000000000
  12 156 -0.084205368727  0.000000000000      0.033540900184  0.000000000000     -0.008252663023  0.000000000000
  12 157  0.076592595788  0.000000000000     -0.007428777752  0.000000000000      0.000517656689  0.000000000000
  12 158  0.084205368727  0.000000000000      0.033540900184  0.000000000000     -0.008252663023  0.000000000000
  12 159 -0.076592595788  0.000000000000      0.007428777752  0.000000000000      0.000517656689  0.000000000000
  12 160 -0.084205368727  0.000000000000     -0.033540900184  0.000000000000     -0.008252663023  0.000000000000
  12 161 -0.076592595788  0.000000000000     -0.007428777753  0.000000000000     -0.000517656689  0.000000000000
  12 162 -0.084205368727  0.000000000000      0.033540900184  0.000000000000      0.008252663023  0.000000000000
  12 163  0.076592595788  0.000000000000      0.007428777753  0.000000000000     -0.000517656689  0.000000000000
  12 164  0.084205368727  0.000000000000     -0.033540900184  0.000000000000      0.008252663023  0.000000000000
  12 165 -0.076592595788  0.000000000000      0.007428777753  0.000000000000     -0.000517656689  0.000000000000
  12 166 -0.084205368727  0.000000000000     -0.033540900184  0.000000000000      0.008252663023  0.000000000000
  12 167  0.076592595788  0.000000000000     -0.007428777753  0.000000000000     -0.000517656689  0.000000000000
  12 168  0.084205368727  0.000000000000      0.033540900184  0.000000000000      0.008252663023  0.000000000000
  13   1  0.008730664379  0.000000000000     -0.014730835186  0.000000000000      0.005585402365  0.000000000000
  13   2  0.009967890000  0.000000000000     -0.025936173579  0.000000000000      0.002435058941  0.000000000000
  13   3  0.021622424270  0.000000000000     -0.001078565200  0.000000000000     -0.013476464202  0.000000000000
  13   4  0.019259970687  0.000000000000      0.005398289430  0.000000000000     -0.010000714116  0.000000000000
  13   5  0.012249095598  0.000000000000     -0.012052345977  0.000000000000     -0.009188063470  0.000000000000
  13   6 -0.005878844260  0.000000000000      0.012423819388  0.000000000000     -0.012149003134  0.000000000000
  13   7 -0.008730664379  0.000000000000      0.014730835186  0.000000000000      0.005585402365  0.000000000000
  13   8 -0.009967890000  0.000000000000      0.025936173579  0.000000000000      0.002435058941  0.000000000000
  13   9 -0.021622424270  0.000000000000      0.001078565200  0.000000000000     -0.013476464202  0.000000000000
  13  10 -0.019259970687  0.000000000000     -0.005398289430  0.000000000000     -0.010000714115  0.000000000000
  13  11 -0.012249095598  0.000000000000      0.012052345977  0.000000000000     -0.009188063470  0.000000000000
  13  12  0.005878844260  0.000000000000     -0.012423819388  0.000000000000     -0.012149003134  0.000000000000
  13  13  0.008730664379  0.000000000000      0.014730835186  0.000000000000      0.005585402365  0.000000000000
  13  14  0.009967890000  0.000000000000      0.025936173579  0.000000000000      0.002435058941  0.000000000000
  13  15  0.021622424270  0.000000000000      0.001078565200  0.000000000000     -0.013476464202  0.000000000000
  13  16  0.019259970687  0.000000000000     -0.005398289430  0.000000000000     -0.010000714116  0.000000000000
  13  17  0.012249095598  0.000000000000      0.012052345977  0.000000000000     -0.009188063470  0.000000000000
  13  18 -0.005878844260  0.000000000000     -0.012423819388  0.000000000000     -0.012149003134  0.000000000000
  13  19 -0.008730664379  0.000000000000     -0.014730835186  0.000000000000      0.005585402365  0.000000000000
  13  20 -0.009967890000  0.000000000000     -0.025936173579  0.000000000000      0.002435058941  0.000000000000
  13  21 -0.021622424270  0.000000000000     -0.001078565200  0.000000000000     -0.013476464202  0.000000000000
  13  22 -0.019259970687  0.000000000000      0.005398289430  0.000000000000     -0.010000714116  0.000000000000
  13  23 -0.012249095598  0.000000000000     -0.012052345977  0.000000000000     -0.009188063470  0.000000000000
  13  24  0.005878844260  0.000000000000      0.012423819388  0.000000000000     -0.012149003134  0.000000000000
  13  25  0.008730664379  0.000000000000     -0.014730835186  0.000000000000      0.005585402365  0.000000000000
  13  26  0.009967890000  0.000000000000     -0.025936173579  0.000000000000      0.002435058941  0.000000000000
  13  27  0.021622424270  0.000000000000     -0.001078565200  0.000000000000     -0.013476464202  0.000000000000
  13  28  0.019259970687  0.000000000000      0.005398289430  0.000000000000     -0.010000714116  0.000000000000
  13  29  0.012249095598  0.000000000000     -0.012052345977  0.000000000000     -0.009188063470  0.000000000000
  13  30 -0.005878844260  0.000000000000      0.012423819388  0.000000000000     -0.012149003134  0.000000000000
  13  31 -0.008730664379  0.000000000000      0.014730835186  0.000000000000      0.005585402365  0.000000000000
  13  32 -0.009967890000  0.000000000000      0.025936173579  0.000000000000      0.002435058941  0.000000000000
  13  33 -0.021622424270  0.000000000000      0.001078565200  0.000000000000     -0.013476464202  0.000000000000
  13  34 -0.019259970687  0.000000000000     -0.005398289430  0.000000000000     -0.010000714116  0.000000000000
  13  35 -0.012249095598  0.000000000000      0.012052345977  0.000000000000     -0.009188063470  0.000000000000
  13  36  0.005878844260  0.000000000000     -0.012423819388  0.000000000000     -0.012149003134  0.000000000000
  13  37  0.008730664379  0.000000000000      0.014730835186  0.000000000000      0.005585402365  0.000000000000
  13  38  0.009967890000  0.000000000000      0.025936173579  0.000000000000      0.002435058941  0.000000000000
  13  39  0.021622424270  0.000000000000      0.001078565200  0.000000000000     -0.013476464202  0.000000000000
  13  40  0.019259970687  0.000000000000     -0.005398289430  0.000000000000     -0.010000714116  0.000000000000
  13  41  0.012249095598  0.000000000000      0.012052345977  0.000000000000     -0.009188063470  0.000000000000
  13  42 -0.005878844260  0.000000000000     -0.012423819388  0.000000000000     -0.012149003134  0.000000000000
  13  43 -0.008730664379  0.000000000000     -0.014730835186  0.000000000000      0.005585402365  0.000000000000
  13  44 -0.009967890000  0.000000000000     -0.025936173579  0.000000000000      0.002435058941  0.000000000000
  13  45 -0.021622424270  0.000000000000     -0.001078565200  0.000000000000     -0.013476464202  0.000000000000
  13  46 -0.019259970687  0.000000000000      0.005398289430  0.000000000000     -0.010000714116  0.000000000000
  13  47 -0.012249095598  0.000000000000     -0.012052345977  0.000000000000     -0.009188063470  0.000000000000
  13  48  0.005878844260  0.000000000000      0.012423819388  0.000000000000     -0.012149003134  0.000000000000
  13  49 -0.001003108589  0.000000000000      0.075722570948  0.000000000000     -0.039265851992  0.000000000000
  13  50  0.003705570265  0.000000000000      0.028263503718  0.000000000000     -0.010743170674  0.000000000000
  13  51  0.042090693933  0.000000000000     -0.050599881247  0.000000000000     -0.014992257776  0.000000000000
  13  52 -0.095848271413  0.000000000000     -0.021454877186  0.000000000000     -0.010355305878  0.000000000000
  13  53 -0.074272978358  0.000000000000      0.013329592064  0.000000000000      0.005272027284  0.000000000000
  13  54  0.017442683759  0.000000000000     -0.116503738054  0.000000000000      0.124250401298  0.000000000000
  13  55  0.108510450183  0.000000000000     -0.071667855665  0.000000000000     -0.043365352702  0.000000000000
  13  56 -0.037594096452  0.000000000000     -0.073656056426  0.000000000000      0.017368542699  0.000000000000
  13  57  0.040521395885  0.000000000000     -0.115406934307  0.000000000000     -0.002347392259  0.000000000000
  13  58  0.071494095506  0.000000000000      0.008554520800  0.000000000000     -0.045424303053  0.000000000000
  13  59  0.023099901371  0.000000000000     -0.025488061676  0.000000000000     -0.051488206706  0.000000000000
  13  60  0.001003108589  0.000000000000     -0.075722570948  0.000000000000     -0.039265851992  0.000000000000
  13  61 -0.003705570266  0.000000000000     -0.028263503718  0.000000000000     -0.010743170674  0.000000000000
  13  62 -0.042090693933  0.000000000000      0.050599881247  0.000000000000     -0.014992257776  0.000000000000
  13  63  0.095848271413  0.000000000000      0.021454877186  0.000000000000     -0.010355305878  0.000000000000
  13  64  0.074272978358  0.000000000000     -0.013329592064  0.000000000000      0.005272027284  0.000000000000
  13  65 -0.017442683759  0.000000000000      0.116503738054  0.000000000000      0.124250401299  0.000000000000
  13  66 -0.108510450183  0.000000000000      0.071667855665  0.000000000000     -0.043365352702  0.000000000000
  13  67  0.037594096452  0.000000000000      0.073656056426  0.000000000000      0.017368542699  0.000000000000
  13  68 -0.040521395885  0.000000000000      0.115406934307  0.000000000000     -0.002347392259  0.000000000000
  13  69 -0.071494095506  0.000000000000     -0.008554520800  0.000000000000     -0.045424303053  0.000000000000
  13  70 -0.023099901371  0.000000000000      0.025488061676  0.000000000000     -0.051488206706  0.000000000000
  13  71 -0.001003108589  0.000000000000     -0.075722570948  0.000000000000     -0.039265851993  0.000000000000
  13  72  0.003705570265  0.000000000000     -0.028263503717  0.000000000000     -0.010743170674  0.000000000000
  13  73  0.042090693933  0.000000000000      0.050599881247  0.000000000000     -0.014992257776  0.000000000000
  13  74 -0.095848271413  0.000000000000      0.021454877186  0.000000000000     -0.010355305878  0.000000000000
  13  75 -0.074272978358  0.000000000000     -0.013329592064  0.000000000000      0.005272027283  0.000000000000
  13  76  0.017442683759  0.000000000000      0.116503738055  0.000000000000      0.124250401298  0.000000000000
  13  77  0.108510450183  0.000000000000      0.071667855665  0.000000000000     -0.043365352702  0.000000000000
  13  78 -0.037594096452  0.000000000000      0.073656056426  0.000000000000      0.017368542699  0.000000000000
  13  79  0.040521395885  0.000000000000      0.115406934308  0.000000000000     -0.002347392259  0.000000000000
  13  80  0.071494095506  0.000000000000     -0.008554520800  0.000000000000     -0.045424303054  0.000000000000
  13  81  0.023099901371  0.000000000000      0.025488061676  0.000000000000     -0.051488206706  0.000000000000
  13  82  0.001003108589  0.000000000000      0.075722570948  0.000000000000     -0.039265851992  0.000000000000
  13  83 -0.003705570265  0.000000000000      0.028263503717  0.000000000000     -0.010743170674  0.000000000000
  13  84 -0.042090693933  0.000000000000     -0.050599881247  0.000000000000     -0.014992257776  0.000000000000
  13  85  0.095848271413  0.000000000000     -0.021454877186  0.000000000000     -0.010355305878  0.000000000000
  13  86  0.074272978358  0.000000000000      0.013329592064  0.000000000000      0.005272027283  0.000000000000
  13  87 -0.017442683759  0.000000000000     -0.116503738055  0.000000000000      0.124250401298  0.000000000000
  13  88 -0.108510450183  0.000000000000     -0.071667855665  0.000000000000     -0.043365352702  0.000000000000
  13  89  0.037594096452  0.000000000000     -0.073656056426  0.000000000000      0.017368542699  0.000000000000
  13  90 -0.040521395885  0.000000000000     -0.115406934308  0.000000000000     -0.002347392259  0.000000000000
  13  91 -0.071494095506  0.000000000000      0.008554520800  0.000000000000     -0.045424303054  0.000000000000
  13  92 -0.023099901371  0.000000000000     -0.025488061676  0.000000000000     -0.051488206706  0.000000000000
  13  93 -0.001003108589  0.000000000000      0.075722570948  0.000000000000     -0.039265851992  0.000000000000
  13  94  0.003705570265  0.000000000000      0.028263503718  0.000000000000     -0.010743170674  0.000000000000
  13  95  0.042090693933  0.000000000000     -0.050599881247  0.000000000000     -0.014992257776  0.000000000000
  13  96 -0.095848271413  0.000000000000     -0.021454877186  0.000000000000     -0.010355305878  0.000000000000
  13  97 -0.074272978358  0.000000000000      0.013329592064  0.000000000000      0.005272027283  0.000000000000
  13  98  0.017442683759  0.000000000000     -0.116503738054  0.000000000000      0.124250401298  0.000000000000
  13  99  0.108510450183  0.000000000000     -0.071667855665  0.000000000000     -0.043365352702  0.000000000000
  13 100 -0.037594096452  0.000000000000     -0.073656056426  0.000000000000      0.017368542699  0.000000000000
  13 101  0.040521395885  0.000000000000     -0.115406934307  0.000000000000     -0.002347392259  0.000000000000
  13 102  0.071494095506  0.000000000000      0.008554520800  0.000000000000     -0.045424303054  0.000000000000
  13 103  0.023099901371  0.000000000000     -0.025488061676  0.000000000000     -0.051488206706  0.000000000000
  13 104  0.001003108589  0.000000000000     -0.075722570948  0.000000000000     -0.039265851992  0.000000000000
  13 105 -0.003705570265  0.000000000000     -0.028263503718  0.000000000000     -0.010743170674  0.000000000000
  13 106 -0.042090693933  0.000000000000      0.050599881247  0.000000000000     -0.014992257776  0.000000000000
  13 107  0.095848271413  0.000000000000      0.021454877186  0.000000000000     -0.010355305878  0.000000000000
  13 108  0.074272978358  0.000000000000     -0.013329592064  0.000000000000      0.005272027283  0.000000000000
  13 109 -0.017442683759  0.000000000000      0.116503738054  0.000000000000      0.124250401298  0.000000000000
  13 110 -0.108510450183  0.000000000000      0.071667855665  0.000000000000     -0.043365352702  0.000000000000
  13 111  0.037594096452  0.000000000000      0.073656056426  0.000000000000      0.017368542699  0.000000000000
  13 112 -0.040521395885  0.000000000000      0.115406934307  0.000000000000     -0.002347392259  0.000000000000
  13 113 -0.071494095506  0.000000000000     -0.008554520800  0.000000000000     -0.045424303054  0.000000000000
  13 114 -0.023099901371  0.000000000000      0.025488061676  0.000000000000     -0.051488206706  0.000000000000
  13 115 -0.001003108589  0.000000000000     -0.075722570948  0.000000000000     -0.039265851992  0.000000000000
  13 116  0.003705570265  0.000000000000     -0.028263503717  0.000000000000     -0.010743170674  0.000000000000
  13 117  0.042090693933  0.000000000000      0.050599881247  0.000000000000     -0.014992257776  0.000000000000
  13 118 -0.095848271413  0.000000000000      0.021454877186  0.000000000000     -0.010355305878  0.000000000000
  13 119 -0.074272978358  0.000000000000     -0.013329592064  0.000000000000      0.005272027284  0.000000000000
  13 120  0.017442683759  0.000000000000      0.116503738055  0.000000000000      0.124250401298  0.000000000000
  13 121  0.108510450183  0.000000000000      0.071667855665  0.000000000000     -0.043365352702  0.000000000000
  13 122 -0.037594096452  0.000000000000      0.073656056426  0.000000000000      0.017368542699  0.000000000000
  13 123  0.040521395885  0.000000000000      0.115406934308  0.000000000000     -0.002347392259  0.000000000000
  13 124  0.071494095506  0.000000000000     -0.008554520800  0.000000000000     -0.045424303053  0.000000000000
  13 125  0.023099901371  0.000000000000      0.025488061676  0.000000000000     -0.051488206706  0.000000000000
  13 126  0.001003108589  0.000000000000      0.075722570948  0.000000000000     -0.039265851993  0.000000000000
  13 127 -0.003705570265  0.000000000000      0.028263503717  0.000000000000     -0.010743170674  0.000000000000
  13 128 -0.042090693933  0.000000000000     -0.050599881247  0.000000000000     -0.014992257775  0.000000000000
  13 129  0.095848271413  0.000000000000     -0.021454877186  0.000000000000     -0.010355305878  0.000000000000
  13 130  0.074272978358  0.000000000000      0.013329592064  0.000000000000      0.005272027284  0.000000000000
  13 131 -0.017442683759  0.000000000000     -0.116503738055  0.000000000000      0.124250401298  0.000000000000
  13 132 -0.108510450183  0.000000000000     -0.071667855665  0.000000000000     -0.043365352702  0.000000000000
  13 133  0.037594096452  0.000000000000     -0.073656056426  0.000000000000      0.017368542700  0.000000000000
  13 134 -0.040521395885  0.000000000000     -0.115406934307  0.000000000000     -0.002347392259  0.000000000000
  13 135 -0.071494095506  0.000000000000      0.008554520800  0.000000000000     -0.045424303053  0.000000000000
  13 136 -0.023099901371  0.000000000000     -0.025488061676  0.000000000000     -0.051488206706  0.000000000000
  13 137 -0.026311813520  0.000000000000     -0.011644065613  0.000000000000      0.021292398927  0.000000000000
  13 138  0.015927227722  0.000000000000     -0.037160777716  0.000000000000     -0.017598954843  0.000000000000
  13 139  0.026311813520  0.000000000000      0.011644065613  0.000000000000      0.021292398927  0.000000000000
  13 140 -0.015927227722  0.000000000000      0.037160777716  0.000000000000     -0.017598954843  0.000000000000
  13 141 -0.026311813520  0.000000000000      0.011644065613  0.000000000000      0.021292398927  0.000000000000
  13 142  0.015927227722  0.000000000000      0.037160777716  0.000000000000     -0.017598954843  0.000000000000
  13 143  0.026311813520  0.000000000000     -0.011644065613  0.000000000000      0.021292398927  0.000000000000
  13 144 -0.015927227722  0.000000000000     -0.037160777716  0.000000000000     -0.017598954843  0.000000000000
  13 145 -0.026311813520  0.000000000000     -0.011644065613  0.000000000000      0.021292398927  0.000000000000
  13 146  0.015927227722  0.000000000000     -0.037160777716  0.000000000000     -0.017598954843  0.000000000000
  13 147  0.026311813520  0.000000000000      0.011644065613  0.000000000000      0.021292398927  0.000000000000
  13 148 -0.015927227722  0.000000000000      0.037160777716  0.000000000000     -0.017598954843  0.000000000000
  13 149 -0.026311813520  0.000000000000      0.011644065613  0.000000000000      0.021292398927  0.000000000000
  13 150  0.015927227722  0.000000000000      0.037160777716  0.000000000000     -0.017598954843  0.000000000000
  13 151  0.026311813520  0.000000000000     -0.011644065613  0.000000000000      0.021292398927  0.000000000000
  13 152 -0.015927227722  0.000000000000     -0.037160777716  0.000000000000     -0.017598954843  0.000000000000
  13 153 -0.017223619145  0.000000000000     -0.006102254306  0.000000000000     -0.019897496605  0.000000000000
  13 154  0.023970857251  0.000000000000     -0.083427461845  0.000000000000      0.031740343288  0.000000000000
  13 155  0.017223619145  0.000000000000      0.006102254306  0.000000000000     -0.019897496605  0.000000000000
  13 156 -0.023970857251  0.000000000000      0.083427461845  0.000000000000      0.031740343288  0.000000000000
  13 157 -0.017223619145  0.000000000000      0.006102254306  0.000000000000     -0.019897496605  0.000000000000
  13 158  0.023970857252  0.000000000000      0.083427461845  0.000000000000      0.031740343288  0.000000000000
  13 159  0.017223619145  0.000000000000     -0.006102254306  0.000000000000     -0.019897496605  0.000000000000
  13 160 -0.023970857252  0.000000000000     -0.083427461845  0.000000000000      0.031740343288  0.000000000000
  13 161 -0.017223619145  0.000000000000     -0.006102254306  0.000000000000     -0.019897496605  0.000000000000
  13 162  0.023970857252  0.000000000000     -0.083427461845  0.000000000000      0.031740343288  0.000000000000
  13 163  0.017223619145  0.000000000000      0.006102254306  0.000000000000     -0.019897496605  0.000000000000
  13 164 -0.023970857251  0.000000000000      0.083427461845  0.000000000000      0.031740343288  0.000000000000
  13 165 -0.017223619145  0.000000000000      0.006102254306  0.000000000000     -0.019897496605  0.000000000000
  13 166  0.023970857252  0.000000000000      0.083427461845  0.000000000000      0.031740343288  0.000000000000
  13 167  0.017223619145  0.000000000000     -0.006102254306  0.000000000000     -0.019897496605  0.000000000000
  13 168 -0.023970857252  0.000000000000     -0.083427461845  0.000000000000      0.031740343288  0.000000000000
  14   1  0.008303129645  0.000000000000      0.014223260927  0.000000000000     -0.017869973030  0.000000000000
  14   2  0.004241882288  0.000000000000      0.011852733527  0.000000000000     -0.019175889495  0.000000000000
  14   3  0.020886063563  0.000000000000      0.003574158327  0.000000000000      0.001566669814  0.000000000000
  14   4  0.019240772020  0.000000000000      0.005695024213  0.000000000000      0.002595388987  0.000000000000
  14   5  0.006611963872  0.000000000000     -0.010118133222  0.000000000000      0.008668686783  0.000000000000
  14   6 -0.000792453282  0.000000000000     -0.000425347757  0.000000000000      0.013819366939  0.000000000000
  14   7 -0.008303129645  0.000000000000     -0.014223260927  0.000000000000     -0.017869973030  0.000000000000
  14   8 -0.004241882288  0.000000000000     -0.011852733527  0.000000000000     -0.019175889495  0.000000000000
  14   9 -0.020886063563  0.000000000000     -0.003574158327  0.000000000000      0.001566669814  0.000000000000
  14  10 -0.019240772020  0.000000000000     -0.005695024213  0.000000000000      0.002595388987  0.000000000000
  14  11 -0.006611963872  0.000000000000      0.010118133222  0.000000000000      0.008668686783  0.000000000000
  14  12  0.000792453282  0.000000000000      0.000425347757  0.000000000000      0.013819366939  0.000000000000
  14  13 -0.008303129645  0.000000000000      0.014223260927  0.000000000000      0.017869973030  0.000000000000
  14  14 -0.004241882288  0.000000000000      0.011852733527  0.000000000000      0.019175889495  0.000000000000
  14  15 -0.020886063563  0.000000000000      0.003574158327  0.000000000000     -0.001566669814  0.000000000000
  14  16 -0.019240772020  0.000000000000      0.005695024213  0.000000000000     -0.002595388987  0.000000000000
  14  17 -0.006611963872  0.000000000000     -0.010118133222  0.000000000000     -0.008668686783  0.000000000000
  14  18  0.000792453282  0.000000000000     -0.000425347757  0.000000000000     -0.013819366939  0.000000000000
  14  19  0.008303129645  0.000000000000     -0.014223260927  0.000000000000      0.017869973030  0.000000000000
  14  20  0.004241882288  0.000000000000     -0.011852733526  0.000000000000      0.019175889495  0.000000000000
  14  21  0.020886063563  0.000000000000     -0.003574158327  0.000000000000     -0.001566669814  0.000000000000
  14  22  0.019240772020  0.000000000000     -0.005695024213  0.000000000000     -0.002595388987  0.000000000000
  14  23  0.006611963872  0.000000000000      0.010118133222  0.000000000000     -0.008668686782  0.000000000000
  14  24 -0.000792453282  0.000000000000      0.000425347757  0.000000000000     -0.013819366939  0.000000000000
  14  25  0.008303129645  0.000000000000      0.014223260927  0.000000000000     -0.017869973030  0.000000000000
  14  26  0.004241882288  0.000000000000      0.011852733527  0.000000000000     -0.019175889495  0.000000000000
  14  27  0.020886063563  0.000000000000      0.003574158327  0.000000000000      0.001566669814  0.000000000000
  14  28  0.019240772020  0.000000000000      0.005695024213  0.000000000000      0.002595388987  0.000000000000
  14  29  0.006611963872  0.000000000000     -0.010118133222  0.000000000000      0.008668686783  0.000000000000
  14  30 -0.000792453282  0.000000000000     -0.000425347757  0.000000000000      0.013819366939  0.000000000000
  14  31 -0.008303129645  0.000000000000     -0.014223260927  0.000000000000     -0.017869973030  0.000000000000
  14  32 -0.004241882288  0.000000000000     -0.011852733527  0.000000000000     -0.019175889495  0.000000000000
  14  33 -0.020886063563  0.000000000000     -0.003574158327  0.000000000000      0.001566669814  0.000000000000
  14  34 -0.019240772020  0.000000000000     -0.005695024213  0.000000000000      0.002595388987  0.000000000000
  14  35 -0.006611963872  0.000000000000      0.010118133222  0.000000000000      0.008668686783  0.000000000000
  14  36  0.000792453282  0.000000000000      0.000425347757  0.000000000000      0.013819366939  0.000000000000
  14  37 -0.008303129645  0.000000000000      0.014223260927  0.000000000000      0.017869973030  0.000000000000
  14  38 -0.004241882288  0.000000000000      0.011852733526  0.000000000000      0.019175889495  0.000000000000
  14  39 -0.020886063563  0.000000000000      0.003574158327  0.000000000000     -0.001566669814  0.000000000000
  14  40 -0.019240772020  0.000000000000      0.005695024213  0.000000000000     -0.002595388987  0.000000000000
  14  41 -0.006611963872  0.000000000000     -0.010118133222  0.000000000000     -0.008668686783  0.000000000000
  14  42  0.000792453282  0.000000000000     -0.000425347757  0.000000000000     -0.013819366939  0.000000000000
  14  43  0.008303129645  0.000000000000     -0.014223260927  0.000000000000      0.017869973030  0.000000000000
  14  44  0.004241882288  0.000000000000     -0.011852733527  0.000000000000      0.019175889495  0.000000000000
  14  45  0.020886063563  0.000000000000     -0.003574158327  0.000000000000     -0.001566669814  0.000000000000
  14  46  0.019240772020  0.000000000000     -0.005695024213  0.000000000000     -0.002595388987  0.000000000000
  14  47  0.006611963872  0.000000000000      0.010118133222  0.000000000000     -0.008668686783  0.000000000000
  14  48 -0.000792453282  0.000000000000      0.000425347757  0.000000000000     -0.013819366939  0.000000000000
  14  49  0.009861460903  0.000000000000      0.033221226086  0.000000000000      0.097277351010  0.000000000000
  14  50  0.054064249651  0.000000000000      0.115029003745  0.000000000000     -0.015462078866  0.000000000000
  14  51  0.012011880103  0.000000000000      0.085961840926  0.000000000000      0.005713866858  0.000000000000
  14  52  0.038505110852  0.000000000000      0.074236929630  0.000000000000     -0.010436929830  0.000000000000
  14  53 -0.085861719542  0.000000000000      0.026608011779  0.000000000000      0.004134424131  0.000000000000
  14  54 -0.004756946033  0.000000000000      0.096043475889  0.000000000000      0.057494607880  0.000000000000
  14  55 -0.080589713704  0.000000000000      0.015332417057  0.000000000000     -0.007551238924  0.000000000000
  14  56  0.012167939325  0.000000000000      0.026252183362  0.000000000000     -0.007950328438  0.000000000000
  14  57  0.028975641908  0.000000000000      0.026299664560  0.000000000000     -0.073710830564  0.000000000000
  14  58  0.069459893911  0.000000000000      0.023491328150  0.000000000000      0.012049001951  0.000000000000
  14  59 -0.003358215925  0.000000000000      0.037126550729  0.000000000000     -0.053641540835  0.000000000000
  14  60 -0.009861460904  0.000000000000     -0.033221226086  0.000000000000      0.097277351009  0.000000000000
  14  61 -0.054064249649  0.000000000000     -0.115029003746  0.000000000000     -0.015462078867  0.000000000000
  14  62 -0.012011880103  0.000000000000     -0.085961840925  0.000000000000      0.005713866860  0.000000000000
  14  63 -0.038505110852  0.000000000000     -0.074236929630  0.000000000000     -0.010436929830  0.000000000000
  14  64  0.085861719541  0.000000000000     -0.026608011779  0.000000000000      0.004134424131  0.000000000000
  14  65  0.004756946034  0.000000000000     -0.096043475888  0.000000000000      0.057494607879  0.000000000000
  14  66  0.080589713704  0.000000000000     -0.015332417057  0.000000000000     -0.007551238924  0.000000000000
  14  67 -0.012167939326  0.000000000000     -0.026252183362  0.000000000000     -0.007950328438  0.000000000000
  14  68 -0.028975641908  0.000000000000     -0.026299664560  0.000000000000     -0.073710830564  0.000000000000
  14  69 -0.069459893911  0.000000000000     -0.023491328150  0.000000000000      0.012049001951  0.000000000000
  14  70  0.003358215925  0.000000000000     -0.037126550730  0.000000000000     -0.053641540835  0.000000000000
  14  71 -0.009861460904  0.000000000000      0.033221226086  0.000000000000     -0.097277351009  0.000000000000
  14  72 -0.054064249649  0.000000000000      0.115029003746  0.000000000000      0.015462078867  0.000000000000
  14  73 -0.012011880103  0.000000000000      0.085961840925  0.000000000000     -0.005713866860  0.000000000000
  14  74 -0.038505110852  0.000000000000      0.074236929630  0.000000000000      0.010436929831  0.000000000000
  14  75  0.085861719541  0.000000000000      0.026608011779  0.000000000000     -0.004134424131  0.000000000000
  14  76  0.004756946034  0.000000000000      0.096043475888  0.000000000000     -0.057494607880  0.000000000000
  14  77  0.080589713703  0.000000000000      0.015332417056  0.000000000000      0.007551238924  0.000000000000
  14  78 -0.012167939326  0.000000000000      0.026252183362  0.000000000000      0.007950328438  0.000000000000
  14  79 -0.028975641909  0.000000000000      0.026299664560  0.000000000000      0.073710830564  0.000000000000
  14  80 -0.069459893911  0.000000000000      0.023491328150  0.000000000000     -0.012049001951  0.000000000000
  14  81  0.003358215925  0.000000000000      0.037126550729  0.000000000000      0.053641540835  0.000000000000
  14  82  0.009861460903  0.000000000000     -0.033221226087  0.000000000000     -0.097277351009  0.000000000000
  14  83  0.054064249651  0.000000000000     -0.115029003745  0.000000000000      0.015462078866  0.000000000000
  14  84  0.012011880103  0.000000000000     -0.085961840925  0.000000000000     -0.005713866859  0.000000000000
  14  85  0.038505110852  0.000000000000     -0.074236929630  0.000000000000      0.010436929830  0.000000000000
  14  86 -0.085861719542  0.000000000000     -0.026608011779  0.000000000000     -0.004134424131  0.000000000000
  14  87 -0.004756946033  0.000000000000     -0.096043475888  0.000000000000     -0.057494607881  0.000000000000
  14  88 -0.080589713704  0.000000000000     -0.015332417057  0.000000000000      0.007551238924  0.000000000000
  14  89  0.012167939325  0.000000000000     -0.026252183362  0.000000000000      0.007950328438  0.000000000000
  14  90  0.028975641908  0.000000000000     -0.026299664560  0.000000000000      0.073710830564  0.000000000000
  14  91  0.069459893911  0.000000000000     -0.023491328150  0.000000000000     -0.012049001951  0.000000000000
  14  92 -0.003358215925  0.000000000000     -0.037126550729  0.000000000000      0.053641540835  0.000000000000
  14  93  0.009861460904  0.000000000000      0.033221226086  0.000000000000      0.097277351009  0.000000000000
  14  94  0.054064249649  0.000000000000      0.115029003746  0.000000000000     -0.015462078867  0.000000000000
  14  95  0.012011880103  0.000000000000      0.085961840925  0.000000000000      0.005713866860  0.000000000000
  14  96  0.038505110852  0.000000000000      0.074236929630  0.000000000000     -0.010436929830  0.000000000000
  14  97 -0.085861719541  0.000000000000      0.026608011779  0.000000000000      0.004134424131  0.000000000000
  14  98 -0.004756946034  0.000000000000      0.096043475888  0.000000000000      0.057494607880  0.000000000000
  14  99 -0.080589713704  0.000000000000      0.015332417057  0.000000000000     -0.007551238924  0.000000000000
  14 100  0.012167939326  0.000000000000      0.026252183362  0.000000000000     -0.007950328438  0.000000000000
  14 101  0.028975641908  0.000000000000      0.026299664560  0.000000000000     -0.073710830563  0.000000000000
  14 102  0.069459893911  0.000000000000      0.023491328150  0.000000000000      0.012049001951  0.000000000000
  14 103 -0.003358215925  0.000000000000      0.037126550729  0.000000000000     -0.053641540835  0.000000000000
  14 104 -0.009861460903  0.000000000000     -0.033221226086  0.000000000000      0.097277351010  0.000000000000
  14 105 -0.054064249651  0.000000000000     -0.115029003745  0.000000000000     -0.015462078866  0.000000000000
  14 106 -0.012011880103  0.000000000000     -0.085961840926  0.000000000000      0.005713866859  0.000000000000
  14 107 -0.038505110852  0.000000000000     -0.074236929630  0.000000000000     -0.010436929830  0.000000000000
  14 108  0.085861719542  0.000000000000     -0.026608011779  0.000000000000      0.004134424131  0.000000000000
  14 109  0.004756946033  0.000000000000     -0.096043475889  0.000000000000      0.057494607880  0.000000000000
  14 110  0.080589713704  0.000000000000     -0.015332417057  0.000000000000     -0.007551238924  0.000000000000
  14 111 -0.012167939325  0.000000000000     -0.026252183362  0.000000000000     -0.007950328438  0.000000000000
  14 112 -0.028975641908  0.000000000000     -0.026299664560  0.000000000000     -0.073710830564  0.000000000000
  14 113 -0.069459893911  0.000000000000     -0.023491328150  0.000000000000      0.012049001952  0.000000000000
  14 114  0.003358215925  0.000000000000     -0.037126550729  0.000000000000     -0.053641540835  0.000000000000
  14 115 -0.009861460903  0.000000000000      0.033221226086  0.000000000000     -0.097277351010  0.000000000000
  14 116 -0.054064249651  0.000000000000      0.115029003745  0.000000000000      0.015462078866  0.000000000000
  14 117 -0.012011880103  0.000000000000      0.085961840926  0.000000000000     -0.005713866859  0.000000000000
  14 118 -0.038505110852  0.000000000000      0.074236929630  0.000000000000      0.010436929830  0.000000000000
  14 119  0.085861719542  0.000000000000      0.026608011779  0.000000000000     -0.004134424131  0.000000000000
  14 120  0.004756946033  0.000000000000      0.096043475888  0.000000000000     -0.057494607881  0.000000000000
  14 121  0.080589713704  0.000000000000      0.015332417057  0.000000000000      0.007551238924  0.000000000000
  14 122 -0.012167939325  0.000000000000      0.026252183362  0.000000000000      0.007950328438  0.000000000000
  14 123 -0.028975641908  0.000000000000      0.026299664560  0.000000000000      0.073710830564  0.000000000000
  14 124 -0.069459893911  0.000000000000      0.023491328150  0.000000000000     -0.012049001951  0.000000000000
  14 125  0.003358215925  0.000000000000      0.037126550729  0.000000000000      0.053641540835  0.000000000000
  14 126  0.009861460904  0.000000000000     -0.033221226086  0.000000000000     -0.097277351009  0.000000000000
  14 127  0.054064249650  0.000000000000     -0.115029003746  0.000000000000      0.015462078867  0.000000000000
  14 128  0.012011880103  0.000000000000     -0.085961840925  0.000000000000     -0.005713866860  0.000000000000
  14 129  0.038505110852  0.000000000000     -0.074236929630  0.000000000000      0.010436929830  0.000000000000
  14 130 -0.085861719541  0.000000000000     -0.026608011779  0.000000000000     -0.004134424131  0.000000000000
  14 131 -0.004756946034  0.000000000000     -0.096043475888  0.000000000000     -0.057494607880  0.000000000000
  14 132 -0.080589713704  0.000000000000     -0.015332417057  0.000000000000      0.007551238924  0.000000000000
  14 133  0.012167939326  0.000000000000     -0.026252183362  0.000000000000      0.007950328438  0.000000000000
  14 134  0.028975641908  0.000000000000     -0.026299664560  0.000000000000      0.073710830563  0.000000000000
  14 135  0.069459893911  0.000000000000     -0.023491328150  0.000000000000     -0.012049001951  0.000000000000
  14 136 -0.003358215925  0.000000000000     -0.037126550729  0.000000000000      0.053641540835  0.000000000000
  14 137 -0.000802373905  0.000000000000      0.126830005110  0.000000000000      0.003020738238  0.000000000000
  14 138  0.024279339214  0.000000000000      0.028465582426  0.000000000000     -0.000861534690  0.000000000000
  14 139  0.000802373906  0.000000000000     -0.126830005110  0.000000000000      0.003020738238  0.000000000000
  14 140 -0.024279339215  0.000000000000     -0.028465582425  0.000000000000     -0.000861534690  0.000000000000
  14 141  0.000802373906  0.000000000000      0.126830005110  0.000000000000     -0.003020738238  0.000000000000
  14 142 -0.024279339215  0.000000000000      0.028465582425  0.000000000000      0.000861534690  0.000000000000
  14 143 -0.000802373905  0.000000000000     -0.126830005110  0.000000000000     -0.003020738239  0.000000000000
  14 144  0.024279339215  0.000000000000     -0.028465582425  0.000000000000      0.000861534690  0.000000000000
  14 145 -0.000802373906  0.000000000000      0.126830005110  0.000000000000      0.003020738238  0.000000000000
  14 146  0.024279339215  0.000000000000      0.028465582426  0.000000000000     -0.000861534690  0.000000000000
  14 147  0.000802373905  0.000000000000     -0.126830005110  0.000000000000      0.003020738238  0.000000000000
  14 148 -0.024279339215  0.000000000000     -0.028465582426  0.000000000000     -0.000861534690  0.000000000000
  14 149  0.000802373905  0.000000000000      0.126830005110  0.000000000000     -0.003020738239  0.000000000000
  14 150 -0.024279339214  0.000000000000      0.028465582425  0.000000000000      0.000861534690  0.000000000000
  14 151 -0.000802373906  0.000000000000     -0.126830005110  0.000000000000     -0.003020738239  0.000000000000
  14 152  0.024279339215  0.000000000000     -0.028465582425  0.000000000000      0.000861534690  0.000000000000
  14 153  0.009614279010  0.000000000000      0.112262089051  0.000000000000      0.034673101296  0.000000000000
  14 154 -0.052266347677  0.000000000000      0.034343681770  0.000000000000      0.022079576276  0.000000000000
  14 155 -0.009614279010  0.000000000000     -0.112262089051  0.000000000000      0.034673101296  0.000000000000
  14 156  0.052266347677  0.000000000000     -0.034343681770  0.000000000000      0.022079576276  0.000000000000
  14 157 -0.009614279010  0.000000000000      0.112262089051  0.000000000000     -0.034673101296  0.000000000000
  14 158  0.052266347676  0.000000000000      0.034343681769  0.000000000000     -0.022079576276  0.000000000000
  14 159  0.009614279010  0.000000000000     -0.112262089051  0.000000000000     -0.034673101296  0.000000000000
  14 160 -0.052266347676  0.000000000000     -0.034343681770  0.000000000000     -0.022079576276  0.000000000000
  14 161  0.009614279010  0.000000000000      0.112262089051  0.000000000000      0.034673101296  0.000000000000
  14 162 -0.052266347677  0.000000000000      0.034343681770  0.000000000000      0.022079576276  0.000000000000
  14 163 -0.009614279010  0.000000000000     -0.112262089051  0.000000000000      0.034673101296  0.000000000000
  14 164  0.052266347676  0.000000000000     -0.034343681770  0.000000000000      0.022079576276  0.000000000000
  14 165 -0.009614279010  0.000000000000      0.112262089051  0.000000000000     -0.034673101296  0.000000000000
  14 166  0.052266347676  0.000000000000      0.034343681770  0.000000000000     -0.022079576276  0.000000000000
  14 167  0.009614279010  0.000000000000     -0.112262089051  0.000000000000     -0.034673101296  0.000000000000
  14 168 -0.052266347677  0.000000000000     -0.034343681770  0.000000000000     -0.022079576276  0.000000000000
  15   1 -0.003506238007  0.000000000000     -0.012538315800  0.000000000000     -0.010825935123  0.000000000000
  15   2 -0.001811264195  0.000000000000     -0.012194029534  0.000000000000     -0.008354210420  0.000000000000
  15   3 -0.002635945386  0.000000000000      0.003945664483  0.000000000000      0.003241018206  0.000000000000
  15   4  0.002705114644  0.000000000000      0.001764590041  0.000000000000      0.002586063637  0.000000000000
  15   5  0.012733323467  0.000000000000     -0.017722536569  0.000000000000     -0.023330928770  0.000000000000
  15   6  0.002077431450  0.000000000000     -0.007733289071  0.000000000000     -0.014362779556  0.000000000000
  15   7 -0.003506238007  0.000000000000     -0.012538315800  0.000000000000      0.010825935123  0.000000000000
  15   8 -0.001811264195  0.000000000000     -0.012194029534  0.000000000000      0.008354210420  0.000000000000
  15   9 -0.002635945386  0.000000000000      0.003945664483  0.000000000000     -0.003241018206  0.000000000000
  15  10  0.002705114644  0.000000000000      0.001764590041  0.000000000000     -0.002586063637  0.000000000000
  15  11  0.012733323467  0.000000000000     -0.017722536569  0.000000000000      0.023330928769  0.000000000000
  15  12  0.002077431450  0.000000000000     -0.007733289071  0.000000000000      0.014362779555  0.000000000000
  15  13 -0.003506238007  0.000000000000      0.012538315800  0.000000000000     -0.010825935123  0.000000000000
  15  14 -0.001811264195  0.000000000000      0.012194029534  0.000000000000     -0.008354210420  0.000000000000
  15  15 -0.002635945385  0.000000000000     -0.003945664483  0.000000000000      0.003241018206  0.000000000000
  15  16  0.002705114644  0.000000000000     -0.001764590041  0.000000000000      0.002586063637  0.000000000000
  15  17  0.012733323467  0.000000000000      0.017722536569  0.000000000000     -0.023330928770  0.000000000000
  15  18  0.002077431450  0.000000000000      0.007733289071  0.000000000000     -0.014362779555  0.000000000000
  15  19 -0.003506238008  0.000000000000      0.012538315800  0.000000000000      0.010825935123  0.000000000000
  15  20 -0.001811264195  0.000000000000      0.012194029534  0.000000000000      0.008354210420  0.000000000000
  15  21 -0.002635945386  0.000000000000     -0.003945664483  0.000000000000     -0.003241018206  0.000000000000
  15  22  0.002705114644  0.000000000000     -0.001764590041  0.000000000000     -0.002586063637  0.000000000000
  15  23  0.012733323467  0.000000000000      0.017722536569  0.000000000000      0.023330928770  0.000000000000
  15  24  0.002077431450  0.000000000000      0.007733289071  0.000000000000      0.014362779555  0.000000000000
  15  25  0.003506238007  0.000000000000      0.012538315800  0.000000000000      0.010825935123  0.000000000000
  15  26  0.001811264195  0.000000000000      0.012194029534  0.000000000000      0.008354210420  0.000000000000
  15  27  0.002635945386  0.000000000000     -0.003945664483  0.000000000000     -0.003241018206  0.000000000000
  15  28 -0.002705114644  0.000000000000     -0.001764590041  0.000000000000     -0.002586063637  0.000000000000
  15  29 -0.012733323467  0.000000000000      0.017722536569  0.000000000000      0.023330928769  0.000000000000
  15  30 -0.002077431450  0.000000000000      0.007733289071  0.000000000000      0.014362779555  0.000000000000
  15  31  0.003506238007  0.000000000000      0.012538315800  0.000000000000     -0.010825935123  0.000000000000
  15  32  0.001811264195  0.000000000000      0.012194029534  0.000000000000     -0.008354210420  0.000000000000
  15  33  0.002635945386  0.000000000000     -0.003945664483  0.000000000000      0.003241018206  0.000000000000
  15  34 -0.002705114644  0.000000000000     -0.001764590041  0.000000000000      0.002586063637  0.000000000000
  15  35 -0.012733323467  0.000000000000      0.017722536569  0.000000000000     -0.023330928770  0.000000000000
  15  36 -0.002077431450  0.000000000000      0.007733289071  0.000000000000     -0.014362779556  0.000000000000
  15  37  0.003506238008  0.000000000000     -0.012538315800  0.000000000000      0.010825935123  0.000000000000
  15  38  0.001811264195  0.000000000000     -0.012194029534  0.000000000000      0.008354210420  0.000000000000
  15  39  0.002635945386  0.000000000000      0.003945664483  0.000000000000     -0.003241018206  0.000000000000
  15  40 -0.002705114644  0.000000000000      0.001764590041  0.000000000000     -0.002586063637  0.000000000000
  15  41 -0.012733323467  0.000000000000     -0.017722536569  0.000000000000      0.023330928770  0.000000000000
  15  42 -0.002077431450  0.000000000000     -0.007733289072  0.000000000000      0.014362779555  0.000000000000
  15  43  0.003506238007  0.000000000000     -0.012538315800  0.000000000000     -0.010825935123  0.000000000000
  15  44  0.001811264195  0.000000000000     -0.012194029534  0.000000000000     -0.008354210420  0.000000000000
  15  45  0.002635945385  0.000000000000      0.003945664483  0.000000000000      0.003241018206  0.000000000000
  15  46 -0.002705114644  0.000000000000      0.001764590041  0.000000000000      0.002586063637  0.000000000000
  15  47 -0.012733323467  0.000000000000     -0.017722536569  0.000000000000     -0.023330928770  0.000000000000
  15  48 -0.002077431450  0.000000000000     -0.007733289071  0.000000000000     -0.014362779555  0.000000000000
  15  49 -0.024165296024  0.000000000000      0.008117962855  0.000000000000      0.096383896999  0.000000000000
  15  50  0.193819772912  0.000000000000     -0.082608762421  0.000000000000      0.031853844017  0.000000000000
  15  51 -0.003087743266  0.000000000000      0.035254487150  0.000000000000     -0.142939792210  0.000000000000
  15  52  0.009933397061  0.000000000000      0.031861834288  0.000000000000      0.026808284619  0.000000000000
  15  53 -0.049269857250  0.000000000000      0.011963891607  0.000000000000      0.004212826304  0.000000000000
  15  54  0.029638029845  0.000000000000      0.061465820314  0.000000000000      0.085515423708  0.000000000000
  15  55 -0.030862111307  0.000000000000      0.010563816040  0.000000000000      0.006778882242  0.000000000000
  15  56 -0.066283341528  0.000000000000     -0.005549294493  0.000000000000     -0.021250398470  0.000000000000
  15  57 -0.016439871482  0.000000000000      0.015433301696  0.000000000000     -0.018112135916  0.000000000000
  15  58 -0.004738481141  0.000000000000      0.009764596471  0.000000000000      0.011191716134  0.000000000000
  15  59 -0.009478949241  0.000000000000     -0.064096303859  0.000000000000     -0.077056395837  0.000000000000
  15  60 -0.024165296024  0.000000000000      0.008117962855  0.000000000000     -0.096383897000  0.000000000000
  15  61  0.193819772912  0.000000000000     -0.082608762420  0.000000000000     -0.031853844017  0.000000000000
  15  62 -0.003087743266  0.000000000000      0.035254487151  0.000000000000      0.142939792210  0.000000000000
  15  63  0.009933397062  0.000000000000      0.031861834288  0.000000000000     -0.026808284618  0.000000000000
  15  64 -0.049269857250  0.000000000000      0.011963891607  0.000000000000     -0.004212826304  0.000000000000
  15  65  0.029638029845  0.000000000000      0.061465820315  0.000000000000     -0.085515423708  0.000000000000
  15  66 -0.030862111308  0.000000000000      0.010563816041  0.000000000000     -0.006778882242  0.000000000000
  15  67 -0.066283341528  0.000000000000     -0.005549294493  0.000000000000      0.021250398470  0.000000000000
  15  68 -0.016439871482  0.000000000000      0.015433301697  0.000000000000      0.018112135916  0.000000000000
  15  69 -0.004738481141  0.000000000000      0.009764596471  0.000000000000     -0.011191716134  0.000000000000
  15  70 -0.009478949241  0.000000000000     -0.064096303859  0.000000000000      0.077056395837  0.000000000000
  15  71 -0.024165296024  0.000000000000     -0.008117962855  0.000000000000      0.096383897000  0.000000000000
  15  72  0.193819772912  0.000000000000      0.082608762420  0.000000000000      0.031853844017  0.000000000000
  15  73 -0.003087743266  0.000000000000     -0.035254487151  0.000000000000     -0.142939792210  0.000000000000
  15  74  0.009933397062  0.000000000000     -0.031861834288  0.000000000000      0.026808284618  0.000000000000
  15  75 -0.049269857250  0.000000000000     -0.011963891607  0.000000000000      0.004212826304  0.000000000000
  15  76  0.029638029845  0.000000000000     -0.061465820315  0.000000000000      0.085515423709  0.000000000000
  15  77 -0.030862111308  0.000000000000     -0.010563816040  0.000000000000      0.006778882242  0.000000000000
  15  78 -0.066283341528  0.000000000000      0.005549294493  0.000000000000     -0.021250398470  0.000000000000
  15  79 -0.016439871482  0.000000000000     -0.015433301696  0.000000000000     -0.018112135917  0.000000000000
  15  80 -0.004738481141  0.000000000000     -0.009764596471  0.000000000000      0.011191716134  0.000000000000
  15  81 -0.009478949241  0.000000000000      0.064096303859  0.000000000000     -0.077056395837  0.000000000000
  15  82 -0.024165296024  0.000000000000     -0.008117962855  0.000000000000     -0.096383896999  0.000000000000
  15  83  0.193819772912  0.000000000000      0.082608762421  0.000000000000     -0.031853844017  0.000000000000
  15  84 -0.003087743266  0.000000000000     -0.035254487150  0.000000000000      0.142939792210  0.000000000000
  15  85  0.009933397062  0.000000000000     -0.031861834288  0.000000000000     -0.026808284619  0.000000000000
  15  86 -0.049269857249  0.000000000000     -0.011963891607  0.000000000000     -0.004212826304  0.000000000000
  15  87  0.029638029845  0.000000000000     -0.061465820314  0.000000000000     -0.085515423708  0.000000000000
  15  88 -0.030862111308  0.000000000000     -0.010563816040  0.000000000000     -0.006778882242  0.000000000000
  15  89 -0.066283341528  0.000000000000      0.005549294493  0.000000000000      0.021250398470  0.000000000000
  15  90 -0.016439871482  0.000000000000     -0.015433301697  0.000000000000      0.018112135916  0.000000000000
  15  91 -0.004738481141  0.000000000000     -0.009764596471  0.000000000000     -0.011191716134  0.000000000000
  15  92 -0.009478949241  0.000000000000      0.064096303859  0.000000000000      0.077056395836  0.000000000000
  15  93  0.024165296024  0.000000000000     -0.008117962855  0.000000000000     -0.096383897000  0.000000000000
  15  94 -0.193819772912  0.000000000000      0.082608762420  0.000000000000     -0.031853844017  0.000000000000
  15  95  0.003087743266  0.000000000000     -0.035254487151  0.000000000000      0.142939792209  0.000000000000
  15  96 -0.009933397062  0.000000000000     -0.031861834288  0.000000000000     -0.026808284618  0.000000000000
  15  97  0.049269857250  0.000000000000     -0.011963891607  0.000000000000     -0.004212826304  0.000000000000
  15  98 -0.029638029845  0.000000000000     -0.061465820315  0.000000000000     -0.085515423708  0.000000000000
  15  99  0.030862111308  0.000000000000     -0.010563816041  0.000000000000     -0.006778882242  0.000000000000
  15 100  0.066283341528  0.000000000000      0.005549294492  0.000000000000      0.021250398470  0.000000000000
  15 101  0.016439871482  0.000000000000     -0.015433301697  0.000000000000      0.018112135916  0.000000000000
  15 102  0.004738481141  0.000000000000     -0.009764596471  0.000000000000     -0.011191716134  0.000000000000
  15 103  0.009478949241  0.000000000000      0.064096303859  0.000000000000      0.077056395837  0.000000000000
  15 104  0.024165296024  0.000000000000     -0.008117962855  0.000000000000      0.096383896999  0.000000000000
  15 105 -0.193819772912  0.000000000000      0.082608762421  0.000000000000      0.031853844017  0.000000000000
  15 106  0.003087743266  0.000000000000     -0.035254487150  0.000000000000     -0.142939792210  0.000000000000
  15 107 -0.009933397061  0.000000000000     -0.031861834287  0.000000000000      0.026808284619  0.000000000000
  15 108  0.049269857250  0.000000000000     -0.011963891607  0.000000000000      0.004212826304  0.000000000000
  15 109 -0.029638029845  0.000000000000     -0.061465820314  0.000000000000      0.085515423708  0.000000000000
  15 110  0.030862111307  0.000000000000     -0.010563816040  0.000000000000      0.006778882242  0.000000000000
  15 111  0.066283341528  0.000000000000      0.005549294493  0.000000000000     -0.021250398470  0.000000000000
  15 112  0.016439871482  0.000000000000     -0.015433301696  0.000000000000     -0.018112135916  0.000000000000
  15 113  0.004738481141  0.000000000000     -0.009764596471  0.000000000000      0.011191716134  0.000000000000
  15 114  0.009478949241  0.000000000000      0.064096303859  0.000000000000     -0.077056395836  0.000000000000
  15 115  0.024165296024  0.000000000000      0.008117962855  0.000000000000     -0.096383896999  0.000000000000
  15 116 -0.193819772912  0.000000000000     -0.082608762421  0.000000000000     -0.031853844017  0.000000000000
  15 117  0.003087743266  0.000000000000      0.035254487150  0.000000000000      0.142939792210  0.000000000000
  15 118 -0.009933397062  0.000000000000      0.031861834287  0.000000000000     -0.026808284618  0.000000000000
  15 119  0.049269857250  0.000000000000      0.011963891607  0.000000000000     -0.004212826304  0.000000000000
  15 120 -0.029638029845  0.000000000000      0.061465820314  0.000000000000     -0.085515423708  0.000000000000
  15 121  0.030862111308  0.000000000000      0.010563816040  0.000000000000     -0.006778882242  0.000000000000
  15 122  0.066283341528  0.000000000000     -0.005549294493  0.000000000000      0.021250398470  0.000000000000
  15 123  0.016439871482  0.000000000000      0.015433301697  0.000000000000      0.018112135916  0.000000000000
  15 124  0.004738481141  0.000000000000      0.009764596471  0.000000000000     -0.011191716134  0.000000000000
  15 125  0.009478949241  0.000000000000     -0.064096303859  0.000000000000      0.077056395836  0.000000000000
  15 126  0.024165296024  0.000000000000      0.008117962855  0.000000000000      0.096383897000  0.000000000000
  15 127 -0.193819772912  0.000000000000     -0.082608762420  0.000000000000      0.031853844017  0.000000000000
  15 128  0.003087743266  0.000000000000      0.035254487151  0.000000000000     -0.142939792209  0.000000000000
  15 129 -0.009933397062  0.000000000000      0.031861834288  0.000000000000      0.026808284618  0.000000000000
  15 130  0.049269857250  0.000000000000      0.011963891607  0.000000000000      0.004212826304  0.000000000000
  15 131 -0.029638029845  0.000000000000      0.061465820315  0.000000000000      0.085515423709  0.000000000000
  15 132  0.030862111308  0.000000000000      0.010563816040  0.000000000000      0.006778882242  0.000000000000
  15 133  0.066283341528  0.000000000000     -0.005549294493  0.000000000000     -0.021250398470  0.000000000000
  15 134  0.016439871482  0.000000000000      0.015433301696  0.000000000000     -0.018112135916  0.000000000000
  15 135  0.004738481141  0.000000000000      0.009764596471  0.000000000000      0.011191716134  0.000000000000
  15 136  0.009478949241  0.000000000000     -0.064096303859  0.000000000000     -0.077056395837  0.000000000000
  15 137  0.068339406260  0.000000000000     -0.003260966697  0.000000000000      0.012027398031  0.000000000000
  15 138 -0.033075346372  0.000000000000      0.007435787304  0.000000000000      0.008022229213  0.000000000000
  15 139  0.068339406260  0.000000000000     -0.003260966696  0.000000000000     -0.012027398031  0.000000000000
  15 140 -0.033075346372  0.000000000000      0.007435787304  0.000000000000     -0.008022229213  0.000000000000
  15 141  0.068339406260  0.000000000000      0.003260966696  0.000000000000      0.012027398031  0.000000000000
  15 142 -0.033075346372  0.000000000000     -0.007435787304  0.000000000000      0.008022229213  0.000000000000
  15 143  0.068339406260  0.000000000000      0.003260966697  0.000000000000     -0.012027398031  0.000000000000
  15 144 -0.033075346372  0.000000000000     -0.007435787304  0.000000000000     -0.008022229213  0.000000000000
  15 145 -0.068339406260  0.000000000000      0.003260966696  0.000000000000     -0.012027398031  0.000000000000
  15 146  0.033075346372  0.000000000000     -0.007435787304  0.000000000000     -0.008022229213  0.000000000000
  15 147 -0.068339406260  0.000000000000      0.003260966697  0.000000000000      0.012027398031  0.000000000000
  15 148  0.033075346372  0.000000000000     -0.007435787304  0.000000000000      0.008022229213  0.000000000000
  15 149 -0.068339406260  0.000000000000     -0.003260966697  0.000000000000     -0.012027398031  0.000000000000
  15 150  0.033075346372  0.000000000000      0.007435787304  0.000000000000     -0.008022229213  0.000000000000
  15 151 -0.068339406260  0.000000000000     -0.003260966696  0.000000000000      0.012027398031  0.000000000000
  15 152  0.033075346372  0.000000000000      0.007435787304  0.000000000000      0.008022229213  0.000000000000
  15 153 -0.070033944284  0.000000000000     -0.002309949681  0.000000000000     -0.015632513122  0.000000000000
  15 154  0.010086035459  0.000000000000      0.025792801249  0.000000000000      0.023859638115  0.000000000000
  15 155 -0.070033944284  0.000000000000     -0.002309949680  0.000000000000      0.015632513122  0.000000000000
  15 156  0.010086035458  0.000000000000      0.025792801249  0.000000000000     -0.023859638115  0.000000000000
  15 157 -0.070033944284  0.000000000000      0.002309949680  0.000000000000     -0.015632513122  0.000000000000
  15 158  0.010086035458  0.000000000000     -0.025792801249  0.000000000000      0.023859638115  0.000000000000
  15 159 -0.070033944284  0.000000000000      0.002309949681  0.000000000000      0.015632513122  0.000000000000
  15 160  0.010086035459  0.000000000000     -0.025792801249  0.000000000000     -0.023859638115  0.000000000000
  15 161  0.070033944284  0.000000000000      0.002309949680  0.000000000000      0.015632513122  0.000000000000
  15 162 -0.010086035458  0.000000000000     -0.025792801249  0.000000000000     -0.023859638115  0.000000000000
  15 163  0.070033944284  0.000000000000      0.002309949681  0.000000000000     -0.015632513122  0.000000000000
  15 164 -0.010086035459  0.000000000000     -0.025792801249  0.000000000000      0.023859638115  0.000000000000
  15 165  0.070033944284  0.000000000000     -0.002309949681  0.000000000000      0.015632513122  0.000000000000
  15 166 -0.010086035459  0.000000000000      0.025792801249  0.000000000000     -0.023859638115  0.000000000000
  15 167  0.070033944284  0.000000000000     -0.002309949680  0.000000000000     -0.015632513122  0.000000000000
  15 168 -0.010086035458  0.000000000000      0.025792801249  0.000000000000      0.023859638115  0.000000000000
  16   1 -0.002101602307  0.000000000000      0.005098997793  0.000000000000     -0.009460412639  0.000000000000
  16   2 -0.003029121390  0.000000000000      0.019301255151  0.000000000000     -0.003972581472  0.000000000000
  16   3 -0.007401527770  0.000000000000      0.003835928201  0.000000000000      0.011588631346  0.000000000000
  16   4 -0.007248894764  0.000000000000     -0.003937645084  0.000000000000      0.006009476895  0.000000000000
  16   5 -0.003154062540  0.000000000000      0.020529434525  0.000000000000      0.002396602528  0.000000000000
  16   6 -0.000021520406  0.000000000000      0.017348931433  0.000000000000      0.000379785157  0.000000000000
  16   7  0.002101602307  0.000000000000     -0.005098997793  0.000000000000     -0.009460412639  0.000000000000
  16   8  0.003029121390  0.000000000000     -0.019301255151  0.000000000000     -0.003972581472  0.000000000000
  16   9  0.007401527770  0.000000000000     -0.003835928201  0.000000000000      0.011588631346  0.000000000000
  16  10  0.007248894764  0.000000000000      0.003937645084  0.000000000000      0.006009476895  0.000000000000
  16  11  0.003154062540  0.000000000000     -0.020529434525  0.000000000000      0.002396602528  0.000000000000
  16  12  0.000021520406  0.000000000000     -0.017348931433  0.000000000000      0.000379785157  0.000000000000
  16  13  0.002101602307  0.000000000000      0.005098997793  0.000000000000      0.009460412639  0.000000000000
  16  14  0.003029121390  0.000000000000      0.019301255151  0.000000000000      0.003972581472  0.000000000000
  16  15  0.007401527770  0.000000000000      0.003835928201  0.000000000000     -0.011588631346  0.000000000000
  16  16  0.007248894764  0.000000000000     -0.003937645084  0.000000000000     -0.006009476895  0.000000000000
  16  17  0.003154062540  0.000000000000      0.020529434525  0.000000000000     -0.002396602528  0.000000000000
  16  18  0.000021520406  0.000000000000      0.017348931433  0.000000000000     -0.000379785157  0.000000000000
  16  19 -0.002101602307  0.000000000000     -0.005098997793  0.000000000000      0.009460412639  0.000000000000
  16  20 -0.003029121390  0.000000000000     -0.019301255151  0.000000000000      0.003972581472  0.000000000000
  16  21 -0.007401527770  0.000000000000     -0.003835928201  0.000000000000     -0.011588631346  0.000000000000
  16  22 -0.007248894764  0.000000000000      0.003937645084  0.000000000000     -0.006009476895  0.000000000000
  16  23 -0.003154062540  0.000000000000     -0.020529434525  0.000000000000     -0.002396602528  0.000000000000
  16  24 -0.000021520406  0.000000000000     -0.017348931433  0.000000000000     -0.000379785157  0.000000000000
  16  25  0.002101602307  0.000000000000     -0.005098997793  0.000000000000      0.009460412639  0.000000000000
  16  26  0.003029121390  0.000000000000     -0.019301255151  0.000000000000      0.003972581472  0.000000000000
  16  27  0.007401527770  0.000000000000     -0.003835928201  0.000000000000     -0.011588631346  0.000000000000
  16  28  0.007248894764  0.000000000000      0.003937645084  0.000000000000     -0.006009476895  0.000000000000
  16  29  0.003154062540  0.000000000000     -0.020529434525  0.000000000000     -0.002396602528  0.000000000000
  16  30  0.000021520406  0.000000000000     -0.017348931433  0.000000000000     -0.000379785157  0.000000000000
  16  31 -0.002101602307  0.000000000000      0.005098997793  0.000000000000      0.009460412639  0.000000000000
  16  32 -0.003029121390  0.000000000000      0.019301255151  0.000000000000      0.003972581472  0.000000000000
  16  33 -0.007401527770  0.000000000000      0.003835928201  0.000000000000     -0.011588631346  0.000000000000
  16  34 -0.007248894764  0.000000000000     -0.003937645084  0.000000000000     -0.006009476895  0.000000000000
  16  35 -0.003154062540  0.000000000000      0.020529434525  0.000000000000     -0.002396602528  0.000000000000
  16  36 -0.000021520406  0.000000000000      0.017348931433  0.000000000000     -0.000379785157  0.000000000000
  16  37 -0.002101602307  0.000000000000     -0.005098997793  0.000000000000     -0.009460412639  0.000000000000
  16  38 -0.003029121390  0.000000000000     -0.019301255151  0.000000000000     -0.003972581472  0.000000000000
  16  39 -0.007401527770  0.000000000000     -0.003835928201  0.000000000000      0.011588631346  0.000000000000
  16  40 -0.007248894764  0.000000000000      0.003937645084  0.000000000000      0.006009476895  0.000000000000
  16  41 -0.003154062540  0.000000000000     -0.020529434525  0.000000000000      0.002396602528  0.000000000000
  16  42 -0.000021520406  0.000000000000     -0.017348931433  0.000000000000      0.000379785157  0.000000000000
  16  43  0.002101602307  0.000000000000      0.005098997793  0.000000000000     -0.009460412639  0.000000000000
  16  44  0.003029121390  0.000000000000      0.019301255151  0.000000000000     -0.003972581472  0.000000000000
  16  45  0.007401527770  0.000000000000      0.003835928201  0.000000000000      0.011588631346  0.000000000000
  16  46  0.007248894764  0.000000000000     -0.003937645084  0.000000000000      0.006009476895  0.000000000000
  16  47  0.003154062540  0.000000000000      0.020529434525  0.000000000000      0.002396602528  0.000000000000
  16  48  0.000021520406  0.000000000000      0.017348931433  0.000000000000      0.000379785157  0.000000000000
  16  49 -0.008806829473  0.000000000000      0.023364482502  0.000000000000      0.026295454267  0.000000000000
  16  50  0.021769474646  0.000000000000     -0.063511453034  0.000000000000      0.049515195659  0.000000000000
  16  51 -0.033594740145  0.000000000000      0.085063771635  0.000000000000      0.063287751983  0.000000000000
  16  52  0.047893678910  0.000000000000      0.084987715283  0.000000000000      0.047316290281  0.000000000000
  16  53  0.040732387508  0.000000000000     -0.002703916908  0.000000000000     -0.035966218669  0.000000000000
  16  54  0.000279452883  0.000000000000      0.102591839828  0.000000000000     -0.093653786135  0.000000000000
  16  55 -0.050610322026  0.000000000000      0.081771731972  0.000000000000      0.020412703236  0.000000000000
  16  56  0.003009613274  0.000000000000      0.090260147464  0.000000000000     -0.063660094996  0.000000000000
  16  57 -0.014185654602  0.000000000000      0.080983470901  0.000000000000     -0.012841633502  0.000000000000
  16  58 -0.020989488152  0.000000000000      0.004745383901  0.000000000000      0.032261349748  0.000000000000
  16  59  0.001346837422  0.000000000000      0.076712231345  0.000000000000      0.016698866928  0.000000000000
  16  60  0.008806829473  0.000000000000     -0.023364482501  0.000000000000      0.026295454267  0.000000000000
  16  61 -0.021769474646  0.000000000000      0.063511453035  0.000000000000      0.049515195659  0.000000000000
  16  62  0.033594740146  0.000000000000     -0.085063771635  0.000000000000      0.063287751982  0.000000000000
  16  63 -0.047893678910  0.000000000000     -0.084987715283  0.000000000000      0.047316290282  0.000000000000
  16  64 -0.040732387508  0.000000000000      0.002703916908  0.000000000000     -0.035966218669  0.000000000000
  16  65 -0.000279452882  0.000000000000     -0.102591839829  0.000000000000     -0.093653786135  0.000000000000
  16  66  0.050610322027  0.000000000000     -0.081771731972  0.000000000000      0.020412703236  0.000000000000
  16  67 -0.003009613274  0.000000000000     -0.090260147464  0.000000000000     -0.063660094996  0.000000000000
  16  68  0.014185654603  0.000000000000     -0.080983470901  0.000000000000     -0.012841633502  0.000000000000
  16  69  0.020989488152  0.000000000000     -0.004745383901  0.000000000000      0.032261349748  0.000000000000
  16  70 -0.001346837422  0.000000000000     -0.076712231345  0.000000000000      0.016698866928  0.000000000000
  16  71  0.008806829473  0.000000000000      0.023364482501  0.000000000000     -0.026295454267  0.000000000000
  16  72 -0.021769474647  0.000000000000     -0.063511453035  0.000000000000     -0.049515195659  0.000000000000
  16  73  0.033594740146  0.000000000000      0.085063771635  0.000000000000     -0.063287751983  0.000000000000
  16  74 -0.047893678910  0.000000000000      0.084987715283  0.000000000000     -0.047316290282  0.000000000000
  16  75 -0.040732387508  0.000000000000     -0.002703916908  0.000000000000      0.035966218669  0.000000000000
  16  76 -0.000279452883  0.000000000000      0.102591839829  0.000000000000      0.093653786135  0.000000000000
  16  77  0.050610322027  0.000000000000      0.081771731972  0.000000000000     -0.020412703236  0.000000000000
  16  78 -0.003009613274  0.000000000000      0.090260147464  0.000000000000      0.063660094996  0.000000000000
  16  79  0.014185654602  0.000000000000      0.080983470901  0.000000000000      0.012841633503  0.000000000000
  16  80  0.020989488152  0.000000000000      0.004745383901  0.000000000000     -0.032261349748  0.000000000000
  16  81 -0.001346837422  0.000000000000      0.076712231346  0.000000000000     -0.016698866928  0.000000000000
  16  82 -0.008806829473  0.000000000000     -0.023364482502  0.000000000000     -0.026295454267  0.000000000000
  16  83  0.021769474647  0.000000000000      0.063511453034  0.000000000000     -0.049515195659  0.000000000000
  16  84 -0.033594740145  0.000000000000     -0.085063771635  0.000000000000     -0.063287751983  0.000000000000
  16  85  0.047893678910  0.000000000000     -0.084987715283  0.000000000000     -0.047316290282  0.000000000000
  16  86  0.040732387508  0.000000000000      0.002703916908  0.000000000000      0.035966218669  0.000000000000
  16  87  0.000279452883  0.000000000000     -0.102591839828  0.000000000000      0.093653786134  0.000000000000
  16  88 -0.050610322026  0.000000000000     -0.081771731972  0.000000000000     -0.020412703236  0.000000000000
  16  89  0.003009613274  0.000000000000     -0.090260147464  0.000000000000      0.063660094996  0.000000000000
  16  90 -0.014185654602  0.000000000000     -0.080983470901  0.000000000000      0.012841633503  0.000000000000
  16  91 -0.020989488151  0.000000000000     -0.004745383901  0.000000000000     -0.032261349748  0.000000000000
  16  92  0.001346837422  0.000000000000     -0.076712231346  0.000000000000     -0.016698866927  0.000000000000
  16  93  0.008806829473  0.000000000000     -0.023364482502  0.000000000000     -0.026295454267  0.000000000000
  16  94 -0.021769474646  0.000000000000      0.063511453034  0.000000000000     -0.049515195659  0.000000000000
  16  95  0.033594740145  0.000000000000     -0.085063771635  0.000000000000     -0.063287751983  0.000000000000
  16  96 -0.047893678910  0.000000000000     -0.084987715283  0.000000000000     -0.047316290282  0.000000000000
  16  97 -0.040732387508  0.000000000000      0.002703916908  0.000000000000      0.035966218669  0.000000000000
  16  98 -0.000279452883  0.000000000000     -0.102591839828  0.000000000000      0.093653786135  0.000000000000
  16  99  0.050610322026  0.000000000000     -0.081771731972  0.000000000000     -0.020412703236  0.000000000000
  16 100 -0.003009613274  0.000000000000     -0.090260147464  0.000000000000      0.063660094996  0.000000000000
  16 101  0.014185654602  0.000000000000     -0.080983470901  0.000000000000      0.012841633503  0.000000000000
  16 102  0.020989488152  0.000000000000     -0.004745383901  0.000000000000     -0.032261349748  0.000000000000
  16 103 -0.001346837422  0.000000000000     -0.076712231345  0.000000000000     -0.016698866928  0.000000000000
  16 104 -0.008806829474  0.000000000000      0.023364482501  0.000000000000     -0.026295454266  0.000000000000
  16 105  0.021769474646  0.000000000000     -0.063511453035  0.000000000000     -0.049515195660  0.000000000000
  16 106 -0.033594740146  0.000000000000      0.085063771635  0.000000000000     -0.063287751982  0.000000000000
  16 107  0.047893678910  0.000000000000      0.084987715283  0.000000000000     -0.047316290282  0.000000000000
  16 108  0.040732387508  0.000000000000     -0.002703916908  0.000000000000      0.035966218669  0.000000000000
  16 109  0.000279452883  0.000000000000      0.102591839829  0.000000000000      0.093653786135  0.000000000000
  16 110 -0.050610322027  0.000000000000      0.081771731972  0.000000000000     -0.020412703236  0.000000000000
  16 111  0.003009613274  0.000000000000      0.090260147464  0.000000000000      0.063660094996  0.000000000000
  16 112 -0.014185654603  0.000000000000      0.080983470901  0.000000000000      0.012841633503  0.000000000000
  16 113 -0.020989488152  0.000000000000      0.004745383901  0.000000000000     -0.032261349748  0.000000000000
  16 114  0.001346837422  0.000000000000      0.076712231345  0.000000000000     -0.016698866928  0.000000000000
  16 115 -0.008806829473  0.000000000000     -0.023364482501  0.000000000000      0.026295454267  0.000000000000
  16 116  0.021769474646  0.000000000000      0.063511453035  0.000000000000      0.049515195659  0.000000000000
  16 117 -0.033594740146  0.000000000000     -0.085063771635  0.000000000000      0.063287751982  0.000000000000
  16 118  0.047893678910  0.000000000000     -0.084987715283  0.000000000000      0.047316290282  0.000000000000
  16 119  0.040732387508  0.000000000000      0.002703916908  0.000000000000     -0.035966218669  0.000000000000
  16 120  0.000279452882  0.000000000000     -0.102591839829  0.000000000000     -0.093653786135  0.000000000000
  16 121 -0.050610322027  0.000000000000     -0.081771731972  0.000000000000      0.020412703236  0.000000000000
  16 122  0.003009613274  0.000000000000     -0.090260147464  0.000000000000     -0.063660094996  0.000000000000
  16 123 -0.014185654602  0.000000000000     -0.080983470901  0.000000000000     -0.012841633503  0.000000000000
  16 124 -0.020989488152  0.000000000000     -0.004745383901  0.000000000000      0.032261349748  0.000000000000
  16 125  0.001346837422  0.000000000000     -0.076712231346  0.000000000000      0.016698866928  0.000000000000
  16 126  0.008806829473  0.000000000000      0.023364482502  0.000000000000      0.026295454267  0.000000000000
  16 127 -0.021769474646  0.000000000000     -0.063511453034  0.000000000000      0.049515195659  0.000000000000
  16 128  0.033594740145  0.000000000000      0.085063771634  0.000000000000      0.063287751983  0.000000000000
  16 129 -0.047893678910  0.000000000000      0.084987715282  0.000000000000      0.047316290281  0.000000000000
  16 130 -0.040732387508  0.000000000000     -0.002703916908  0.000000000000     -0.035966218669  0.000000000000
  16 131 -0.000279452883  0.000000000000      0.102591839828  0.000000000000     -0.093653786134  0.000000000000
  16 132  0.050610322026  0.000000000000      0.081771731972  0.000000000000      0.020412703236  0.000000000000
  16 133 -0.003009613274  0.000000000000      0.090260147464  0.000000000000     -0.063660094996  0.000000000000
  16 134  0.014185654602  0.000000000000      0.080983470901  0.000000000000     -0.012841633503  0.000000000000
  16 135  0.020989488152  0.000000000000      0.004745383901  0.000000000000      0.032261349748  0.000000000000
  16 136 -0.001346837422  0.000000000000      0.076712231346  0.000000000000      0.016698866928  0.000000000000
  16 137  0.016013943923  0.000000000000      0.066819012064  0.000000000000     -0.005683489903  0.000000000000
  16 138 -0.009650951909  0.000000000000      0.058815941513  0.000000000000     -0.009268464659  0.000000000000
  16 139 -0.016013943923  0.000000000000     -0.066819012064  0.000000000000     -0.005683489903  0.000000000000
  16 140  0.009650951909  0.000000000000     -0.058815941513  0.000000000000     -0.009268464659  0.000000000000
  16 141 -0.016013943923  0.000000000000      0.066819012064  0.000000000000      0.005683489903  0.000000000000
  16 142  0.009650951909  0.000000000000      0.058815941513  0.000000000000      0.009268464660  0.000000000000
  16 143  0.016013943923  0.000000000000     -0.066819012064  0.000000000000      0.005683489902  0.000000000000
  16 144 -0.009650951909  0.000000000000     -0.058815941513  0.000000000000      0.009268464660  0.000000000000
  16 145 -0.016013943923  0.000000000000     -0.066819012064  0.000000000000      0.005683489903  0.000000000000
  16 146  0.009650951909  0.000000000000     -0.058815941513  0.000000000000      0.009268464660  0.000000000000
  16 147  0.016013943923  0.000000000000      0.066819012064  0.000000000000      0.005683489903  0.000000000000
  16 148 -0.009650951909  0.000000000000      0.058815941513  0.000000000000      0.009268464660  0.000000000000
  16 149  0.016013943923  0.000000000000     -0.066819012064  0.000000000000     -0.005683489903  0.000000000000
  16 150 -0.009650951909  0.000000000000     -0.058815941513  0.000000000000     -0.009268464659  0.000000000000
  16 151 -0.016013943923  0.000000000000      0.066819012064  0.000000000000     -0.005683489903  0.000000000000
  16 152  0.009650951909  0.000000000000      0.058815941513  0.000000000000     -0.009268464659  0.000000000000
  16 153  0.005560686163  0.000000000000      0.093212048796  0.000000000000      0.060630778262  0.000000000000
  16 154 -0.003041383667  0.000000000000      0.091690477719  0.000000000000     -0.055764875575  0.000000000000
  16 155 -0.005560686163  0.000000000000     -0.093212048796  0.000000000000      0.060630778262  0.000000000000
  16 156  0.003041383668  0.000000000000     -0.091690477719  0.000000000000     -0.055764875575  0.000000000000
  16 157 -0.005560686163  0.000000000000      0.093212048796  0.000000000000     -0.060630778262  0.000000000000
  16 158  0.003041383668  0.000000000000      0.091690477719  0.000000000000      0.055764875575  0.000000000000
  16 159  0.005560686163  0.000000000000     -0.093212048796  0.000000000000     -0.060630778263  0.000000000000
  16 160 -0.003041383667  0.000000000000     -0.091690477719  0.000000000000      0.055764875575  0.000000000000
  16 161 -0.005560686163  0.000000000000     -0.093212048796  0.000000000000     -0.060630778262  0.000000000000
  16 162  0.003041383667  0.000000000000     -0.091690477719  0.000000000000      0.055764875575  0.000000000000
  16 163  0.005560686163  0.000000000000      0.093212048796  0.000000000000     -0.060630778262  0.000000000000
  16 164 -0.003041383667  0.000000000000      0.091690477718  0.000000000000      0.055764875575  0.000000000000
  16 165  0.005560686163  0.000000000000     -0.093212048796  0.000000000000      0.060630778262  0.000000000000
  16 166 -0.003041383668  0.000000000000     -0.091690477719  0.000000000000     -0.055764875574  0.000000000000
  16 167 -0.005560686163  0.000000000000      0.093212048796  0.000000000000      0.060630778262  0.000000000000
  16 168  0.003041383667  0.000000000000      0.091690477719  0.000000000000     -0.055764875574  0.000000000000
  17   1 -0.010508120425  0.000000000000      0.015790819174  0.000000000000      0.000779143962  0.000000000000
  17   2 -0.015961240515  0.000000000000      0.017030460116  0.000000000000      0.000279059683  0.000000000000
  17   3 -0.019745456591  0.000000000000     -0.012109265810  0.000000000000     -0.007594123387  0.000000000000
  17   4 -0.001653126844  0.000000000000     -0.008595252056  0.000000000000      0.002216337621  0.000000000000
  17   5 -0.016084954005  0.000000000000      0.013521373567  0.000000000000      0.021627718676  0.000000000000
  17   6  0.004103680620  0.000000000000     -0.012516246502  0.000000000000      0.022424383324  0.000000000000
  17   7 -0.010508120425  0.000000000000      0.015790819174  0.000000000000     -0.000779143962  0.000000000000
  17   8 -0.015961240514  0.000000000000      0.017030460116  0.000000000000     -0.000279059683  0.000000000000
  17   9 -0.019745456591  0.000000000000     -0.012109265810  0.000000000000      0.007594123387  0.000000000000
  17  10 -0.001653126844  0.000000000000     -0.008595252056  0.000000000000     -0.002216337621  0.000000000000
  17  11 -0.016084954005  0.000000000000      0.013521373567  0.000000000000     -0.021627718676  0.000000000000
  17  12  0.004103680620  0.000000000000     -0.012516246502  0.000000000000     -0.022424383324  0.000000000000
  17  13 -0.010508120425  0.000000000000     -0.015790819174  0.000000000000      0.000779143962  0.000000000000
  17  14 -0.015961240514  0.000000000000     -0.017030460116  0.000000000000      0.000279059683  0.000000000000
  17  15 -0.019745456591  0.000000000000      0.012109265810  0.000000000000     -0.007594123387  0.000000000000
  17  16 -0.001653126844  0.000000000000      0.008595252056  0.000000000000      0.002216337621  0.000000000000
  17  17 -0.016084954005  0.000000000000     -0.013521373567  0.000000000000      0.021627718676  0.000000000000
  17  18  0.004103680620  0.000000000000      0.012516246502  0.000000000000      0.022424383324  0.000000000000
  17  19 -0.010508120425  0.000000000000     -0.015790819174  0.000000000000     -0.000779143962  0.000000000000
  17  20 -0.015961240515  0.000000000000     -0.017030460116  0.000000000000     -0.000279059683  0.000000000000
  17  21 -0.019745456591  0.000000000000      0.012109265810  0.000000000000      0.007594123387  0.000000000000
  17  22 -0.001653126844  0.000000000000      0.008595252056  0.000000000000     -0.002216337621  0.000000000000
  17  23 -0.016084954005  0.000000000000     -0.013521373567  0.000000000000     -0.021627718676  0.000000000000
  17  24  0.004103680620  0.000000000000      0.012516246502  0.000000000000     -0.022424383324  0.000000000000
  17  25  0.010508120425  0.000000000000     -0.015790819174  0.000000000000     -0.000779143962  0.000000000000
  17  26  0.015961240515  0.000000000000     -0.017030460116  0.000000000000     -0.000279059683  0.000000000000
  17  27  0.019745456591  0.000000000000      0.012109265810  0.000000000000      0.007594123387  0.000000000000
  17  28  0.001653126844  0.000000000000      0.008595252056  0.000000000000     -0.002216337621  0.000000000000
  17  29  0.016084954005  0.000000000000     -0.013521373567  0.000000000000     -0.021627718676  0.000000000000
  17  30 -0.004103680620  0.000000000000      0.012516246502  0.000000000000     -0.022424383324  0.000000000000
  17  31  0.010508120425  0.000000000000     -0.015790819174  0.000000000000      0.000779143962  0.000000000000
  17  32  0.015961240514  0.000000000000     -0.017030460116  0.000000000000      0.000279059683  0.000000000000
  17  33  0.019745456591  0.000000000000      0.012109265810  0.000000000000     -0.007594123387  0.000000000000
  17  34  0.001653126844  0.000000000000      0.008595252056  0.000000000000      0.002216337621  0.000000000000
  17  35  0.016084954005  0.000000000000     -0.013521373567  0.000000000000      0.021627718676  0.000000000000
  17  36 -0.004103680620  0.000000000000      0.012516246502  0.000000000000      0.022424383324  0.000000000000
  17  37  0.010508120425  0.000000000000      0.015790819174  0.000000000000     -0.000779143962  0.000000000000
  17  38  0.015961240515  0.000000000000      0.017030460116  0.000000000000     -0.000279059683  0.000000000000
  17  39  0.019745456591  0.000000000000     -0.012109265810  0.000000000000      0.007594123387  0.000000000000
  17  40  0.001653126844  0.000000000000     -0.008595252056  0.000000000000     -0.002216337621  0.000000000000
  17  41  0.016084954005  0.000000000000      0.013521373567  0.000000000000     -0.021627718676  0.000000000000
  17  42 -0.004103680620  0.000000000000     -0.012516246502  0.000000000000     -0.022424383324  0.000000000000
  17  43  0.010508120425  0.000000000000      0.015790819174  0.000000000000      0.000779143962  0.000000000000
  17  44  0.015961240514  0.000000000000      0.017030460116  0.000000000000      0.000279059683  0.000000000000
  17  45  0.019745456591  0.000000000000     -0.012109265810  0.000000000000     -0.007594123387  0.000000000000
  17  46  0.001653126844  0.000000000000     -0.008595252056  0.000000000000      0.002216337621  0.000000000000
  17  47  0.016084954005  0.000000000000      0.013521373567  0.000000000000      0.021627718676  0.000000000000
  17  48 -0.004103680620  0.000000000000     -0.012516246502  0.000000000000      0.022424383324  0.000000000000
  17  49 -0.019182375792  0.000000000000     -0.116989349316  0.000000000000     -0.040714748191  0.000000000000
  17  50 -0.014121552736  0.000000000000     -0.108161586665  0.000000000000      0.018903462241  0.000000000000
  17  51 -0.080281098818  0.000000000000      0.079275034257  0.000000000000     -0.072862262735  0.000000000000
  17  52  0.097625352118  0.000000000000      0.025669643235  0.000000000000      0.061458588390  0.000000000000
  17  53  0.025707474071  0.000000000000     -0.040549259179  0.000000000000      0.001132503223  0.000000000000
  17  54 -0.040633023759  0.000000000000      0.041464490543  0.000000000000     -0.097756256089  0.000000000000
  17  55 -0.104798733155  0.000000000000     -0.002521584718  0.000000000000      0.017275959278  0.000000000000
  17  56  0.059766960172  0.000000000000     -0.008215904477  0.000000000000      0.006945137240  0.000000000000
  17  57 -0.053244181164  0.000000000000      0.026416930392  0.000000000000     -0.001570433236  0.000000000000
  17  58 -0.074565613057  0.000000000000     -0.045004711763  0.000000000000      0.008146465220  0.000000000000
  17  59 -0.015832719164  0.000000000000      0.036193102891  0.000000000000      0.074799577026  0.000000000000
  17  60 -0.019182375792  0.000000000000     -0.116989349316  0.000000000000      0.040714748191  0.000000000000
  17  61 -0.014121552736  0.000000000000     -0.108161586665  0.000000000000     -0.018903462241  0.000000000000
  17  62 -0.080281098818  0.000000000000      0.079275034256  0.000000000000      0.072862262735  0.000000000000
  17  63  0.097625352117  0.000000000000      0.025669643234  0.000000000000     -0.061458588390  0.000000000000
  17  64  0.025707474070  0.000000000000     -0.040549259179  0.000000000000     -0.001132503223  0.000000000000
  17  65 -0.040633023759  0.000000000000      0.041464490542  0.000000000000      0.097756256088  0.000000000000
  17  66 -0.104798733154  0.000000000000     -0.002521584719  0.000000000000     -0.017275959278  0.000000000000
  17  67  0.059766960171  0.000000000000     -0.008215904478  0.000000000000     -0.006945137240  0.000000000000
  17  68 -0.053244181163  0.000000000000      0.026416930391  0.000000000000      0.001570433236  0.000000000000
  17  69 -0.074565613056  0.000000000000     -0.045004711763  0.000000000000     -0.008146465220  0.000000000000
  17  70 -0.015832719164  0.000000000000      0.036193102890  0.000000000000     -0.074799577025  0.000000000000
  17  71 -0.019182375792  0.000000000000      0.116989349316  0.000000000000     -0.040714748191  0.000000000000
  17  72 -0.014121552737  0.000000000000      0.108161586665  0.000000000000      0.018903462240  0.000000000000
  17  73 -0.080281098818  0.000000000000     -0.079275034256  0.000000000000     -0.072862262735  0.000000000000
  17  74  0.097625352117  0.000000000000     -0.025669643234  0.000000000000      0.061458588389  0.000000000000
  17  75  0.025707474071  0.000000000000      0.040549259179  0.000000000000      0.001132503224  0.000000000000
  17  76 -0.040633023759  0.000000000000     -0.041464490542  0.000000000000     -0.097756256088  0.000000000000
  17  77 -0.104798733154  0.000000000000      0.002521584718  0.000000000000      0.017275959278  0.000000000000
  17  78  0.059766960172  0.000000000000      0.008215904478  0.000000000000      0.006945137241  0.000000000000
  17  79 -0.053244181163  0.000000000000     -0.026416930391  0.000000000000     -0.001570433236  0.000000000000
  17  80 -0.074565613057  0.000000000000      0.045004711763  0.000000000000      0.008146465220  0.000000000000
  17  81 -0.015832719164  0.000000000000     -0.036193102890  0.000000000000      0.074799577026  0.000000000000
  17  82 -0.019182375792  0.000000000000      0.116989349316  0.000000000000      0.040714748191  0.000000000000
  17  83 -0.014121552736  0.000000000000      0.108161586665  0.000000000000     -0.018903462241  0.000000000000
  17  84 -0.080281098818  0.000000000000     -0.079275034257  0.000000000000      0.072862262735  0.000000000000
  17  85  0.097625352118  0.000000000000     -0.025669643235  0.000000000000     -0.061458588390  0.000000000000
  17  86  0.025707474071  0.000000000000      0.040549259179  0.000000000000     -0.001132503223  0.000000000000
  17  87 -0.040633023759  0.000000000000     -0.041464490543  0.000000000000      0.097756256088  0.000000000000
  17  88 -0.104798733155  0.000000000000      0.002521584718  0.000000000000     -0.017275959278  0.000000000000
  17  89  0.059766960171  0.000000000000      0.008215904477  0.000000000000     -0.006945137240  0.000000000000
  17  90 -0.053244181163  0.000000000000     -0.026416930392  0.000000000000      0.001570433237  0.000000000000
  17  91 -0.074565613056  0.000000000000      0.045004711763  0.000000000000     -0.008146465220  0.000000000000
  17  92 -0.015832719164  0.000000000000     -0.036193102891  0.000000000000     -0.074799577025  0.000000000000
  17  93  0.019182375792  0.000000000000      0.116989349316  0.000000000000      0.040714748191  0.000000000000
  17  94  0.014121552736  0.000000000000      0.108161586665  0.000000000000     -0.018903462241  0.000000000000
  17  95  0.080281098818  0.000000000000     -0.079275034257  0.000000000000      0.072862262735  0.000000000000
  17  96 -0.097625352118  0.000000000000     -0.025669643235  0.000000000000     -0.061458588390  0.000000000000
  17  97 -0.025707474071  0.000000000000      0.040549259179  0.000000000000     -0.001132503223  0.000000000000
  17  98  0.040633023759  0.000000000000     -0.041464490543  0.000000000000      0.097756256089  0.000000000000
  17  99  0.104798733155  0.000000000000      0.002521584718  0.000000000000     -0.017275959278  0.000000000000
  17 100 -0.059766960171  0.000000000000      0.008215904477  0.000000000000     -0.006945137240  0.000000000000
  17 101  0.053244181164  0.000000000000     -0.026416930392  0.000000000000      0.001570433236  0.000000000000
  17 102  0.074565613057  0.000000000000      0.045004711763  0.000000000000     -0.008146465220  0.000000000000
  17 103  0.015832719164  0.000000000000     -0.036193102891  0.000000000000     -0.074799577026  0.000000000000
  17 104  0.019182375792  0.000000000000      0.116989349316  0.000000000000     -0.040714748191  0.000000000000
  17 105  0.014121552736  0.000000000000      0.108161586665  0.000000000000      0.018903462241  0.000000000000
  17 106  0.080281098818  0.000000000000     -0.079275034256  0.000000000000     -0.072862262735  0.000000000000
  17 107 -0.097625352117  0.000000000000     -0.025669643234  0.000000000000      0.061458588389  0.000000000000
  17 108 -0.025707474070  0.000000000000      0.040549259179  0.000000000000      0.001132503224  0.000000000000
  17 109  0.040633023759  0.000000000000     -0.041464490542  0.000000000000     -0.097756256088  0.000000000000
  17 110  0.104798733154  0.000000000000      0.002521584719  0.000000000000      0.017275959278  0.000000000000
  17 111 -0.059766960172  0.000000000000      0.008215904478  0.000000000000      0.006945137241  0.000000000000
  17 112  0.053244181163  0.000000000000     -0.026416930391  0.000000000000     -0.001570433236  0.000000000000
  17 113  0.074565613056  0.000000000000      0.045004711763  0.000000000000      0.008146465220  0.000000000000
  17 114  0.015832719164  0.000000000000     -0.036193102890  0.000000000000      0.074799577026  0.000000000000
  17 115  0.019182375792  0.000000000000     -0.116989349316  0.000000000000      0.040714748191  0.000000000000
  17 116  0.014121552736  0.000000000000     -0.108161586665  0.000000000000     -0.018903462241  0.000000000000
  17 117  0.080281098818  0.000000000000      0.079275034256  0.000000000000      0.072862262735  0.000000000000
  17 118 -0.097625352118  0.000000000000      0.025669643234  0.000000000000     -0.061458588390  0.000000000000
  17 119 -0.025707474071  0.000000000000     -0.040549259179  0.000000000000     -0.001132503223  0.000000000000
  17 120  0.040633023759  0.000000000000      0.041464490542  0.000000000000      0.097756256088  0.000000000000
  17 121  0.104798733154  0.000000000000     -0.002521584719  0.000000000000     -0.017275959278  0.000000000000
  17 122 -0.059766960171  0.000000000000     -0.008215904478  0.000000000000     -0.006945137240  0.000000000000
  17 123  0.053244181163  0.000000000000      0.026416930391  0.000000000000      0.001570433236  0.000000000000
  17 124  0.074565613057  0.000000000000     -0.045004711763  0.000000000000     -0.008146465220  0.000000000000
  17 125  0.015832719164  0.000000000000      0.036193102890  0.000000000000     -0.074799577025  0.000000000000
  17 126  0.019182375792  0.000000000000     -0.116989349316  0.000000000000     -0.040714748191  0.000000000000
  17 127  0.014121552736  0.000000000000     -0.108161586665  0.000000000000      0.018903462241  0.000000000000
  17 128  0.080281098818  0.000000000000      0.079275034256  0.000000000000     -0.072862262735  0.000000000000
  17 129 -0.097625352118  0.000000000000      0.025669643235  0.000000000000      0.061458588389  0.000000000000
  17 130 -0.025707474071  0.000000000000     -0.040549259179  0.000000000000      0.001132503223  0.000000000000
  17 131  0.040633023759  0.000000000000      0.041464490543  0.000000000000     -0.097756256088  0.000000000000
  17 132  0.104798733155  0.000000000000     -0.002521584718  0.000000000000      0.017275959278  0.000000000000
  17 133 -0.059766960172  0.000000000000     -0.008215904477  0.000000000000      0.006945137240  0.000000000000
  17 134  0.053244181163  0.000000000000      0.026416930392  0.000000000000     -0.001570433236  0.000000000000
  17 135  0.074565613057  0.000000000000     -0.045004711763  0.000000000000      0.008146465220  0.000000000000
  17 136  0.015832719164  0.000000000000      0.036193102891  0.000000000000      0.074799577026  0.000000000000
  17 137 -0.020525704633  0.000000000000     -0.040462546581  0.000000000000     -0.026258399676  0.000000000000
  17 138 -0.039458482254  0.000000000000     -0.048523728013  0.000000000000     -0.003962869263  0.000000000000
  17 139 -0.020525704633  0.000000000000     -0.040462546581  0.000000000000      0.026258399676  0.000000000000
  17 140 -0.039458482254  0.000000000000     -0.048523728013  0.000000000000      0.003962869264  0.000000000000
  17 141 -0.020525704633  0.000000000000      0.040462546581  0.000000000000     -0.026258399676  0.000000000000
  17 142 -0.039458482254  0.000000000000      0.048523728013  0.000000000000     -0.003962869263  0.000000000000
  17 143 -0.020525704633  0.000000000000      0.040462546581  0.000000000000      0.026258399676  0.000000000000
  17 144 -0.039458482254  0.000000000000      0.048523728013  0.000000000000      0.003962869264  0.000000000000
  17 145  0.020525704633  0.000000000000      0.040462546581  0.000000000000      0.026258399676  0.000000000000
  17 146  0.039458482254  0.000000000000      0.048523728013  0.000000000000      0.003962869264  0.000000000000
  17 147  0.020525704633  0.000000000000      0.040462546581  0.000000000000     -0.026258399676  0.000000000000
  17 148  0.039458482254  0.000000000000      0.048523728013  0.000000000000     -0.003962869263  0.000000000000
  17 149  0.020525704633  0.000000000000     -0.040462546581  0.000000000000      0.026258399676  0.000000000000
  17 150  0.039458482254  0.000000000000     -0.048523728013  0.000000000000      0.003962869264  0.000000000000
  17 151  0.020525704633  0.000000000000     -0.040462546581  0.000000000000     -0.026258399676  0.000000000000
  17 152  0.039458482254  0.000000000000     -0.048523728013  0.000000000000     -0.003962869264  0.000000000000
  17 153  0.003273958409  0.000000000000     -0.043042563410  0.000000000000     -0.028897668552  0.000000000000
  17 154 -0.059466556791  0.000000000000     -0.009308399379  0.000000000000     -0.017677070905  0.000000000000
  17 155  0.003273958410  0.000000000000     -0.043042563411  0.000000000000      0.028897668552  0.000000000000
  17 156 -0.059466556791  0.000000000000     -0.009308399380  0.000000000000      0.017677070905  0.000000000000
  17 157  0.003273958410  0.000000000000      0.043042563411  0.000000000000     -0.028897668553  0.000000000000
  17 158 -0.059466556791  0.000000000000      0.009308399380  0.000000000000     -0.017677070905  0.000000000000
  17 159  0.003273958410  0.000000000000      0.043042563410  0.000000000000      0.028897668552  0.000000000000
  17 160 -0.059466556791  0.000000000000      0.009308399379  0.000000000000      0.017677070905  0.000000000000
  17 161 -0.003273958410  0.000000000000      0.043042563410  0.000000000000      0.028897668552  0.000000000000
  17 162  0.059466556791  0.000000000000      0.009308399379  0.000000000000      0.017677070905  0.000000000000
  17 163 -0.003273958409  0.000000000000      0.043042563411  0.000000000000     -0.028897668553  0.000000000000
  17 164  0.059466556791  0.000000000000      0.009308399380  0.000000000000     -0.017677070905  0.000000000000
  17 165 -0.003273958410  0.000000000000     -0.043042563411  0.000000000000      0.028897668552  0.000000000000
  17 166  0.059466556790  0.000000000000     -0.009308399380  0.000000000000      0.017677070905  0.000000000000
  17 167 -0.003273958410  0.000000000000     -0.043042563410  0.000000000000     -0.028897668552  0.000000000000
  17 168  0.059466556791  0.000000000000     -0.009308399379  0.000000000000     -0.017677070905  0.000000000000
  18   1 -0.017681034535  0.000000000000     -0.026088680482  0.000000000000      0.015427893185  0.000000000000
  18   2 -0.010166921977  0.000000000000     -0.022767200485  0.000000000000      0.018834808285  0.000000000000
  18   3 -0.034309797858  0.000000000000     -0.001526805872  0.000000000000     -0.005213058320  0.000000000000
  18   4 -0.016165063441  0.000000000000     -0.004435075519  0.000000000000     -0.000493172384  0.000000000000
  18   5 -0.016024450027  0.000000000000      0.032265129210  0.000000000000      0.002428723270  0.000000000000
  18   6 -0.002148930028  0.000000000000      0.017389276519  0.000000000000     -0.014799730012  0.000000000000
  18   7  0.017681034535  0.000000000000      0.026088680482  0.000000000000      0.015427893185  0.000000000000
  18   8  0.010166921977  0.000000000000      0.022767200485  0.000000000000      0.018834808285  0.000000000000
  18   9  0.034309797858  0.000000000000      0.001526805872  0.000000000000     -0.005213058320  0.000000000000
  18  10  0.016165063441  0.000000000000      0.004435075519  0.000000000000     -0.000493172384  0.000000000000
  18  11  0.016024450027  0.000000000000     -0.032265129210  0.000000000000      0.002428723270  0.000000000000
  18  12  0.002148930028  0.000000000000     -0.017389276519  0.000000000000     -0.014799730012  0.000000000000
  18  13 -0.017681034535  0.000000000000      0.026088680482  0.000000000000      0.015427893185  0.000000000000
  18  14 -0.010166921977  0.000000000000      0.022767200485  0.000000000000      0.018834808285  0.000000000000
  18  15 -0.034309797858  0.000000000000      0.001526805872  0.000000000000     -0.005213058320  0.000000000000
  18  16 -0.016165063441  0.000000000000      0.004435075519  0.000000000000     -0.000493172384  0.000000000000
  18  17 -0.016024450027  0.000000000000     -0.032265129210  0.000000000000      0.002428723270  0.000000000000
  18  18 -0.002148930028  0.000000000000     -0.017389276519  0.000000000000     -0.014799730012  0.000000000000
  18  19  0.017681034535  0.000000000000     -0.026088680482  0.000000000000      0.015427893185  0.000000000000
  18  20  0.010166921977  0.000000000000     -0.022767200485  0.000000000000      0.018834808285  0.000000000000
  18  21  0.034309797858  0.000000000000     -0.001526805872  0.000000000000     -0.005213058320  0.000000000000
  18  22  0.016165063441  0.000000000000     -0.004435075519  0.000000000000     -0.000493172384  0.000000000000
  18  23  0.016024450027  0.000000000000      0.032265129210  0.000000000000      0.002428723270  0.000000000000
  18  24  0.002148930028  0.000000000000      0.017389276519  0.000000000000     -0.014799730012  0.000000000000
  18  25  0.017681034535  0.000000000000      0.026088680482  0.000000000000     -0.015427893185  0.000000000000
  18  26  0.010166921977  0.000000000000      0.022767200485  0.000000000000     -0.018834808285  0.000000000000
  18  27  0.034309797858  0.000000000000      0.001526805872  0.000000000000      0.005213058320  0.000000000000
  18  28  0.016165063441  0.000000000000      0.004435075519  0.000000000000      0.000493172384  0.000000000000
  18  29  0.016024450027  0.000000000000     -0.032265129210  0.000000000000     -0.002428723270  0.000000000000
  18  30  0.002148930028  0.000000000000     -0.017389276519  0.000000000000      0.014799730012  0.000000000000
  18  31 -0.017681034535  0.000000000000     -0.026088680482  0.000000000000     -0.015427893185  0.000000000000
  18  32 -0.010166921977  0.000000000000     -0.022767200485  0.000000000000     -0.018834808285  0.000000000000
  18  33 -0.034309797858  0.000000000000     -0.001526805872  0.000000000000      0.005213058320  0.000000000000
  18  34 -0.016165063441  0.000000000000     -0.004435075519  0.000000000000      0.000493172384  0.000000000000
  18  35 -0.016024450027  0.000000000000      0.032265129210  0.000000000000     -0.002428723270  0.000000000000
  18  36 -0.002148930028  0.000000000000      0.017389276519  0.000000000000      0.014799730012  0.000000000000
  18  37  0.017681034535  0.000000000000     -0.026088680482  0.000000000000     -0.015427893185  0.000000000000
  18  38  0.010166921977  0.000000000000     -0.022767200485  0.000000000000     -0.018834808285  0.000000000000
  18  39  0.034309797858  0.000000000000     -0.001526805872  0.000000000000      0.005213058320  0.000000000000
  18  40  0.016165063441  0.000000000000     -0.004435075519  0.000000000000      0.000493172384  0.000000000000
  18  41  0.016024450027  0.000000000000      0.032265129210  0.000000000000     -0.002428723270  0.000000000000
  18  42  0.002148930028  0.000000000000      0.017389276519  0.000000000000      0.014799730012  0.000000000000
  18  43 -0.017681034535  0.000000000000      0.026088680482  0.000000000000     -0.015427893185  0.000000000000
  18  44 -0.010166921977  0.000000000000      0.022767200485  0.000000000000     -0.018834808285  0.000000000000
  18  45 -0.034309797858  0.000000000000      0.001526805872  0.000000000000      0.005213058320  0.000000000000
  18  46 -0.016165063441  0.000000000000      0.004435075519  0.000000000000      0.000493172384  0.000000000000
  18  47 -0.016024450027  0.000000000000     -0.032265129210  0.000000000000     -0.002428723270  0.000000000000
  18  48 -0.002148930028  0.000000000000     -0.017389276519  0.000000000000      0.014799730012  0.000000000000
  18  49 -0.023131383854  0.000000000000     -0.051676635827  0.000000000000     -0.102247540104  0.000000000000
  18  50 -0.089483910620  0.000000000000     -0.019698241865  0.000000000000      0.005346196175  0.000000000000
  18  51 -0.054554535496  0.000000000000      0.038896435513  0.000000000000      0.014466652574  0.000000000000
  18  52  0.042007416799  0.000000000000      0.018225953471  0.000000000000      0.015833652735  0.000000000000
  18  53  0.132512071021  0.000000000000     -0.033986768115  0.000000000000     -0.005647267464  0.000000000000
  18  54  0.003718573923  0.000000000000      0.002118141030  0.000000000000     -0.142207678444  0.000000000000
  18  55 -0.013683384947  0.000000000000      0.006718869118  0.000000000000      0.014012389176  0.000000000000
  18  56 -0.010188900563  0.000000000000     -0.002187587937  0.000000000000     -0.005451258306  0.000000000000
  18  57 -0.068106936449  0.000000000000     -0.006602272517  0.000000000000      0.085977539258  0.000000000000
  18  58 -0.108278313196  0.000000000000     -0.024493627068  0.000000000000     -0.001906403959  0.000000000000
  18  59 -0.009457111367  0.000000000000     -0.126511007346  0.000000000000      0.035582203199  0.000000000000
  18  60  0.023131383854  0.000000000000      0.051676635828  0.000000000000     -0.102247540104  0.000000000000
  18  61  0.089483910620  0.000000000000      0.019698241865  0.000000000000      0.005346196175  0.000000000000
  18  62  0.054554535496  0.000000000000     -0.038896435513  0.000000000000      0.014466652573  0.000000000000
  18  63 -0.042007416799  0.000000000000     -0.018225953471  0.000000000000      0.015833652735  0.000000000000
  18  64 -0.132512071021  0.000000000000      0.033986768115  0.000000000000     -0.005647267464  0.000000000000
  18  65 -0.003718573923  0.000000000000     -0.002118141030  0.000000000000     -0.142207678444  0.000000000000
  18  66  0.013683384947  0.000000000000     -0.006718869118  0.000000000000      0.014012389176  0.000000000000
  18  67  0.010188900563  0.000000000000      0.002187587937  0.000000000000     -0.005451258306  0.000000000000
  18  68  0.068106936449  0.000000000000      0.006602272517  0.000000000000      0.085977539258  0.000000000000
  18  69  0.108278313197  0.000000000000      0.024493627068  0.000000000000     -0.001906403959  0.000000000000
  18  70  0.009457111367  0.000000000000      0.126511007346  0.000000000000      0.035582203199  0.000000000000
  18  71 -0.023131383854  0.000000000000      0.051676635827  0.000000000000     -0.102247540104  0.000000000000
  18  72 -0.089483910619  0.000000000000      0.019698241865  0.000000000000      0.005346196175  0.000000000000
  18  73 -0.054554535496  0.000000000000     -0.038896435513  0.000000000000      0.014466652574  0.000000000000
  18  74  0.042007416799  0.000000000000     -0.018225953471  0.000000000000      0.015833652735  0.000000000000
  18  75  0.132512071021  0.000000000000      0.033986768115  0.000000000000     -0.005647267464  0.000000000000
  18  76  0.003718573924  0.000000000000     -0.002118141031  0.000000000000     -0.142207678444  0.000000000000
  18  77 -0.013683384947  0.000000000000     -0.006718869118  0.000000000000      0.014012389176  0.000000000000
  18  78 -0.010188900563  0.000000000000      0.002187587937  0.000000000000     -0.005451258307  0.000000000000
  18  79 -0.068106936449  0.000000000000      0.006602272517  0.000000000000      0.085977539258  0.000000000000
  18  80 -0.108278313196  0.000000000000      0.024493627068  0.000000000000     -0.001906403959  0.000000000000
  18  81 -0.009457111367  0.000000000000      0.126511007345  0.000000000000      0.035582203198  0.000000000000
  18  82  0.023131383854  0.000000000000     -0.051676635828  0.000000000000     -0.102247540104  0.000000000000
  18  83  0.089483910620  0.000000000000     -0.019698241866  0.000000000000      0.005346196175  0.000000000000
  18  84  0.054554535497  0.000000000000      0.038896435513  0.000000000000      0.014466652574  0.000000000000
  18  85 -0.042007416799  0.000000000000      0.018225953471  0.000000000000      0.015833652735  0.000000000000
  18  86 -0.132512071021  0.000000000000     -0.033986768115  0.000000000000     -0.005647267464  0.000000000000
  18  87 -0.003718573923  0.000000000000      0.002118141031  0.000000000000     -0.142207678444  0.000000000000
  18  88  0.013683384948  0.000000000000      0.006718869118  0.000000000000      0.014012389176  0.000000000000
  18  89  0.010188900563  0.000000000000     -0.002187587937  0.000000000000     -0.005451258306  0.000000000000
  18  90  0.068106936449  0.000000000000     -0.006602272517  0.000000000000      0.085977539258  0.000000000000
  18  91  0.108278313197  0.000000000000     -0.024493627068  0.000000000000     -0.001906403959  0.000000000000
  18  92  0.009457111367  0.000000000000     -0.126511007345  0.000000000000      0.035582203199  0.000000000000
  18  93  0.023131383854  0.000000000000      0.051676635827  0.000000000000      0.102247540104  0.000000000000
  18  94  0.089483910620  0.000000000000      0.019698241865  0.000000000000     -0.005346196174  0.000000000000
  18  95  0.054554535496  0.000000000000     -0.038896435512  0.000000000000     -0.014466652573  0.000000000000
  18  96 -0.042007416798  0.000000000000     -0.018225953470  0.000000000000     -0.015833652734  0.000000000000
  18  97 -0.132512071021  0.000000000000      0.033986768115  0.000000000000      0.005647267464  0.000000000000
  18  98 -0.003718573923  0.000000000000     -0.002118141030  0.000000000000      0.142207678443  0.000000000000
  18  99  0.013683384947  0.000000000000     -0.006718869118  0.000000000000     -0.014012389177  0.000000000000
  18 100  0.010188900563  0.000000000000      0.002187587937  0.000000000000      0.005451258306  0.000000000000
  18 101  0.068106936449  0.000000000000      0.006602272517  0.000000000000     -0.085977539259  0.000000000000
  18 102  0.108278313197  0.000000000000      0.024493627068  0.000000000000      0.001906403958  0.000000000000
  18 103  0.009457111367  0.000000000000      0.126511007346  0.000000000000     -0.035582203199  0.000000000000
  18 104 -0.023131383854  0.000000000000     -0.051676635828  0.000000000000      0.102247540104  0.000000000000
  18 105 -0.089483910621  0.000000000000     -0.019698241865  0.000000000000     -0.005346196174  0.000000000000
  18 106 -0.054554535496  0.000000000000      0.038896435513  0.000000000000     -0.014466652573  0.000000000000
  18 107  0.042007416798  0.000000000000      0.018225953470  0.000000000000     -0.015833652734  0.000000000000
  18 108  0.132512071021  0.000000000000     -0.033986768115  0.000000000000      0.005647267464  0.000000000000
  18 109  0.003718573923  0.000000000000      0.002118141030  0.000000000000      0.142207678444  0.000000000000
  18 110 -0.013683384947  0.000000000000      0.006718869118  0.000000000000     -0.014012389177  0.000000000000
  18 111 -0.010188900562  0.000000000000     -0.002187587937  0.000000000000      0.005451258306  0.000000000000
  18 112 -0.068106936449  0.000000000000     -0.006602272517  0.000000000000     -0.085977539259  0.000000000000
  18 113 -0.108278313197  0.000000000000     -0.024493627068  0.000000000000      0.001906403958  0.000000000000
  18 114 -0.009457111367  0.000000000000     -0.126511007345  0.000000000000     -0.035582203199  0.000000000000
  18 115  0.023131383854  0.000000000000     -0.051676635827  0.000000000000      0.102247540104  0.000000000000
  18 116  0.089483910620  0.000000000000     -0.019698241865  0.000000000000     -0.005346196174  0.000000000000
  18 117  0.054554535496  0.000000000000      0.038896435513  0.000000000000     -0.014466652573  0.000000000000
  18 118 -0.042007416798  0.000000000000      0.018225953470  0.000000000000     -0.015833652734  0.000000000000
  18 119 -0.132512071021  0.000000000000     -0.033986768115  0.000000000000      0.005647267464  0.000000000000
  18 120 -0.003718573923  0.000000000000      0.002118141030  0.000000000000      0.142207678444  0.000000000000
  18 121  0.013683384947  0.000000000000      0.006718869118  0.000000000000     -0.014012389177  0.000000000000
  18 122  0.010188900563  0.000000000000     -0.002187587937  0.000000000000      0.005451258306  0.000000000000
  18 123  0.068106936449  0.000000000000     -0.006602272516  0.000000000000     -0.085977539259  0.000000000000
  18 124  0.108278313197  0.000000000000     -0.024493627068  0.000000000000      0.001906403958  0.000000000000
  18 125  0.009457111366  0.000000000000     -0.126511007345  0.000000000000     -0.035582203199  0.000000000000
  18 126 -0.023131383854  0.000000000000      0.051676635828  0.000000000000      0.102247540104  0.000000000000
  18 127 -0.089483910620  0.000000000000      0.019698241866  0.000000000000     -0.005346196174  0.000000000000
  18 128 -0.054554535496  0.000000000000     -0.038896435513  0.000000000000     -0.014466652573  0.000000000000
  18 129  0.042007416799  0.000000000000     -0.018225953471  0.000000000000     -0.015833652735  0.000000000000
  18 130  0.132512071021  0.000000000000      0.033986768115  0.000000000000      0.005647267464  0.000000000000
  18 131  0.003718573923  0.000000000000     -0.002118141030  0.000000000000      0.142207678444  0.000000000000
  18 132 -0.013683384947  0.000000000000     -0.006718869118  0.000000000000     -0.014012389177  0.000000000000
  18 133 -0.010188900563  0.000000000000      0.002187587937  0.000000000000      0.005451258306  0.000000000000
  18 134 -0.068106936449  0.000000000000      0.006602272516  0.000000000000     -0.085977539259  0.000000000000
  18 135 -0.108278313197  0.000000000000      0.024493627068  0.000000000000      0.001906403958  0.000000000000
  18 136 -0.009457111367  0.000000000000      0.126511007345  0.000000000000     -0.035582203200  0.000000000000
  18 137 -0.007789395508  0.000000000000      0.001299251871  0.000000000000     -0.024516048043  0.000000000000
  18 138 -0.064612281465  0.000000000000     -0.020847475702  0.000000000000     -0.000443556556  0.000000000000
  18 139  0.007789395508  0.000000000000     -0.001299251871  0.000000000000     -0.024516048043  0.000000000000
  18 140  0.064612281466  0.000000000000      0.020847475702  0.000000000000     -0.000443556556  0.000000000000
  18 141 -0.007789395508  0.000000000000     -0.001299251871  0.000000000000     -0.024516048043  0.000000000000
  18 142 -0.064612281465  0.000000000000      0.020847475702  0.000000000000     -0.000443556556  0.000000000000
  18 143  0.007789395508  0.000000000000      0.001299251871  0.000000000000     -0.024516048043  0.000000000000
  18 144  0.064612281466  0.000000000000     -0.020847475702  0.000000000000     -0.000443556556  0.000000000000
  18 145  0.007789395508  0.000000000000     -0.001299251871  0.000000000000      0.024516048044  0.000000000000
  18 146  0.064612281465  0.000000000000      0.020847475702  0.000000000000      0.000443556556  0.000000000000
  18 147 -0.007789395508  0.000000000000      0.001299251871  0.000000000000      0.024516048044  0.000000000000
  18 148 -0.064612281465  0.000000000000     -0.020847475702  0.000000000000      0.000443556556  0.000000000000
  18 149  0.007789395508  0.000000000000      0.001299251871  0.000000000000      0.024516048044  0.000000000000
  18 150  0.064612281465  0.000000000000     -0.020847475701  0.000000000000      0.000443556556  0.000000000000
  18 151 -0.007789395508  0.000000000000     -0.001299251871  0.000000000000      0.024516048044  0.000000000000
  18 152 -0.064612281465  0.000000000000      0.020847475701  0.000000000000      0.000443556556  0.000000000000
  18 153  0.010736123534  0.000000000000     -0.002125656447  0.000000000000     -0.025690923855  0.000000000000
  18 154  0.032161787181  0.000000000000     -0.004456450192  0.000000000000     -0.043820052523  0.000000000000
  18 155 -0.010736123534  0.000000000000      0.002125656447  0.000000000000     -0.025690923855  0.000000000000
  18 156 -0.032161787180  0.000000000000      0.004456450192  0.000000000000     -0.043820052523  0.000000000000
  18 157  0.010736123534  0.000000000000      0.002125656446  0.000000000000     -0.025690923855  0.000000000000
  18 158  0.032161787181  0.000000000000      0.004456450192  0.000000000000     -0.043820052523  0.000000000000
  18 159 -0.010736123534  0.000000000000     -0.002125656446  0.000000000000     -0.025690923855  0.000000000000
  18 160 -0.032161787180  0.000000000000     -0.004456450192  0.000000000000     -0.043820052523  0.000000000000
  18 161 -0.010736123534  0.000000000000      0.002125656447  0.000000000000      0.025690923856  0.000000000000
  18 162 -0.032161787180  0.000000000000      0.004456450192  0.000000000000      0.043820052522  0.000000000000
  18 163  0.010736123534  0.000000000000     -0.002125656447  0.000000000000      0.025690923856  0.000000000000
  18 164  0.032161787180  0.000000000000     -0.004456450192  0.000000000000      0.043820052522  0.000000000000
  18 165 -0.010736123534  0.000000000000     -0.002125656447  0.000000000000      0.025690923856  0.000000000000
  18 166 -0.032161787180  0.000000000000     -0.004456450192  0.000000000000      0.043820052522  0.000000000000
  18 167  0.010736123534  0.000000000000      0.002125656447  0.000000000000      0.025690923856  0.000000000000
  18 168  0.032161787180  0.000000000000      0.004456450192  0.000000000000      0.043820052522  0.000000000000
  19   1  0.001172167372  0.000000000000      0.004849443293  0.000000000000      0.023116048806  0.000000000000
  19   2  0.003556761568  0.000000000000      0.006660686616  0.000000000000      0.024014066434  0.000000000000
  19   3 -0.007726588156  0.000000000000      0.001654449133  0.000000000000      0.016559508769  0.000000000000
  19   4  0.001881233647  0.000000000000     -0.000584060843  0.000000000000      0.018924029830  0.000000000000
  19   5 -0.009520070978  0.000000000000      0.004509775042  0.000000000000      0.014991462026  0.000000000000
  19   6 -0.003156990078  0.000000000000     -0.000082538739  0.000000000000      0.008468048095  0.000000000000
  19   7 -0.001172167372  0.000000000000     -0.004849443294  0.000000000000      0.023116048806  0.000000000000
  19   8 -0.003556761568  0.000000000000     -0.006660686616  0.000000000000      0.024014066434  0.000000000000
  19   9  0.007726588156  0.000000000000     -0.001654449133  0.000000000000      0.016559508769  0.000000000000
  19  10 -0.001881233647  0.000000000000      0.000584060843  0.000000000000      0.018924029830  0.000000000000
  19  11  0.009520070978  0.000000000000     -0.004509775042  0.000000000000      0.014991462026  0.000000000000
  19  12  0.003156990078  0.000000000000      0.000082538739  0.000000000000      0.008468048095  0.000000000000
  19  13  0.001172167372  0.000000000000     -0.004849443293  0.000000000000      0.023116048806  0.000000000000
  19  14  0.003556761568  0.000000000000     -0.006660686616  0.000000000000      0.024014066434  0.000000000000
  19  15 -0.007726588156  0.000000000000     -0.001654449133  0.000000000000      0.016559508769  0.000000000000
  19  16  0.001881233647  0.000000000000      0.000584060843  0.000000000000      0.018924029830  0.000000000000
  19  17 -0.009520070978  0.000000000000     -0.004509775042  0.000000000000      0.014991462026  0.000000000000
  19  18 -0.003156990078  0.000000000000      0.000082538739  0.000000000000      0.008468048095  0.000000000000
  19  19 -0.001172167372  0.000000000000      0.004849443294  0.000000000000      0.023116048806  0.000000000000
  19  20 -0.003556761568  0.000000000000      0.006660686616  0.000000000000      0.024014066434  0.000000000000
  19  21  0.007726588156  0.000000000000      0.001654449133  0.000000000000      0.016559508769  0.000000000000
  19  22 -0.001881233647  0.000000000000     -0.000584060843  0.000000000000      0.018924029830  0.000000000000
  19  23  0.009520070978  0.000000000000      0.004509775042  0.000000000000      0.014991462026  0.000000000000
  19  24  0.003156990078  0.000000000000     -0.000082538739  0.000000000000      0.008468048095  0.000000000000
  19  25  0.001172167372  0.000000000000      0.004849443294  0.000000000000      0.023116048805  0.000000000000
  19  26  0.003556761568  0.000000000000      0.006660686616  0.000000000000      0.024014066434  0.000000000000
  19  27 -0.007726588156  0.000000000000      0.001654449133  0.000000000000      0.016559508769  0.000000000000
  19  28  0.001881233647  0.000000000000     -0.000584060843  0.000000000000      0.018924029830  0.000000000000
  19  29 -0.009520070978  0.000000000000      0.004509775041  0.000000000000      0.014991462026  0.000000000000
  19  30 -0.003156990078  0.000000000000     -0.000082538739  0.000000000000      0.008468048095  0.000000000000
  19  31 -0.001172167372  0.000000000000     -0.004849443294  0.000000000000      0.023116048805  0.000000000000
  19  32 -0.003556761568  0.000000000000     -0.006660686616  0.000000000000      0.024014066434  0.000000000000
  19  33  0.007726588156  0.000000000000     -0.001654449133  0.000000000000      0.016559508769  0.000000000000
  19  34 -0.001881233647  0.000000000000      0.000584060843  0.000000000000      0.018924029830  0.000000000000
  19  35  0.009520070978  0.000000000000     -0.004509775041  0.000000000000      0.014991462026  0.000000000000
  19  36  0.003156990078  0.000000000000      0.000082538739  0.000000000000      0.008468048095  0.000000000000
  19  37  0.001172167372  0.000000000000     -0.004849443294  0.000000000000      0.023116048805  0.000000000000
  19  38  0.003556761568  0.000000000000     -0.006660686616  0.000000000000      0.024014066434  0.000000000000
  19  39 -0.007726588156  0.000000000000     -0.001654449133  0.000000000000      0.016559508769  0.000000000000
  19  40  0.001881233647  0.000000000000      0.000584060843  0.000000000000      0.018924029830  0.000000000000
  19  41 -0.009520070978  0.000000000000     -0.004509775041  0.000000000000      0.014991462026  0.000000000000
  19  42 -0.003156990078  0.000000000000      0.000082538739  0.000000000000      0.008468048096  0.000000000000
  19  43 -0.001172167372  0.000000000000      0.004849443294  0.000000000000      0.023116048806  0.000000000000
  19  44 -0.003556761568  0.000000000000      0.006660686616  0.000000000000      0.024014066434  0.000000000000
  19  45  0.007726588156  0.000000000000      0.001654449133  0.000000000000      0.016559508769  0.000000000000
  19  46 -0.001881233647  0.000000000000     -0.000584060843  0.000000000000      0.018924029830  0.000000000000
  19  47  0.009520070978  0.000000000000      0.004509775041  0.000000000000      0.014991462026  0.000000000000
  19  48  0.003156990078  0.000000000000     -0.000082538739  0.000000000000      0.008468048095  0.000000000000
  19  49  0.004756010408  0.000000000000      0.013373516333  0.000000000000      0.002151677269  0.000000000000
  19  50 -0.084515122786  0.000000000000      0.014413473584  0.000000000000     -0.082537862425  0.000000000000
  19  51  0.030555269221  0.000000000000     -0.049657714524  0.000000000000     -0.101954588630  0.000000000000
  19  52 -0.047521557514  0.000000000000     -0.034216464285  0.000000000000     -0.099295702488  0.000000000000
[truncated: 18,829,349 more chars]
